# Supplementary material for: Local colonisations and extinctions of European birds are poorly explained by changes in climate suitability
Source: Nat Commun. 2023 Jul 20;14:4304. doi: 10.1038/s41467-023-39093-1 (PMC10359363; doi:10.1038/s41467-023-39093-1)
Supplement: Supplementary file 4 — Supplementary Dataset 1 [file 41467_2023_39093_MOESM4_ESM.xlsx]

## Sheet: Information
Local colonisations and extinctions of European birds are poorly explained by changes in climate suitability
Corresponding Authors: christine.howard@durham.ac.uk and s.g.willis@durham.ac.uk

## Sheet: Supplementary Data 1
Supplementary Data 1: Species data. References for data sources can be found in the separate sheet. Note traits were collated for 378 species of European breeding bird, but habitat breadth data were only available for 336 species. Sources of species data can be found in the References tab.
Binomial name	Common English name	Annex I status	Persecution	Montane status	Montane status reference	MAES habitat association	Migratory status	Migratory Distance	Hand Wing Index	Generation length (years)	Mean mass (g)	Clutch size	Diet Breadth	Habitat breadth	Range Size (number of occupied 50 x 50 km grid cells in EBBA 1)
Acanthis flammea	Redpoll	0	0	1	Lehikoinen et al., 2019	woodlandForest	2	411.585	33.1	4.5	11.75	4.9	3	3.40217	739
Accipiter brevipes	Levant Sparrowhawk	1	0.066	0	-	heathlandShrub	5	2678.67	40.2	7.2	187.5	3.9	3	4.56636	67
Accipiter gentilis	Northern Goshawk	1	0.01	0	-	woodlandForest	2	41.6131	36.3	7	943.768	3.5	2	3.1767	1755
Accipiter nisus	Eurasian Sparrowhawk	1	0.006	0	-	woodlandForest	2	941.758	35.5	7.2	237.5	4.2	1	5.70052	1917
Acrocephalus agricola	Paddyfield Warbler	0	1.00671e-05	0	-	wetlands	4	2763.91	18.4	4.4	9.55	4.2	1	3.11709	14
Acrocephalus arundinaceus	Great Reed-warbler	0	0	0	-	wetlands	5	3805.39	28.6	4.2	26.25	4.2	3	4.94155	1245
Acrocephalus dumetorum	Blyth's Reed-warbler	0	0	0	-	woodlandForest	5	140.047	20.4	4.4	12.25	4.2	2	4.62168	162
Acrocephalus melanopogon	Moustached Warbler	1	0	0	-	wetlands	2	680.395	19.3	4.4	11	3.9	2	1.91959	104
Acrocephalus paludicola	Aquatic Warbler	1	0	0	-	wetlands	5	3054.24	28.4	4.4	14.675	4.9	1	1.82667	54
Acrocephalus palustris	Marsh Warbler	0	0	0	-	wetlands	5	4901.05	27.9	4.4	15.75	3.9	2	5.57356	1150
Acrocephalus schoenobaenus	Sedge Warbler	0	0	0	-	wetlands	5	3955.72	28.2	3.6	15.75	5.5	4	4.29152	1454
Acrocephalus scirpaceus	Common Reed-warbler	0	0.001	0	-	wetlands	5	3765.18	24.3	4.3	15.725	3.9	4	3.99431	1452
Actitis hypoleucos	Common Sandpiper	0	0.001	0	-	riversLakes	5	3858.54	48	6.8	64.25	4	4	8.73859	1554
Aegithalos caudatus	Long-tailed Bushtit	0	0	0	-	woodlandForest	1	85.1808	22	4.2	7.95	9.8	5	4.8142	1777
Aegolius funereus	Boreal Owl	1	0	0	-	woodlandForest	1	14.6358	31.5	5.8	137.845	4.2	2	NA	772
Aegypius monachus	Cinereous Vulture	1	0.040625	0	-	woodlandForest	1	1506	41.1	16	9625	1	1	3.22732	35
Alauda arvensis	Eurasian Skylark	0	0.002	1	Lehikoinen et al., 2019	agriMosaics	2	975.153	33.6	4.3	38.543	22.6	3	6.97599	1975
Alaudala rufescens	Lesser Short-toed Lark	0	0	0	-	sparselyVegetated	4	1214.79	29.6	3	25.25	3.5	4	NA	35
Alcedo atthis	Common Kingfisher	1	0.001	0	-	riversLakes	2	708.322	26.9	4.4	31.25	6.5	2	7.64334	1521
Alectoris barbara	Barbary Partridge	1	0.0454545	0	-	heathlandShrub	1	527.248	28.5	3.9	418.5	11	4	3.1647	16
Alectoris chukar	Chukar	0	0.015	0	-	heathlandShrub	1	351.937	29	3.9	503.5	9.2	3	1.83607	53
Alectoris graeca	Rock Partridge	1	0.046	1	Lehikoinen et al., 2019	heathlandShrub	1	5.91e-05	36.9	3.9	615	10.6	2	1.78051	179
Alectoris rufa	Red-legged Partridge	0	0	0	-	heathlandShrub	1	0	25.8	3.9	528	12	4	3.7014	463
Anas acuta	Northern Pintail	0	0.037	0	-	wetlands	3	2890.99	57.8	6.8	946.5	7.9	4	4.03574	505
Anas crecca	Common Teal	0	0.052	0	-	wetlands	2	2205.13	53.5	6.3	341	9.4	3	3.13534	1300
Anas platyrhynchos	Mallard	0	0.014	0	-	wetlands	2	783.392	50.7	6.6	1170.5	10.8	5	6.38326	2014
Anser anser	Greylag Goose	0	0.017	0	-	wetlands	2	1071.31	47.2	11.6	3308.5	4.9	3	3.39092	628
Anser brachyrhynchus	Pink-footed Goose	0	0.004	0	-	grassland	3	1062.89	49.3	11.4	2645	3.9	2	4.30362	26
Anser erythropus	Lesser White-fronted Goose	1	1.586	0	-	heathlandShrub	3	1965.48	53.1	11.4	1761	4.9	1	6.00715	10
Anser fabalis	Bean Goose	0	0.013	0	-	wetlands	3	1423.21	50.2	11.4	2691.61	4.9	2	3.75046	135
Anthus campestris	Tawny Pipit	1	0.001	0	-	heathlandShrub	5	2311.34	28.5	3.7	26.625	4.2	3	5.68347	852
Anthus cervinus	Red-throated Pipit	0	0	0	-	heathlandShrub	5	3999.25	27.5	3.7	23.375	3.7	2	5.31128	42
Anthus petrosus	Rock Pipit	0	0	0	-	sparselyVegetated	2	787.876	26.5	3.7	24.725	4.9	3	4.21006	234
Anthus pratensis	Meadow Pipit	0	0.019	1	Lehikoinen et al., 2019	heathlandShrub	2	1324.63	24.3	3.8	17.375	3.7	2	6.39586	1381
Anthus spinoletta	Water Pipit	0	0.001	1	Lehikoinen et al., 2019	sparselyVegetated	4	473.176	23.4	3.7	24.125	4.9	4	5.00586	285
Anthus trivialis	Tree Pipit	0	0	0	-	woodlandForest	5	3753.33	29.3	3.6	23.4	4	5	4.80635	1751
Apus apus	Common Swift	0	0	0	-	sparselyVegetated	5	4501.54	71.6	11.2	44	2	1	8.18376	1968
Apus caffer	White-rumped Swift	1	0.083871	0	-	sparselyVegetated	3	3138.33	69.1	12.5	22.05	1.7	1	2.64508	8
Apus pallidus	Pallid Swift	0	0.001	0	-	sparselyVegetated	5	1971.19	72.3	12.5	42	2.4	1	4.45332	166
Aquila adalberti	Spanish Imperial Eagle	1	0.077	0	-	heathlandShrub	1	0	39.7	16	3000	2.4	2	3.92745	30
Aquila chrysaetos	Golden Eagle	1	0.022	0	-	heathlandShrub	2	309.186	36.7	17.3	4263.5	2	3	5.72665	692
Aquila fasciata	Bonelli's Eagle	0	0.055	0	-	sparselyVegetated	1	528.839	37.3	18	2000	1.5	2	NA	196
Aquila heliaca	Eastern Imperial Eagle	1	0.025	0	-	woodlandForest	2	1484.16	39.5	16.6	3215	2.4	3	4.23986	70
Ardea alba	Great White Egret	0	0.1	0	-	wetlands	2	3209.43	32.1	9.1	873.5	3.9	4	NA	84
Ardea cinerea	Grey Heron	0	0.0126857	0	-	wetlands	2	3099.22	34.6	10.3	1546.5	3.9	4	10.3136	1371
Ardea purpurea	Purple Heron	1	0.00315722	0	-	wetlands	5	3382.95	33.9	10.5	1065.5	4	4	3.30038	396
Ardeola ralloides	Squacco Heron	1	0.00616137	0	-	wetlands	5	3425.99	32.4	6.7	300	3.7	3	2.81143	128
Arenaria interpres	Ruddy Turnstone	0	0.001	0	-	sparselyVegetated	4	3685.97	55.6	7.3	136	4	2	9.15423	144
Asio flammeus	Short-eared Owl	1	0.001	0	-	heathlandShrub	2	1174.96	47.5	7.2	345.714	7.1	1	NA	739
Asio otus	Northern Long-eared Owl	0	0.002	0	-	woodlandForest	2	297.807	41.2	7.2	299	5.9	1	NA	1752
Athene noctua	Little Owl	0	0.001	0	-	agriMosaics	1	601.989	31.8	4.4	169.5	4.2	3	NA	1363
Aythya ferina	Common Pochard	0	0.084	0	-	wetlands	2	1712.26	50.1	7.6	1000	8.9	5	6.19029	1096
Aythya fuligula	Tufted Duck	0	0.02	0	-	wetlands	2	1943.36	50.1	7.3	701.5	9.4	4	5.34266	1275
Aythya marila	Greater Scaup	0	0.00618269	0	-	riversLakes	3	1007.25	48.9	8.2	1006.5	9.4	3	4.74012	172
Aythya nyroca	Ferruginous Duck	1	0.065	0	-	wetlands	4	1837.08	48.9	7.6	530	8.9	5	3.7644	273
Bombycilla garrulus	Bohemian Waxwing	0	0	0	-	woodlandForest	2	767.112	37.8	4.6	56.75	5.5	3	3.24001	133
Bonasa bonasia	Hazel Grouse	1	0	0	-	woodlandForest	1	0	33	4.4	414.5	8.8	3	1.68044	763
Botaurus stellaris	Eurasian Bittern	1	0.003	0	-	wetlands	2	2729.84	31.2	5.5	1324.5	4.6	3	1.78325	716
Branta bernicla	Brent Goose	0	0.157	0	-	grassland	4	1947.53	52.3	10.9	1297.42	3.9	1	3.57354	8
Branta leucopsis	Barnacle Goose	1	0.007	0	-	heathlandShrub	3	1199.52	50.6	10.5	1687	4.5	2	4.65371	41
Bubo bubo	Eurasian Eagle-owl	1	0.018	0	-	sparselyVegetated	1	101.935	33	12.1	2686	2.8	3	NA	1008
Bubo scandiacus	Snowy Owl	0	0.001	1	Thompson et al., 2012	heathlandShrub	3	377.102	41.1	12.1	2042.5	4	2	NA	41
Bubulcus ibis	Cattle Egret	0	0.00279097	0	-	grassland	2	3047.06	29.9	8.1	366	3.5	5	4.29496	49
Bucephala clangula	Common Goldeneye	0	0.006	0	-	riversLakes	3	998.499	51.4	8	922.786	9.4	4	4.74242	642
Burhinus oedicnemus	Eurasian Thick-knee	1	0.007	0	-	agriMosaics	2	1749.75	47.7	10.5	459	2	4	3.21607	443
Buteo buteo	Eurasian Buzzard	0	0.01	1	Lehikoinen et al., 2019	agriMosaics	2	2665.09	38.3	10.1	875	2.8	2	5.18924	1895
Buteo lagopus	Rough-legged Buzzard	0	0.004	1	Lehikoinen et al., 2019	heathlandShrub	3	1111.89	42.1	10	956	3.9	3	5.56838	269
Buteo rufinus	Long-legged Buzzard	1	0.005	0	-	heathlandShrub	2	1629.6	40.5	9.8	1174.5	2.8	2	4.08953	72
Calandrella brachydactyla	Greater Short-toed Lark	1	0	0	-	grassland	5	1668.27	34.5	3	21.1	3.5	3	NA	395
Calcarius lapponicus	Lapland Longspur	0	0	1	Lehikoinen et al., 2019	heathlandShrub	3	1139.63	30.7	3.3	27.85	5.5	2	NA	121
Calidris alpina	Dunlin	1	0.003	1	Lehikoinen et al., 2019	sparselyVegetated	3	2252.45	53.4	8.1	54.3878	4	2	6.99602	335
Calidris falcinellus	Broad-billed Sandpiper	0	0.001	0	-	wetlands	5	3471.85	53.9	4.8	48	4	2	6.10343	117
Calidris maritima	Purple Sandpiper	0	0	1	Thompson et al., 2012	sparselyVegetated	3	534.159	50.5	7.6	77.75	4	4	5.55306	125
Calidris minuta	Little Stint	0	0.004	0	-	heathlandShrub	4	4732.84	50.6	6.8	30.5	4	2	8.81756	10
Calidris pugnax	Ruff	0	0.001	0	-	wetlands	5	4245.29	51	5.3	136	4	5	6.51728	514
Calidris temminckii	Temminck's Stint	0	0	0	-	heathlandShrub	5	3926.33	50	7.1	19	4	2	7.9794	116
Caprimulgus europaeus	European Nightjar	1	0	0	-	woodlandForest	5	3977.16	53.4	5.6	86.5	1.4	1	4.37867	1476
Caprimulgus ruficollis	Red-necked Nightjar	0	0	0	-	heathlandShrub	5	1607.7	54	5.6	102.5	1.4	1	2.47016	102
Carduelis carduelis	European Goldfinch	0	0.004	0	-	agriMosaics	2	573.865	33.4	4.2	19	4.92	4	5.07355	1765
Carduelis citrinella	Citril Finch	0	0	1	Lehikoinen et al., 2019	woodlandForest	2	0	30.3	4.4	12	4	3	2.11698	140
Carduelis corsicana	Corsican Finch	0	0.001	0	-	heathlandShrub	2	0	29.4	4.2	11.5	3.5	3	0.996377	20
Carpodacus erythrinus	Common Rosefinch	0	0	0	-	heathlandShrub	5	3678	30.8	4.1	24	4.9	5	4.56062	730
Cecropis daurica	Red-rumped Swallow	0	2.96451e-05	0	-	sparselyVegetated	5	2290.53	53.2	4	22.3	3.7	1	4.99972	251
Cercotrichas galactotes	Rufous-tailed Scrub-robin	0	0	0	-	agriMosaics	5	2154.49	21.8	3.8	21.75	3.5	3	4.1807	78
Certhia brachydactyla	Short-toed Treecreeper	1	0	0	-	woodlandForest	1	114.574	17.7	3.3	8.875	5.9	2	NA	1087
Certhia familiaris	Eurasian Treecreeper	0	0	0	-	woodlandForest	1	46.2583	19.2	3.4	9.95	4.2	2	1.68044	1419
Cettia cetti	Cetti's Warbler	0	0	0	-	wetlands	1	446.916	14.3	3.7	13.35	4.5	2	3.81973	598
Charadrius alexandrinus	Kentish Plover	1	0.005	0	-	sparselyVegetated	4	2031.52	55	5	44	3	1	10.3867	214
Charadrius dubius	Little Ringed Plover	0	0	0	-	wetlands	5	3202.33	51	5	39.5	4	1	7.96128	1609
Charadrius hiaticula	Common Ringed Plover	0	0	1	Lehikoinen et al., 2019	sparselyVegetated	2	4298.91	53.5	5.1	64.05	3.5	1	6.50164	625
Chersophilus duponti	Dupont's Lark	1	0	0	-	heathlandShrub	1	624.015	25.9	2.5	39.5	3	2	NA	30
Chloris chloris	European Greenfinch	0	0.002	0	-	agriMosaics	2	297.923	32.5	4.2	26	4.9	1	4.37523	2035
Ciconia ciconia	White Stork	1	0.001	0	-	grassland	5	3532.21	45.9	16.5	3448	2.6	4	1.73362	919
Ciconia nigra	Black Stork	1	0.006	0	-	woodlandForest	5	3791.3	43.1	15.9	3000	3.5	4	2.23048	608
Cinclus cinclus	White-throated Dipper	0	0	0	-	riversLakes	2	286.791	27.6	4.1	61.2912	4.5	2	2.405	1035
Circaetus gallicus	Short-toed Snake-eagle	1	0.036	0	-	heathlandShrub	5	2673.98	40.5	12.9	1699.5	1	2	4.20466	556
Circus aeruginosus	Western Marsh-harrier	1	0.011	0	-	wetlands	2	3241.36	45.6	8	711.5	4.2	4	4.82946	1179
Circus cyaneus	Hen Harrier	1	0.007	0	-	heathlandShrub	2	1101.35	44.7	7.8	436.289	4.2	4	5.57297	825
Circus macrourus	Pallid Harrier	1	0.158	0	-	grassland	5	3597.64	52.4	6	388.5	4.5	3	3.7685	23
Circus pygargus	Montagu's Harrier	1	0.009	0	-	agriMosaics	5	3523.15	52	7.9	315.5	3.9	3	4.60769	816
Cisticola juncidis	Zitting Cisticola	0	0.000441215	0	-	grassland	1	3140.87	13.5	4.2	7.05	3.7	2	5.77036	413
Clamator glandarius	Great Spotted Cuckoo	0	0.000824159	0	-	agriMosaics	5	2745.21	41.9	4.2	140.075	1	2	2.8907	172
Clanga clanga	Greater Spotted Eagle	0	0.012	0	-	woodlandForest	4	2013.11	37.9	16.6	2205.5	2	5	5.0585	33
Clanga pomarina	Lesser Spotted Eagle	0	0.051	0	-	woodlandForest	5	3875.47	40.6	16.6	1370	2	3	2.56556	384
Clangula hyemalis	Long-tailed Duck	0	0.000542784	1	Lehikoinen et al., 2019	riversLakes	2	761.79	50.9	9	873	7.3	3	2.73913	129
Coccothraustes coccothraustes	Hawfinch	0	0.022	0	-	woodlandForest	2	418.959	32.9	5.5	56.65	4.5	4	2.22533	1398
Columba livia	Rock Dove	0	0	0	-	sparselyVegetated	1	876.837	45.1	5.8	354.5	2	3	3.78837	1691
Columba oenas	Stock Dove	0	0.002	0	-	agriMosaics	2	895.796	42.5	5.3	291	2	3	7.03794	1354
Columba palumbus	Common Woodpigeon	1	0	0	-	agriMosaics	2	970.795	41.2	5.7	488.5	2	3	5.8848	1990
Coracias garrulus	European Roller	1	0.002	0	-	agriMosaics	5	3696.4	37.5	5.6	141.25	4.2	2	4.75413	522
Corvus corax	Common Raven	0	0.001	1	Lehikoinen et al., 2019	woodlandForest	1	255.016	39.8	7.9	1272.5	4.6	8	4.82177	1761
Corvus corone	Carrion Crow	0	0.001	1	Lehikoinen et al., 2019	agriMosaics	1	207.841	36.9	6.8	499	4.5	5	8.48607	2068
Corvus frugilegus	Rook	0	0.001	0	-	agriMosaics	2	528.209	41	7.3	453.5	3.7	5	3.20921	1030
Corvus monedula	Eurasian Jackdaw	0	0	0	-	urban	2	230.433	39.1	7.4	233.5	4	4	5.23391	1812
Coturnix coturnix	Common Quail	0	0.019	0	-	agriMosaics	5	2977.46	41	2.8	96.5	10.2	2	NA	1497
Crex crex	Corncrake	1	0	0	-	grassland	5	4911.18	34.1	3.7	155.5	9.8	5	4.23634	1086
Cuculus canorus	Common Cuckoo	0	0	1	Lehikoinen et al., 2019	agriMosaics	5	4106.72	43.9	7	111.5	1	2	5.23332	2057
Cyanecula svecica	Bluethroat	0	0	1	Lehikoinen et al., 2019	heathlandShrub	4	2645.59	21.3	4.2	15.85	5.5	4	9.63717	638
Cyanistes caeruleus	Eurasian Blue Tit	0	0	0	-	woodlandForest	1	111.78	21	4.4	11.85	5.1	4	5.52498	1965
Cyanopica cooki	Iberian Azure-winged Magpie	0	4.08135e-05	0	-	woodlandForest	1	0	16.9	6	70.5	6.5	3	3.07559	77
Cygnus cygnus	Whooper Swan	1	0.038	0	-	riversLakes	3	955.635	44.8	12.3	10100	4.5	1	1.8542	325
Cygnus olor	Mute Swan	0	0.019	0	-	riversLakes	2	297.83	42.1	12.2	10735	5.9	3	3.91574	1039
Delichon urbicum	Northern House Martin	0	0	0	-	agriMosaics	5	3943.99	54.3	4.3	20.45	4.5	1	4.65934	2070
Dendrocopos leucotos	White-backed Woodpecker	1	0	0	-	woodlandForest	1	43.6178	29.9	5.2	121.5	3.9	3	3.99947	360
Dendrocopos major	Great Spotted Woodpecker	1	0	0	-	woodlandForest	1	67.6279	29.3	5.2	72.8321	5.9	4	3.99022	1900
Dendrocopos syriacus	Syrian Woodpecker	1	0	0	-	agriMosaics	1	291.016	26.6	5.2	76.75	4.5	4	4.44997	381
Dryobates minor	Lesser Spotted Woodpecker	0	0	0	-	woodlandForest	1	63.2521	27.4	5.2	20.5	5.5	2	NA	1597
Dryocopus martius	Black Woodpecker	1	0	0	-	woodlandForest	1	35.3248	26.4	5.8	315.5	3.9	1	2.60122	1328
Egretta garzetta	Little Egret	1	0.00851485	0	-	wetlands	2	2899.3	33.1	6.6	296	3.5	3	12.5093	225
Elanus caeruleus	Black-winged Kite	1	0.0486486	0	-	grassland	1	3277.72	45.2	6.6	260.5	3.5	3	4.04154	52
Emberiza aureola	Yellow-breasted Bunting	0	0	0	-	agriMosaics	5	3893.92	25.8	3.6	19.6	3.9	3	3.6321	26
Emberiza caesia	Cretzschmar's Bunting	1	0.01	0	-	sparselyVegetated	4	1675.92	28.1	3.6	19.1478	4.5	2	3.20111	57
Emberiza calandra	Corn Bunting	0	0.001	0	-	agriMosaics	2	417.831	26.5	4.4	48.75	4.2	3	2.14286	1328
Emberiza cia	Rock Bunting	0	0	1	Lehikoinen et al., 2019	sparselyVegetated	2	501.493	19.6	3.6	23.45	3.9	2	3.28826	497
Emberiza cirlus	Cirl Bunting	0	0.001	0	-	agriMosaics	1	141.926	20.2	3.6	25.6	3.2	3	2.99762	705
Emberiza citrinella	Yellowhammer	0	0	0	-	agriMosaics	2	232.002	25.7	3.7	29.7	3.9	3	3.18077	1775
Emberiza hortulana	Ortolan Bunting	1	0.001	0	-	agriMosaics	5	3014.59	28.8	3.6	19.9	4.5	2	4.17706	1081
Emberiza melanocephala	Black-headed Bunting	0	0	0	-	agriMosaics	5	2899.23	29.6	3.6	28.35	3.9	3	3.93789	131
Emberiza pusilla	Little Bunting	0	0	0	-	heathlandShrub	5	3934.86	24.5	3.6	14.6603	4.9	2	3.36035	56
Emberiza rustica	Rustic Bunting	0	9.92063e-06	0	-	woodlandForest	5	4042.93	25.2	3.6	20.55	4.9	2	3.9375	229
Emberiza schoeniclus	Reed Bunting	0	0.001	0	-	wetlands	2	909.352	21.1	3.6	18.45	4.5	3	4.76082	1665
Eremophila alpestris	Horned Lark	0	7.05202e-06	1	Thompson et al., 2012	sparselyVegetated	2	996.439	38.6	4.5	34.9017	3.2	2	5.89026	82
Erithacus rubecula	European Robin	0	0.003	0	-	woodlandForest	2	887.455	19.9	6	18.25	4.9	6	6.42922	2016
Eudromias morinellus	Eurasian Dotterel	1	0.004	1	Lehikoinen et al., 2019	heathlandShrub	2	2325.36	55.9	6.9	108.5	3	4	3.1065	130
Falco biarmicus	Lanner Falcon	1	0.0929134	0	-	heathlandShrub	1	2664.3	50.6	6.4	616	3.5	3	5.92855	67
Falco cherrug	Saker Falcon	1	0.144	0	-	grassland	2	1824.41	49.9	6.4	966	3.9	2	3.84062	91
Falco columbarius	Merlin	1	0.005	0	-	sparselyVegetated	3	1199.03	48.9	5.7	190.5	4.2	2	5.09113	492
Falco eleonorae	Eleonora's Falcon	1	0.00472222	0	-	sparselyVegetated	5	4419.75	55	6.4	369.5	2.4	2	2.5436	18
Falco naumanni	Lesser Kestrel	1	0.007	0	-	agriMosaics	5	3410.22	53.9	5.7	152.5	4.2	1	4.76545	248
Falco peregrinus	Peregrine Falcon	1	0.025	0	-	sparselyVegetated	2	2761.54	52.2	6.8	907.5	2.8	3	8.23082	704
Falco rusticolus	Gyrfalcon	1	0.023	1	Lehikoinen et al., 2019	heathlandShrub	2	310.995	47.5	6.4	1461	3.5	1	4.79168	113
Falco subbuteo	Eurasian Hobby	0	0.002	0	-	agriMosaics	5	3945.61	57.8	6.4	209.5	3	2	5.37764	1563
Falco tinnunculus	Common Kestrel	0	0.006	1	Lehikoinen et al., 2019	agriMosaics	2	2774.43	51	5.4	184	4.2	2	5.78748	2040
Falco vespertinus	Red-footed Falcon	1	0.002	0	-	agriMosaics	5	5231.13	55.6	5.7	152.5	3.5	3	4.56631	178
Ficedula albicollis	Collared Flycatcher	1	0.002	0	-	woodlandForest	5	4442.53	31.9	3.9	12.7	5.9	2	3.40759	381
Ficedula hypoleuca	European Pied Flycatcher	0	0	0	-	woodlandForest	5	3713.31	30.4	4.2	13.9	5.7	1	4.0134	1308
Ficedula parva	Red-breasted Flycatcher	1	0	0	-	woodlandForest	5	3064.45	25.3	3.9	9.625	5.5	1	3.04914	670
Ficedula semitorquata	Semi-collared Flycatcher	1	0.001	0	-	woodlandForest	5	3129.15	28.9	3.9	12.55	5.5	1	3.39668	49
Fringilla coelebs	Common Chaffinch	1	0.004	0	-	woodlandForest	2	648.099	27.6	5.7	21.9648	4.5	3	4.81002	2076
Fringilla montifringilla	Brambling	0	0.002	1	Lehikoinen et al., 2019	woodlandForest	3	1319.53	32.5	5.7	22.5	5.9	3	3.89731	456
Fulica atra	Common Coot	0	0.06	0	-	wetlands	2	1098.17	39.6	7	836	7.7	6	8.02615	1679
Galerida cristata	Crested Lark	0	0	0	-	agriMosaics	1	986.34	26.7	3.8	41.7912	3.9	3	5.74332	1167
Galerida theklae	Thekla's Lark	1	0	0	-	heathlandShrub	1	1146.06	23.3	3.8	39.8	3.5	3	3.95769	138
Gallinago gallinago	Common Snipe	0	0.001	1	Lehikoinen et al., 2019	wetlands	2	2985.66	44.3	4.8	112.343	4	3	6.03249	1400
Gallinago media	Great Snipe	1	0.005	0	-	wetlands	5	4033.9	45	4.8	170.5	4	2	4.98249	126
Gallinula chloropus	Common Moorhen	0	0.007	0	-	riversLakes	2	2770.87	32.2	5.9	326.548	5.8	6	6.99596	1707
Garrulus glandarius	Eurasian Jay	0	0	0	-	woodlandForest	1	143.777	19.4	7.5	166.008	4.6	4	3.07559	1972
Gavia arctica	Arctic Loon	1	0.001	0	-	riversLakes	3	1139.94	50.8	9.8	3079.5	1.7	3	2.61936	458
Gavia immer	Common Loon	1	0.005	0	-	riversLakes	3	862.586	49.3	9.8	4980	1.7	3	2.9038	34
Gavia stellata	Red-throated Loon	1	0.001	0	-	riversLakes	3	951.94	47.6	9.8	1644.5	1.7	2	4.10874	374
Glareola nordmanni	Black-winged Pratincole	0	0.001	0	-	grassland	5	4665.77	61.4	7.3	90.6	3.5	1	4.82108	10
Glareola pratincola	Collared Pratincole	1	0.00599119	0	-	grassland	5	2594.23	60.7	7.3	78.8	3	1	5.6997	81
Glaucidium passerinum	Eurasian Pygmy-owl	1	0	0	-	woodlandForest	1	8.35e-05	25.9	3.8	58.5	5.3	1	NA	519
Grus grus	Common Crane	1	0.001	0	-	agriMosaics	4	2336.53	43	13.4	5400	2	6	5.35146	657
Gypaetus barbatus	Bearded Vulture	1	0.0328467	1	BirdLife International and NatureServe, 2016	sparselyVegetated	1	1739.01	49.5	17.8	5800	1.4	1	3.94111	39
Gyps fulvus	Griffon Vulture	1	0.018	0	-	sparselyVegetated	2	1713.4	39.2	17.8	7968	1	1	2.57143	145
Haematopus ostralegus	Eurasian Oystercatcher	0	0	0	-	sparselyVegetated	2	2061.64	51.2	13.7	690	3.2	2	7.15901	609
Haliaeetus albicilla	White-tailed Sea-eagle	1	0.024	0	-	riversLakes	2	574.167	38	17.5	4793	1.7	3	8.5415	307
Hieraaetus pennatus	Booted Eagle	1	0.022	0	-	woodlandForest	5	3601.9	42	18	834.5	2	2	4.11387	354
Himantopus himantopus	Black-winged Stilt	1	0.00197531	0	-	wetlands	5	3059.08	52.2	7.3	177.75	4	1	6.68813	254
Hippolais icterina	Icterine Warbler	0	0	0	-	woodlandForest	5	4797.72	30.8	4	18.125	4.5	2	3.39307	1158
Hippolais olivetorum	Olive-tree Warbler	1	0.001	0	-	agriMosaics	5	4329.13	28.6	4	18.625	3.5	2	2.52985	60
Hippolais polyglotta	Melodious Warbler	0	0	0	-	woodlandForest	5	2440.92	21.2	4	12.9	3.9	2	4.75976	530
Hirundo rustica	Barn Swallow	0	0	0	-	agriMosaics	5	4165.63	52.6	3.9	16.2664	4.25	3	5.81185	2073
Histrionicus histrionicus	Harlequin Duck	1	0	0	-	riversLakes	2	21.2238	50	7.9	563.5	5.9	1	3.73499	32
Hydrocoloeus minutus	Little Gull	0	0.001	0	-	riversLakes	3	1091.9	57.9	10.5	103	2.5	4	9.48704	221
Iduna opaca	Isabelline Warbler	0	0	0	-	heathlandShrub	5	1837.59	22.6	4	13	3.5	2	4.00442	55
Iduna pallida	Olivaceous Warbler	0	0	0	-	heathlandShrub	5	2252.33	22.6	4	12.975	3	2	4.46236	140
Ixobrychus minutus	Common Little Bittern	1	0.001	0	-	wetlands	5	3707.71	37.2	4.1	103.5	4.2	2	5.65694	818
Jynx torquilla	Eurasian Wryneck	0	0	0	-	woodlandForest	5	3092.76	27.1	3.5	40	9.2	1	6.01029	1691
Lagopus lagopus	Willow Grouse	0	0	1	Lehikoinen et al., 2019	woodlandForest	1	106.649	39	4.2	589.5	9.4	2	4.17115	424
Lagopus muta	Rock Ptarmigan	1	0.001	1	Lehikoinen et al., 2019	heathlandShrub	1	0	46.1	4.2	535.5	6.5	3	0.989796	286
Lanius collurio	Red-backed Shrike	1	0	0	-	agriMosaics	5	4879.95	31	4	28.45	5.5	4	6.02551	1609
Lanius excubitor	Great Grey Shrike	0	0	0	-	heathlandShrub	2	1659.56	26.3	4	56.35	5.2	5	5.89286	850
Lanius meridionalis	Southern Grey Shrike	0	0	0	-	heathlandShrub	1	61.2987	23.8	4	56.35	5.5	5	NA	191
Lanius minor	Lesser Grey Shrike	1	0.001	0	-	agriMosaics	5	5044.76	36	4	46.5	5.5	2	4.2604	424
Lanius nubicus	Masked Shrike	1	0.01	0	-	agriMosaics	5	1885.02	23.6	4	22.65	4.6	3	3.77557	36
Lanius senator	Woodchat Shrike	0	0	0	-	agriMosaics	5	2240.93	31.4	4	36	5.5	3	4.92948	599
Larus argentatus	European Herring Gull	0	0.005	0	-	sparselyVegetated	2	759.838	53.4	13	1110	2.3	4	8.5302	702
Larus cachinnans	Caspian Gull	0	0.019	0	-	riversLakes	2	733.017	56.5	12.4	1150	2.4	4	7.3771	17
Larus canus	Mew Gull	0	0.003	0	-	riversLakes	3	1051.1	58.6	9.8	402.918	2	4	6.7967	791
Larus fuscus	Lesser Black-backed Gull	0	0	0	-	sparselyVegetated	3	3297.61	57.4	13.9	715	2.4	5	9.66624	440
Larus melanocephalus	Mediterranean Gull	1	0.001	0	-	sparselyVegetated	3	1172.01	57.1	10.1	282.5	2.4	4	6.63474	87
Larus michahellis	Yellow-legged Gull	0	0.008	0	-	sparselyVegetated	2	107.147	54.6	11.5	1000	2.5	4	9.48704	216
Larus ridibundus	Black-headed Gull	0	0.001	0	-	wetlands	2	1323.08	58.6	9.6	260	1.7	3	9.32548	1365
Leiopicus medius	Middle Spotted Woodpecker	0	0	0	-	woodlandForest	1	144.243	28.1	5.2	67.5	5.5	3	3.99022	783
Limosa lapponica	Bar-tailed Godwit	1	0.007	0	-	wetlands	5	3954.48	56.6	8.9	299.966	4	3	7.55502	31
Limosa limosa	Black-tailed Godwit	0	0.002	0	-	grassland	4	3144.44	51.5	8.6	291	4	5	5.80107	547
Linaria cannabina	Common Linnet	0	0.001	1	Lehikoinen et al., 2019	agriMosaics	2	556.604	34.4	4.1	19.55	4.9	3	3.6748	1851
Linaria flavirostris	Twite	0	0.000190217	0	-	heathlandShrub	2	843.886	31.9	4.2	17.5	4.9	3	2.41089	150
Locustella fluviatilis	River Warbler	0	0	0	-	riversLakes	5	4913.65	29.2	3.7	19	4.9	1	5.15141	671
Locustella luscinioides	Savi's Warbler	0	0	0	-	riversLakes	5	2746.5	30.1	3.7	17.025	4.5	1	4.22337	738
Locustella naevia	Common Grasshopper-warbler	0	0	0	-	grassland	5	3157.88	25.4	3.7	16.4	5.5	1	4.36663	1140
Lophophanes cristatus	Crested Tit	0	0	0	-	woodlandForest	1	0	19.8	4	11.05	6.3	3	3.57989	1410
Loxia curvirostra	Red Crossbill	0	0	0	-	woodlandForest	1	126.567	37.6	3.4	46.5	3.5	3	1.74463	1216
Loxia leucoptera	Two-barred Crossbill	0	0	0	-	woodlandForest	1	0	35.7	3.4	25.6616	4	4	1.68044	114
Loxia pytyopsittacus	Parrot Crossbill	0	0	0	-	woodlandForest	1	0	36.6	3.4	53	3.5	3	1.68044	403
Loxia scotica	Scottish Crossbill	1	0	0	-	woodlandForest	1	0	34.5	3.4	43.2	3.5	3	0.998841	12
Lullula arborea	Woodlark	1	0.001	0	-	heathlandShrub	2	745.762	27.7	3.8	28.75	3.5	3	4.62755	1413
Luscinia luscinia	Thrush Nightingale	0	0	0	-	wetlands	5	4872.38	29.9	4.2	27.5	4.5	3	5.00321	716
Luscinia megarhynchos	Common Nightingale	0	0	0	-	woodlandForest	5	2667.44	27.6	4.2	21	4.5	3	4.76916	1122
Lymnocryptes minimus	Jack Snipe	0	0.007	0	-	wetlands	3	3358.76	43.8	5.4	50.2	4	2	3.5259	162
Lyrurus tetrix	Black Grouse	0	0	1	Lehikoinen et al., 2019	heathlandShrub	1	1.6742	36.8	6.4	1082.5	8	4	NA	797
Mareca penelope	Eurasian Wigeon	0	0.059	0	-	riversLakes	2	2862.66	57.2	6.4	771.5	8.5	2	NA	526
Mareca strepera	Gadwall	0	0.087	0	-	riversLakes	2	1643.14	54.8	7.1	917	9.8	2	NA	618
Marmaronetta angustirostris	Marbled Teal	1	0.147	0	-	riversLakes	2	1006.79	47.7	7	520	9.9	3	4.5445	8
Melanitta fusca	Velvet Scoter	0	0.00193297	0	-	riversLakes	3	1391.98	49.9	7.5	1824.5	7.9	3	3.32546	197
Melanitta nigra	Common Scoter	0	0.005	0	-	riversLakes	3	1309.34	45.7	7.5	1052	6.9	4	NA	182
Melanocorypha calandra	Calandra Lark	1	0	0	-	cropland	2	417.367	37.2	3.8	59.25	4.2	3	2.58711	313
Mergellus albellus	Smew	1	0.03	0	-	riversLakes	4	1056.93	53.8	5.7	610	7.9	3	3.67888	95
Mergus merganser	Goosander	0	0.006	0	-	riversLakes	2	999.763	46	7.3	1470.5	9.8	4	5.64468	647
Mergus serrator	Red-breasted Merganser	0	0.003	0	-	riversLakes	2	1249.25	49.3	7.3	1021.5	8.9	3	4.00091	614
Merops apiaster	European Bee-eater	0	0.002	0	-	agriMosaics	5	4315.5	45.5	6.5	61	6.3	1	5.5756	639
Microcarbo pygmaeus	Pygmy Cormorant	0	0.023	0	-	riversLakes	2	370.165	31.8	8.1	679	4.9	1	NA	36
Milvus migrans	Black Kite	1	0.008	0	-	woodlandForest	5	3633.73	48.1	11.5	631.75	2.4	4	8.22996	1010
Milvus milvus	Red Kite	0	0.029	0	-	woodlandForest	2	412.455	49.9	11.5	1080	2	2	3.72627	586
Monticola saxatilis	Rufous-tailed Rock-thrush	0	0.001	1	Lehikoinen et al., 2019	sparselyVegetated	5	2901.94	36.2	3.8	43.375	3.5	3	4.31926	407
Monticola solitarius	Blue Rock-thrush	0	0.004	0	-	sparselyVegetated	2	1365.58	29.5	3.8	55.125	4.2	5	4.21777	381
Montifringilla nivalis	White-winged Snowfinch	0	0	1	Lehikoinen et al., 2019	sparselyVegetated	1	737.749	38.1	2.8	33.225	4.5	3	NA	99
Motacilla alba	White Wagtail	0	0.001	0	-	riversLakes	2	1915.48	31.4	4.2	21.025	4.9	1	6.13321	2091
Motacilla cinerea	Grey Wagtail	0	0	0	-	riversLakes	2	965.71	34.6	4.7	17.6	4.6	1	4.10746	1243
Motacilla citreola	Citrine Wagtail	0	0	0	-	wetlands	5	1678.4	28.2	4.7	19.225	4.2	1	6.7965	59
Motacilla flava	Western Yellow Wagtail	0	0	0	-	grassland	5	3786.6	31.1	4.7	14.4	4.9	4	5.06241	1790
Muscicapa striata	Spotted Flycatcher	0	0	0	-	woodlandForest	5	4443.91	30.2	2.9	17.75	3.5	2	NA	2018
Neophron percnopterus	Egyptian Vulture	1	0.0462338	0	-	sparselyVegetated	5	1968.2	48	14	2010	2	4	4.57174	212
Netta rufina	Red-crested Pochard	0	0.58	0	-	riversLakes	2	959.654	47.5	7	1075	8.9	2	2.30435	162
Nucifraga caryocatactes	Northern Nutcracker	0	0	0	-	woodlandForest	1	5.91e-05	24.4	7.5	177.557	3.5	3	3.40648	630
Numenius arquata	Eurasian Curlew	0	0.007	0	-	wetlands	4	3538.01	53.2	5	805.5	4	3	7.91489	964
Numenius phaeopus	Whimbrel	0	0	0	-	heathlandShrub	5	4278.47	53.5	9.1	376.044	4	4	11.6198	365
Nycticorax nycticorax	Black-crowned Night-heron	1	0.00689938	0	-	riversLakes	5	3275.23	33.1	8.8	795.75	3.9	4	4.34221	370
Oenanthe hispanica	Black-eared Wheatear	0	0	0	-	sparselyVegetated	5	1745.29	26.4	4.1	15.1	4.5	3	3.04727	339
Oenanthe isabellina	Isabelline Wheatear	0	0.001	0	-	sparselyVegetated	4	2238.29	28.8	4.1	27.25	5.5	3	5.8022	37
Oenanthe leucura	Black Wheatear	1	0.002	0	-	sparselyVegetated	2	420.002	21.5	4.1	41	3.9	4	3.47882	108
Oenanthe oenanthe	Northern Wheatear	0	0	1	Lehikoinen et al., 2019	agriMosaics	5	3198.16	32.1	4.1	23.15	5.3	3	5.92248	1868
Oenanthe pleschanka	Pied Wheatear	1	0	0	-	wetlands	5	2889.91	28.3	4.1	19.4	4.9	2	4.23728	33
Oriolus oriolus	Eurasian Golden Oriole	0	0	0	-	woodlandForest	5	4262.29	38.5	3.7	69.5	3.5	6	3.96579	1508
Otis tarda	Great Bustard	1	0.006	0	-	cropland	2	652.125	42.7	10	7895.5	2.4	4	2.14286	114
Otus scops	Eurasian Scops-owl	0	0.001	0	-	agriMosaics	2	2736.28	34.7	3.7	97.5	3.5	3	NA	669
Oxyura leucocephala	White-headed Duck	1	0.5	0	-	riversLakes	2	517.221	47	6	665	6.3	3	3.90438	15
Pandion haliaetus	Osprey	1	0.008	0	-	riversLakes	5	4100.88	44.9	11.6	1485.5	3	1	6.51116	516
Panurus biarmicus	Bearded Reedling	0	0	0	-	riversLakes	1	203.416	22.1	4.2	13.8344	5.7	2	2.67867	377
Parus major	Great Tit	0	0	0	-	woodlandForest	1	140.947	18.7	4.3	18.25	7.7	5	5.85749	2074
Passer domesticus	House Sparrow	0	0	0	-	urban	1	561.793	27.3	6	27.7	2	3	6.71816	1946
Passer hispaniolensis	Spanish Sparrow	0	0.002	0	-	cropland	2	663.511	26	5.8	31.15	4.9	3	4.58794	182
Passer italiae	Italian Sparrow	0	0	0	-	urban	1	5.91e-05	26	6	26.5	5	3	6.71816	155
Passer montanus	Eurasian Tree Sparrow	0	0	0	-	agriMosaics	2	164.795	24.6	5.7	24.65	3.7	2	3.4168	1743
Pastor roseus	Rosy Starling	0	0.01	0	-	heathlandShrub	5	2905.8	36.8	4.6	73.25	4.2	2	3.81715	17
Pelecanus crispus	Dalmatian Pelican	1	0.016	0	-	riversLakes	3	901.319	43.3	11	9550	2	1	3.17427	6
Perdix perdix	Grey Partridge	1	0.003	0	-	agriMosaics	1	77.6901	33.8	3.9	405.5	16	3	2.42148	1329
Periparus ater	Coal Tit	0	0	0	-	woodlandForest	1	174.657	21.9	4.1	10.85	9.4	5	4.18664	1691
Perisoreus infaustus	Siberian Jay	0	0	0	-	woodlandForest	1	0	17.4	7.1	85	3.9	5	1.68044	246
Pernis apivorus	European Honey-buzzard	1	0.023	0	-	woodlandForest	5	3979.85	37.9	11.8	758	2	3	3.06437	1413
Petronia petronia	Rock Sparrow	0	0	0	-	sparselyVegetated	1	733.16	33.4	2.8	31.5	5.3	3	NA	324
Phalacrocorax carbo	Great Cormorant	0	0.0221019	0	-	riversLakes	2	3465.97	37.1	11.3	2302.41	3.5	3	8.56423	317
Phalaropus fulicarius	Red Phalarope	1	0.0229075	0	-	heathlandShrub	5	4269.6	52.8	4.9	55.95	4	3	4.03563	16
Phalaropus lobatus	Red-necked Phalarope	1	0	1	Lehikoinen et al., 2019	wetlands	5	3783.99	49.6	4.9	36.75	4	2	3.8935	228
Phoenicopterus roseus	Greater Flamingo	1	0.0138641	0	-	riversLakes	2	3445.89	41.6	16.3	3035	1	4	1.70318	8
Phoenicurus ochruros	Black Redstart	0	0	1	Lehikoinen et al., 2019	urban	2	1512.26	23.1	4.1	16	4.9	3	4.40706	1438
Phoenicurus phoenicurus	Common Redstart	0	0.002	1	Lehikoinen et al., 2019	woodlandForest	5	3083.61	25.8	4.1	14.6	5.9	2	5.57356	1758
Phylloscopus bonelli	Western Bonelli's Warbler	0	0.002	0	-	woodlandForest	5	2146.07	23.1	3.6	8.7	3.9	2	3.09661	474
Phylloscopus borealis	Arctic Warbler	0	0	0	-	woodlandForest	5	5717.76	25.8	3.6	11.25	5.9	1	4.79416	80
Phylloscopus collybita	Common Chiffchaff	0	0.002	0	-	woodlandForest	2	2181.3	18.4	3.6	8.725	5.5	3	7.22826	1742
Phylloscopus orientalis	Eastern Bonelli's Warbler	0	0.002	0	-	woodlandForest	5	2061.49	23.3	3.6	8.7	4.9	2	NA	45
Phylloscopus sibilatrix	Wood Warbler	0	0	0	-	woodlandForest	5	3457.07	30.9	3.6	12.375	5.9	2	3.5858	1540
Phylloscopus trochiloides	Greenish Warbler	0	0	0	-	woodlandForest	5	3773.56	19.9	3.6	8.3	4.6	3	5.47705	212
Phylloscopus trochilus	Willow Warbler	0	0	1	Lehikoinen et al., 2019	woodlandForest	5	4488.47	25.9	3.5	12.075	5.7	3	5.52144	1497
Pica pica	Eurasian Magpie	0	0.001	0	-	urban	1	169.332	22.9	7.1	198.181	5.3	6	5.2765	2015
Picoides tridactylus	Three-toed Woodpecker	1	0	0	-	woodlandForest	1	5.91e-05	29.4	4.8	65.65	4.2	2	1.68044	513
Picus canus	Grey-faced Woodpecker	1	0	0	-	woodlandForest	1	5.70625	25.8	5.6	151.5	6	4	3.85973	891
Picus sharpei	Iberian Green Woodpecker	0	0	0	-	woodlandForest	1	0	26.6	5.6	190	6.5	2	4.56357	179
Picus viridis	Eurasian Green Woodpecker	0	0	0	-	woodlandForest	1	104.125	24.7	5.6	194	6.3	2	4.56357	1324
Pinicola enucleator	Pine Grosbeak	0	0.000173033	0	-	woodlandForest	2	197.795	29.4	4.2	56.4	3.5	4	3.30047	118
Platalea leucorodia	Eurasian Spoonbill	1	0.0124409	0	-	riversLakes	4	1913.16	40.4	7.2	1545	3.5	4	4.39415	65
Plectrophenax nivalis	Snow Bunting	0	0	1	Lehikoinen et al., 2019	sparselyVegetated	3	1197.25	38.6	3.9	42.2	4.9	2	2.75971	182
Plegadis falcinellus	Glossy Ibis	1	0.0337273	0	-	wetlands	5	3274.4	38.9	6.7	633.75	3.5	3	3.3556	42
Pluvialis apricaria	Eurasian Golden Plover	1	0.001	1	Lehikoinen et al., 2019	heathlandShrub	3	1483	57.4	5.2	218.75	4	4	4.84034	548
Podiceps auritus	Horned Grebe	1	0.005	0	-	riversLakes	3	1192.65	42.2	7.1	406.25	4.5	2	3.51566	336
Podiceps cristatus	Great Crested Grebe	0	0.004	0	-	riversLakes	3	2256.34	42.9	7.1	738.5	3.9	3	4.58155	1441
Podiceps grisegena	Red-necked Grebe	0	0.003	0	-	riversLakes	3	1020.03	40.9	7.1	936	4.5	2	3.80627	524
Podiceps nigricollis	Black-necked Grebe	0	0.033	0	-	riversLakes	3	4108.8	44	7.1	398.388	3.5	3	3.98536	552
Poecile cinctus	Siberian Tit	0	0	0	-	woodlandForest	1	0	19.5	4.4	11.4	7.7	3	2.41085	106
Poecile lugubris	Sombre Tit	0	0	0	-	woodlandForest	1	525.297	15.3	4.2	17.5	5.9	2	4.13736	103
Poecile montanus	Willow Tit	0	0	0	-	woodlandForest	1	0.283569	17.7	4.6	11.5	7.3	3	5.65206	1321
Poecile palustris	Marsh Tit	0	0	0	-	woodlandForest	1	31.3686	17.9	4.2	11.95	7.1	4	4.45804	1396
Porphyrio porphyrio	Purple Swamphen	1	0.0199835	0	-	wetlands	2	3500.54	30.5	5.9	924.753	3.7	5	4.35572	25
Porzana porzana	Spotted Crake	1	0	0	-	wetlands	5	4367.4	34.5	2.7	89.95	9.8	4	NA	924
Prunella collaris	Alpine Accentor	0	0	1	Lehikoinen et al., 2019	sparselyVegetated	2	217.892	28	4.6	43.45	3.5	3	3.77872	227
Prunella modularis	Dunnock	0	0.001	0	-	woodlandForest	2	917.953	21.2	4.6	21.575	4.9	2	5.0655	1694
Pterocles alchata	Pin-tailed Sandgrouse	1	0.00576923	0	-	grassland	4	1629.93	61.5	5.6	284.75	3	2	3.27833	56
Pterocles orientalis	Black-bellied Sandgrouse	1	0.014	0	-	grassland	2	1396.08	63.7	5.6	405.5	3	1	3.6149	79
Ptyonoprogne rupestris	Eurasian Crag Martin	0	0	1	Lehikoinen et al., 2019	sparselyVegetated	4	805.698	56	4	23.75	3.2	1	4.87822	460
Pyrrhocorax graculus	Yellow-billed Chough	0	0	1	Lehikoinen et al., 2019	sparselyVegetated	1	615.63	36.7	10.3	211.5	4.2	5	3.09907	167
Pyrrhocorax pyrrhocorax	Red-billed Chough	1	0.00670607	1	Lehikoinen et al., 2019	sparselyVegetated	1	1019.27	39	11	278.012	3.9	5	4.93402	240
Pyrrhula pyrrhula	Eurasian Bullfinch	0	0	0	-	woodlandForest	2	270.601	24.9	4.8	27	4.5	4	3.4168	1552
Rallus aquaticus	Western Water Rail	0	0.004	0	-	riversLakes	2	724.837	30.5	4.6	111.5	8.1	7	6.65641	1461
Recurvirostra avosetta	Pied Avocet	1	0.00655614	0	-	sparselyVegetated	2	3389.85	49.7	8.7	311	3.5	3	4.98791	195
Regulus ignicapilla	Common Firecrest	0	0	0	-	woodlandForest	3	328.118	22	2.7	6.125	9.5	1	NA	961
Regulus regulus	Goldcrest	0	0	0	-	woodlandForest	2	327.094	22	2.7	5.55	9.9	1	NA	1534
Remiz pendulinus	Eurasian Penduline-tit	0	0	0	-	wetlands	2	876.231	19.4	3.7	9.1	3.7	2	4.85694	912
Riparia riparia	Collared Sand Martin	0	0	0	-	wetlands	5	3772.2	53	3.1	13.45	4.2	1	NA	1735
Saxicola rubetra	Whinchat	0	0	1	Lehikoinen et al., 2019	grassland	5	3402.23	26.7	3.3	19.125	5.3	3	NA	1709
Saxicola torquatus	Common Stonechat	0	0	0	-	heathlandShrub	4	2520.7	20.8	3.3	12.6	5	4	NA	1275
Scolopax rusticola	Eurasian Woodcock	0	0.002	0	-	woodlandForest	2	1173.57	39.4	6.3	309.5	4	4	3.30281	1408
Serinus serinus	European Serin	0	0.002	0	-	agriMosaics	2	426.638	29.3	3.8	11.65	3.5	1	3.85254	1328
Sitta europaea	Eurasian Nuthatch	0	0	0	-	woodlandForest	1	95.2042	23.8	4	19.3	7.3	4	1.68044	1588
Sitta neumayer	Western Rock Nuthatch	0	0	0	-	sparselyVegetated	1	798.718	14.9	4	26.95	6.3	2	1.88586	58
Sitta whiteheadi	Corsican Nuthatch	1	0	0	-	woodlandForest	1	0	22.3	4	11.8	5.5	2	0.999462	6
Spatula clypeata	Northern Shoveler	0	0.082	0	-	wetlands	2	2268.05	58	6.5	613	9.9	3	NA	953
Spatula querquedula	Garganey	0	0.019	0	-	wetlands	5	3162.73	56.1	6.5	326	8.5	5	NA	1165
Spinus spinus	Eurasian Siskin	0	0.002	0	-	woodlandForest	2	746.868	36.5	4.1	13.25	3.9	4	3.40217	1266
Streptopelia decaocto	Eurasian Collared-dove	0	0.001	0	-	urban	1	136.304	35.4	5.3	149	2	4	4.75136	1633
Streptopelia turtur	European Turtle-dove	0	0.009	0	-	agriMosaics	5	2707.9	43.5	5.3	115.5	2	3	4.59853	1562
Strix aluco	Tawny Owl	0	0.001	0	-	woodlandForest	1	105.197	29.3	8	475	3.2	3	NA	1735
Strix nebulosa	Great Grey Owl	1	0.005	0	-	woodlandForest	1	0	31.9	9.3	1078.5	4.2	3	NA	133
Strix uralensis	Ural Owl	1	0.001	0	-	woodlandForest	1	5.91e-05	28.8	12.9	784.5	2.8	2	NA	308
Sturnus unicolor	Spotless Starling	0	0	0	-	urban	1	121.275	35.9	4.2	85	3.2	6	3.2293	218
Sturnus vulgaris	Common Starling	0	0.003	0	-	agriMosaics	2	813.055	38.4	4.6	86	2	6	5.6513	1836
Surnia ulula	Northern Hawk-owl	1	0	0	-	woodlandForest	2	6.9647	38.6	4.4	320.5	7.7	2	NA	285
Sylvia atricapilla	Eurasian Blackcap	0	0.002	0	-	woodlandForest	2	2158.63	27	4	21.375	4.5	4	5.48353	1949
Sylvia borin	Garden Warbler	0	0	0	-	woodlandForest	5	4158.83	30	4	21.675	4.5	3	5.79941	1722
Sylvia cantillans	Subalpine Warbler	0	0.001	0	-	heathlandShrub	5	1665.01	22.3	4	11.475	3.9	4	2.49924	349
Sylvia communis	Greater Whitethroat	0	0.001	0	-	grassland	5	3485.06	24.2	4	15.65	4.5	3	4.11838	1879
Sylvia conspicillata	Spectacled Warbler	0	0.004	0	-	heathlandShrub	2	760.124	19.4	4	9.425	5	3	2.82955	191
Sylvia crassirostris	Eastern Orphean Warbler	0	0.054	0	-	heathlandShrub	5	1909.66	26.4	4	22.9	4.5	3	3.33152	80
Sylvia curruca	Lesser Whitethroat	0	0.019	1	Lehikoinen et al., 2019	heathlandShrub	5	2608.11	22	4	13.55	4.6	4	4.55061	1478
Sylvia hortensis	Western Orphean Warbler	0	0.054	0	-	heathlandShrub	5	1845.57	23.2	4	22.9	4.2	3	3.33152	243
Sylvia melanocephala	Sardinian Warbler	0	0	0	-	heathlandShrub	2	725.71	18	3.9	17.625	4.5	3	2.77511	398
Sylvia nisoria	Barred Warbler	1	0	0	-	grassland	5	3634.26	27.2	3.9	23.625	4.2	2	3.86239	637
Sylvia ruppeli	Rüppell's Warbler	0	0.001	0	-	heathlandShrub	5	1368.3	23.1	4	12	4.5	2	1.87212	25
Sylvia sarda	Marmora's Warbler	1	0	0	-	heathlandShrub	2	357.208	15.9	4	10.35	3.5	1	1.89004	22
Sylvia subalpina	Moltoni's Warbler	0	0.001	0	-	heathlandShrub	5	1800.73	22.3	4	11.475	4.1	4	2.49924	21
Sylvia undata	Dartford Warbler	1	0	0	-	heathlandShrub	1	245.879	14.1	4.1	9.125	4	2	4.2758	371
Tachybaptus ruficollis	Little Grebe	0	0.014	0	-	riversLakes	2	2791.01	32.2	5.4	186.632	3.7	2	4.42045	1419
Tachymarptis melba	Alpine Swift	0	0	0	-	sparselyVegetated	5	2867.8	72.5	7.3	112	2	1	7.21151	395
Tadorna ferruginea	Ruddy Shelduck	1	0.017	0	-	wetlands	2	1537.41	48.5	10.9	1241.5	8.5	4	4.66507	37
Tadorna tadorna	Common Shelduck	0	0.031	0	-	riversLakes	2	688.526	51.8	10.9	1152	8.9	3	2.30233	440
Tetrao urogallus	Western Capercaillie	1	0.001	0	-	woodlandForest	1	0	33.2	6.4	2950	7.3	2	1.68044	687
Tetrax tetrax	Little Bustard	1	0.111	0	-	grassland	2	715.057	40.8	10.3	782.25	3.5	3	2.14286	174
Tichodroma muraria	Wallcreeper	0	0	1	BirdLife International and NatureServe, 2016	sparselyVegetated	2	77.2523	19.2	4	15.15	4.5	1	0.99798	174
Tringa erythropus	Spotted Redshank	0	0.006	0	-	wetlands	4	3851.47	50.8	5.6	160.75	4	3	9.17971	113
Tringa glareola	Wood Sandpiper	1	0	0	-	wetlands	5	4293.61	48.4	5.2	67.5	4	1	5.87412	479
Tringa nebularia	Common Greenshank	0	0.002	0	-	wetlands	5	4345.88	52.1	6.3	190.75	4	3	10.7622	351
Tringa ochropus	Green Sandpiper	0	0	0	-	woodlandForest	3	3592.34	45.8	5.6	86	4	3	8.63308	777
Tringa stagnatilis	Marsh Sandpiper	0	0.005	0	-	wetlands	5	3849.57	51.7	5.6	81.5	4	3	5.06951	47
Tringa totanus	Common Redshank	0	0.001	1	Lehikoinen et al., 2019	wetlands	2	2163.45	47.2	6.2	124.5	4	3	4.89868	1153
Troglodytes troglodytes	Northern Wren	1	0	0	-	woodlandForest	2	394.192	15.7	3.5	9.25	6.3	5	4.90722	1972
Turdus iliacus	Redwing	0	0.004	1	Lehikoinen et al., 2019	woodlandForest	3	1371.09	32.3	5.2	61.875	4.9	4	5.70883	710
Turdus merula	Eurasian Blackbird	0	0.001	0	-	woodlandForest	2	566.291	23.1	5.4	103.5	3.9	4	5.70982	2044
Turdus philomelos	Song Thrush	0	0.013	0	-	woodlandForest	2	1180.84	30.7	5.3	67.75	3.9	3	4.92642	1844
Turdus pilaris	Fieldfare	0	0.001	0	-	woodlandForest	3	629.584	33.3	5.2	112.5	5.5	2	4.88475	1239
Turdus torquatus	Ring Ouzel	0	0	1	Lehikoinen et al., 2019	sparselyVegetated	2	1442.67	31.6	6.1	113.5	4.5	4	3.80785	451
Turdus viscivorus	Mistle Thrush	0	0.001	0	-	heathlandShrub	2	888.443	35.1	6.1	117.5	3.9	4	4.8564	1730
Tyto alba	Common Barn-owl	0	0.0066129	0	-	agriMosaics	1	2640.53	39.7	6.2	390.459	5.3	3	NA	1182
Upupa epops	Common Hoopoe	0	0	0	-	agriMosaics	5	3200.84	21.4	6	70	5.7	2	3.8836	1271
Vanellus vanellus	Northern Lapwing	0	0.002	0	-	wetlands	2	1112.02	40.2	9	218.5	4	1	3.37363	1653
Xenus cinereus	Terek Sandpiper	1	0	0	-	riversLakes	5	4515.62	54.6	6.4	98	4	2	10.9122	14
Zapornia parva	Little Crake	0	0.00349529	0	-	wetlands	5	1921.64	44	2.7	43.5	7.9	3	NA	330
Zapornia pusilla	Baillon's Crake	0	0.002	0	-	wetlands	5	4501.17	35.3	2.7	35	6.6	4	NA	85

## Sheet: References
References for sources of species data
Covariate	Reference
Mean Mass	Dunning Jr, J.B. (2007) CRC handbook of avian body masses, CRC press.
Generation length	Bird, J. P. et al. Generation lengths of the world’s birds and their implications for extinction risk. Conserv. Biol. 34, 1252–1261 (2020).
Migration Status	Birdlife International. IUCN Red List for birds. http://datazone.birdlife.org/species/search (2022).
Diet Breadth	Wilman, H., Belmaker, J., Simpson, J., de la Rosa, C., Rivadeneira, M.M. & Jetz, W. (2014) EltonTraits 1.0: Species-level foraging attributes of the world’s birds and mammals. Ecology, 95, 2027.
Habitat Breadth	Ducatez, S., Sol, D., Sayol, F. & Lefebvre, L. (2020) Behavioural plasticity is associated with reduced extinction risk in birds. Nature Ecology & Evolution, 4, 788–793.
Clutch Size	Jetz, W., Sekercioglu, C.H. & Böhning-Gaese, K. (2008) The Worldwide Variation in Avian Clutch Size across Species and Space. PLOS Biology, 6, e303.
Montane status	Birdlife International. IUCN Red List for birds. http://datazone.birdlife.org/species/search (2022).
Montane status	Lehikoinen, A., Brotons, L., Calladine, J., Campedelli, T., Escandell, V., Flousek, J., Grueneberg, C., Haas, F., Harris, S., Herrando, S., Husby, M., Jiguet, F., Kålås, J.A., Lindström, Å., Lorrillière, R., Molina, B., Pladevall, C., Calvi, G., Sattler, T., Schmid, H., Sirkiä, P.M., Teufelbauer, N. & Trautmann, S. (2019) Declining population trends of European mountain birds. Global Change Biolo…
Montane status	Thompson, D., Kålås, J. & Byrkjedal, I. (2012) Arctic-alpine mountain birds in northern Europe: contrasts between specialists and generalists. Ecol. Rev, pp. 237–252
Hand Wing Index	Tobias, J.A., Sheard, C., Pigot, A.L., Devenish, A.J.M., Yang, J., Sayol, F., et al. (2022) AVONET: morphological, ecological and geographical data for all birds. Ecology Letters, 25, 581– 597. https://doi.org/10.1111/ele.13898
