# Supplementary material for: Local colonisations and extinctions of European birds are poorly explained by changes in climate suitability
Source: Nat Commun. 2023 Jul 20;14:4304. doi: 10.1038/s41467-023-39093-1 (PMC10359363; doi:10.1038/s41467-023-39093-1)
Supplement: Supplementary file 6 — Source Data [file 41467_2023_39093_MOESM6_ESM.xlsx]

## Sheet: Information
Local colonisations and extinctions of European birds are poorly explained by changes in climate suitability
Corresponding Authors: christine.howard@durham.ac.uk and s.g.willis@durham.ac.uk
The source data underlying Figures 1-3, Supplementary Figure S1 - S12, and Supplementary Table S1

## Sheet: Figure 1
Source Data for plotting Figure 1: Observed and predicted range shifts of 378 species of European breeding birds between EBBA 1 (1985 - 1988) and EBBA 2 (2013 - 2017). The distance and bearing of range shifts is calculated as the distance and direction between the centre of gravity of a species range in the two time periods. Observed measurements are based on the observed data from the EBBA atlas…
	Observed shifts		Predicted shifts using SDMs fitted with species-specifc climate variables		Predicted shifts using SDMs fitted with species-specifc climate variables and land cover
Binomial name	Distance (km)	Bearing (°)	Distance (km)	Bearing (°)	Distance (km)	Bearing (°)
Acanthis flammea	5.04847	-115.547	153.551	-21.2001	89.6674	-36.7298
Accipiter brevipes	27.3753	-3.41767	239.427	-38.0581	171.91	-37.7098
Accipiter gentilis	38.7009	-149.275	54.4504	3.89321	38.5787	-0.235233
Accipiter nisus	57.5557	172.247	35.3	-35.8998	14.0062	-19.6849
Acrocephalus agricola	275.491	37.0509	206.745	-94.5811	192.517	-91.3835
Acrocephalus arundinaceus	57.9163	29.7747	71.8553	-5.83962	30.7012	-17.6337
Acrocephalus dumetorum	253.936	-105.441	102.237	12.9338	83.3168	5.01295
Acrocephalus melanopogon	193.743	34.2614	148.674	21.5743	155.123	19.1513
Acrocephalus paludicola	72.946	86.1205	91.9504	83.7248	105.4	-157.011
Acrocephalus palustris	33.1514	-17.3567	84.2446	15.1794	35.5912	18.7075
Acrocephalus schoenobaenus	35.7325	12.2973	25.2259	7.84401	25.5138	-17.5683
Acrocephalus scirpaceus	20.7353	133.041	106.534	13.1667	51.8598	16.9631
Actitis hypoleucos	109.848	37.113	28.2574	-36.553	19.9813	-29.5579
Aegithalos caudatus	38.7601	72.501	76.1632	4.32953	45.1145	21.2482
Aegolius funereus	97.0073	166.944	161.045	-14.3312	85.4955	-6.55291
Aegypius monachus	204.206	-61.8795	628.606	-1.39109	66.3701	-137.496
Alauda arvensis	34.0833	165.36	11.821	-24.8366	2.54268	-56.1748
Alaudala rufescens	367.518	-96.03	74.3	-138.907	59.707	-136.749
Alcedo atthis	84.1396	6.57673	88.6527	11.6049	39.5501	16.7153
Alectoris barbara	0	-180	14.8321	-40.0654	46.6012	-94.6178
Alectoris chukar	934.143	130.048	398.358	-23.574	243.307	-51.5264
Alectoris graeca	50.571	-22.72	111.14	-19.3207	60.559	-61.3754
Alectoris rufa	58.5935	62.2574	262.796	-0.759012	143.165	2.7078
Anas acuta	117.778	-49.2618	29.0947	-63.2781	33.2874	-173.689
Anas crecca	30.7092	2.05624	104.779	-16.8257	47.5891	-12.1494
Anas platyrhynchos	34.5154	173.661	33.4595	18.6381	18.0646	21.6751
Anser anser	165.675	160.381	167.678	73.5736	139.282	81.0869
Anser brachyrhynchus	73.0369	64.7067	427.316	105.558	57.6312	-15.4014
Anser erythropus	435.051	34.7144	668.328	172.272	493.569	-152.585
Anser fabalis	101.502	165.847	84.3505	9.47666	64.4618	10.9792
Anthus campestris	56.936	172.803	89.0018	-8.84909	60.2197	-14.0298
Anthus cervinus	74.7057	33.672	144.494	-159.132	51.2146	-153.311
Anthus petrosus	26.0323	38.8797	91.9227	-37.1221	127.171	-0.369787
Anthus pratensis	23.9579	-78.557	118.135	6.34789	90.2948	2.34139
Anthus spinoletta	36.4141	-93.9488	187.037	4.66347	59.7149	2.24686
Anthus trivialis	14.5526	-143.479	75.6664	-24.2744	43.1575	-19.2112
Apus apus	14.4128	122.013	51.2664	12.1978	33.8609	8.33414
Apus caffer	161.236	-23.835	182.665	-59.6932	772.116	-13.431
Apus pallidus	81.9884	-24.315	70.4551	-39.6407	64.772	-32.7491
Aquila adalberti	67.1216	66.0204	358.876	85.2117	112.434	66.7257
Aquila chrysaetos	112.852	-0.186689	120.212	-162.714	66.1187	-134.544
Aquila fasciata	90.0956	144.206	29.9098	103.632	9.50105	-23.0388
Aquila heliaca	138.931	-40.5144	256.311	-34.8712	192.077	-38.2676
Ardea alba	527.713	-70.3233	49.5427	-50.2104	41.6629	-72.5944
Ardea cinerea	26.6217	164.842	63.1822	70.2252	33.4065	36.9141
Ardea purpurea	129.175	-97.355	150.991	5.02285	150.898	-1.80829
Ardeola ralloides	465.246	-101.866	188.467	14.2848	180.717	21.3394
Arenaria interpres	9.89383	107.531	127.189	11.8487	37.361	23.8978
Asio flammeus	64.5824	132.622	71.3852	-25.8113	50.1717	-31.5071
Asio otus	11.1736	163.718	33.7145	-1.6862	20.103	-6.91902
Athene noctua	41.6377	138.934	71.4653	16.4542	37.6427	14.9483
Aythya ferina	90.0153	-161.103	84.238	5.09453	18.894	-1.47185
Aythya fuligula	47.8464	-112.483	144.063	-17.7133	56.1003	-33.4081
Aythya marila	98.4632	-69.8388	93.895	-31.3956	64.3969	-48.0424
Aythya nyroca	323.33	-134.544	57.6152	-63.9854	54.6136	-59.0896
Bombycilla garrulus	167.025	-121.935	29.203	-21.3287	33.9913	-15.3296
Bonasa bonasia	59.4199	49.6348	94.2953	-14.4374	51.6424	-1.03062
Botaurus stellaris	162.818	13.5567	58.0418	80.9881	34.4917	52.2975
Branta bernicla	2227.88	-59.9253	90.4236	89.0889	98.9583	-4.57951
Branta leucopsis	78.1387	82.8668	119.483	-48.8275	75.8339	-101.447
Bubo bubo	105.65	-89.9605	52.0433	-134.004	16.521	-67.1767
Bubo scandiacus	121.808	76.4631	201.543	-166.388	178.287	-147.317
Bubulcus ibis	511.378	47.8017	132.015	73.7402	157.366	70.2082
Bucephala clangula	144.238	-165.596	228.057	1.17483	158.277	3.80481
Burhinus oedicnemus	57.0648	-109.864	97.6267	15.028	36.3906	-24.2282
Buteo buteo	22.502	-119.108	80.0785	8.81241	51.0194	8.49711
Buteo lagopus	64.3779	44.2631	79.0616	14.2492	40.5752	-25.628
Buteo rufinus	405.929	30.4465	92.1749	-50.3311	64.1524	-85.1499
Calandrella brachydactyla	262.833	-100.617	157.663	-0.101965	91.0529	-17.8916
Calcarius lapponicus	13.4286	-36.6864	90.4666	-127.972	20.3738	-97.9028
Calidris alpina	162.696	-27.8773	131.347	10.8099	114.408	13.7175
Calidris falcinellus	64.0456	29.9464	70.4178	-9.66724	31.0663	-3.67919
Calidris maritima	232.991	-84.6661	117.827	-75.1807	75.6538	-83.084
Calidris minuta	71.5483	101.152	138.409	-152.245	165.301	-141.906
Calidris pugnax	199.504	6.68829	176.029	-3.02202	144.017	-9.13745
Calidris temminckii	41.9848	51.278	51.3293	-104.008	49.3338	-99.6192
Caprimulgus europaeus	9.93038	126.329	46.3734	-0.837491	26.1996	12.1844
Caprimulgus ruficollis	25.7746	101.625	110.972	95.4529	107.099	91.2826
Carduelis carduelis	78.2758	7.69158	64.9062	7.77161	45.0996	4.03211
Carduelis citrinella	28.5144	-156.235	303.567	3.30871	88.5439	-2.38859
Carduelis corsicana	28.8426	-1.20336	107.75	59.2102	95.0138	79.1063
Carpodacus erythrinus	102.606	-141.882	120.857	5.73623	134.762	8.00176
Cecropis daurica	184.98	-72.7239	74.395	36.6068	56.1984	13.7806
Cercotrichas galactotes	443.69	-92.734	216.481	59.4006	154.418	64.2543
Certhia brachydactyla	12.8237	90.661	140.536	14.841	76.5068	19.433
Certhia familiaris	37.7075	171.902	105.668	22.8042	83.997	23.0027
Cettia cetti	73.1516	-3.41049	108.674	30.1885	42.9989	12.9214
Charadrius alexandrinus	112.029	176.078	102.803	55.714	48.8021	30.5692
Charadrius dubius	74.0885	-130.877	46.5213	2.71205	17.7912	-22.5633
Charadrius hiaticula	26.9836	83.6753	194.438	-41.3466	132.615	-51.4845
Chersophilus duponti	34.1493	147.477	43.5978	90.1442	63.0327	51.5445
Chloris chloris	40.1583	13.3051	49.7947	13.0724	35.7273	6.52378
Ciconia ciconia	134.032	-109.865	70.9616	-11.8975	17.7846	-36.1526
Ciconia nigra	139.829	-127.873	155.041	-5.97485	43.8681	-24.7236
Cinclus cinclus	71.9659	25.2844	139.543	21.0628	91.0585	22.5165
Circaetus gallicus	95.842	89.5454	107.459	-14.655	39.3364	-47.1809
Circus aeruginosus	65.741	-39.7536	8.33429	10.3871	3.7225	1.27733
Circus cyaneus	174.206	-89.5664	54.0388	153.855	33.3183	-115.999
Circus macrourus	1644.71	-17.4308	15.9148	8.64211	14.0148	-65.9273
Circus pygargus	178.172	55.7813	103.891	4.44705	51.8314	-6.95834
Cisticola juncidis	162.467	-47.1694	113.194	-26.2634	83.1229	-18.3258
Clamator glandarius	114.449	86.4305	111.193	0.600754	91.154	-37.6453
Clanga clanga	417.776	-20.152	40.2682	24.4615	20.6375	-147.825
Clanga pomarina	56.084	95.2038	47.9419	-21.12	51.1519	-130.184
Clangula hyemalis	44.8467	-87.7894	17.2723	-117.275	47.172	-90.2687
Coccothraustes coccothraustes	79.7925	9.35262	115.298	23.3494	53.2825	19.427
Columba livia	66.129	-169.626	42.5853	15.3211	41.3586	9.77132
Columba oenas	87.4216	51.2784	116.849	5.67014	58.5051	-8.94575
Columba palumbus	10.7927	22.1831	15.8472	-17.4405	11.903	-18.5067
Coracias garrulus	300.129	-164.565	62.518	-16.9736	29.2191	-16.9405
Corvus corax	44.732	-127.918	30.5872	-8.63559	35.4528	-17.5262
Corvus corone	2.6488	84.126	36.4169	-1.41579	26.5801	8.82902
Corvus frugilegus	53.1995	-129.715	97.4449	24.7021	62.8701	29.9914
Corvus monedula	56.392	27.9413	97.0912	25.5946	53.9119	30.5121
Coturnix coturnix	233.809	6.63043	80.2445	7.96459	31.5147	9.16765
Crex crex	77.188	30.1321	94.9259	4.68865	66.1647	4.53421
Cuculus canorus	4.94703	82.7087	15.7467	-27.3349	11.9869	-31.4398
Cyanecula svecica	114.653	-149.866	37.7972	-55.2952	60.888	-130.704
Cyanistes caeruleus	61.6644	14.8644	82.6491	6.13858	49.1994	10.9047
Cyanopica cooki	10.7754	-75.3362	199.233	50.3054	56.7144	52.1696
Cygnus cygnus	301.345	176.305	131.315	-44.4008	59.9587	-25.5602
Cygnus olor	97.2435	158.489	119.826	21.9974	85.2984	21.836
Delichon urbicum	9.19681	174.284	26.5344	-51.5715	8.75309	-41.6623
Dendrocopos leucotos	109.962	34.9976	28.2652	144.189	6.88562	119.397
Dendrocopos major	25.5219	-111.754	32.6741	-2.5193	11.0871	0.554456
Dendrocopos syriacus	59.9746	51.094	169.554	-54.4018	137.946	-67.7429
Dryobates minor	113.563	-158.922	24.1288	-35.8314	13.2111	-145
Dryocopus martius	70.05	-128.512	92.496	-3.86309	43.9481	-4.47842
Egretta garzetta	323.916	-61.9874	180.356	34.1342	166.836	35.137
Elanus caeruleus	231.031	51.1594	222.541	11.5271	144.444	-109.143
Emberiza aureola	871.564	154.218	343.194	-15.031	417.041	-18.2646
Emberiza caesia	160.613	129.14	94.3452	-13.5585	76.4926	-49.2645
Emberiza calandra	98.8886	107.871	92.359	26.355	53.0443	35.4934
Emberiza cia	58.0168	-38.9969	127.942	16.4221	106.728	32.8996
Emberiza cirlus	23.5756	66.4355	144.375	5.79793	89.2649	6.1928
Emberiza citrinella	17.027	63.8936	59.6357	-7.59714	46.8188	-10.7818
Emberiza hortulana	119.712	116.611	14.5212	16.9221	4.63197	97.2347
Emberiza melanocephala	147.202	-14.4421	167.687	-44.9616	142.052	-76.6636
Emberiza pusilla	72.9703	166.589	39.0313	-163.81	55.5554	-144.216
Emberiza rustica	69.8805	41.5796	169.597	1.3655	94.1068	9.43035
Emberiza schoeniclus	56.8737	22.3364	38.6513	0.313755	23.1666	-41.5293
Eremophila alpestris	340.673	-178.758	42.1403	-25.624	118.743	-136.459
Erithacus rubecula	23.477	-95.7013	43.4977	9.31295	32.2425	2.71617
Eudromias morinellus	123.475	18.9196	12.0051	160.266	34.725	-148.139
Falco biarmicus	72.2568	63.0575	52.1106	-63.0898	48.0663	-50.4672
Falco cherrug	109.978	-85.9463	172.659	-41.9394	123.828	-39.1449
Falco columbarius	30.9591	94.8683	103.42	-71.1912	81.2974	-54.8427
Falco eleonorae	316.083	166.238	79.5623	-88.9486	86.6479	-78.4905
Falco naumanni	447.415	-100.421	129.704	22.3748	64.2497	21.063
Falco peregrinus	362.144	20.5225	80.8278	24.2455	55.4118	46.3907
Falco rusticolus	191.081	69.1234	150.368	-87.4439	106.022	-94.5004
Falco subbuteo	37.2709	7.93724	73.0164	-1.06556	52.1169	4.98821
Falco tinnunculus	20.2226	53.7052	15.4748	-29.4052	8.36576	-6.54609
Falco vespertinus	173.936	-136.38	192.915	-54.3361	102.983	-54.5127
Ficedula albicollis	109.057	88.8939	115.105	-19.5097	64.2717	-31.8275
Ficedula hypoleuca	62.5855	20.6452	61.1853	-9.15992	36.1737	-20.7229
Ficedula parva	105.876	-1.93466	131.767	4.2247	68.0272	6.70112
Ficedula semitorquata	137.275	50.887	316.468	-43.3339	220.572	-66.664
Fringilla coelebs	4.71006	123.386	49.0663	6.36458	34.0163	1.65141
Fringilla montifringilla	140.792	16.6562	171.643	-16.0578	91.6978	-20.8532
Fulica atra	42.2281	159.855	31.3407	1.61489	15.2591	-7.00342
Galerida cristata	127.892	161.157	144.482	5.33529	84.8114	1.96939
Galerida theklae	16.7373	-84.0133	42.9898	110.503	8.77941	113.428
Gallinago gallinago	99.8338	16.6287	132.454	-18.3455	90.5974	-21.2633
Gallinago media	94.3188	17.7824	117.125	-6.43459	80.9495	-12.9942
Gallinula chloropus	15.9608	58.2136	60.4485	18.7952	43.0937	24.253
Garrulus glandarius	7.6618	20.6588	19.8202	12.5927	15.964	-0.181347
Gavia arctica	21.3335	-98.3768	150.695	-6.51829	79.6862	-7.13457
Gavia immer	19.9684	73.4499	176.022	76.1674	19.2188	123.952
Gavia stellata	48.4447	81.574	136.67	-48.6639	46.7351	-57.9169
Glareola nordmanni	2019.62	-94.8395	125.314	-161.013	83.4057	-139.241
Glareola pratincola	47.8836	-163.697	16.0146	17.1167	62.02	-85.3015
Glaucidium passerinum	246.972	176.253	254.588	-2.24864	152.652	2.75704
Grus grus	144.721	-126.25	88.97	-0.982631	103.095	-9.49411
Gypaetus barbatus	382.63	-62.7768	261.411	-6.38757	74.1712	-28.5442
Gyps fulvus	296.775	-89.3835	179.226	19.0129	45.8792	-74.91
Haematopus ostralegus	69.6192	71.0005	120.442	-17.5861	113.208	5.56576
Haliaeetus albicilla	12.4735	-140.372	92.2403	128.689	50.373	97.0824
Hieraaetus pennatus	110.726	-102.942	112.324	-16.8155	104.428	24.066
Himantopus himantopus	126.486	-6.36668	150.683	39.4935	117.743	34.7413
Hippolais icterina	11.2582	48.5132	127.075	22.9339	96.3963	18.5047
Hippolais olivetorum	110.602	3.5195	79.4265	-76.767	106.737	-99.5667
Hippolais polyglotta	73.8064	27.2632	109.831	24.2013	90.7183	34.8796
Hirundo rustica	10.0538	-164.562	17.3529	5.39558	6.36344	-14.3546
Histrionicus histrionicus	4.19479	-64.4174	19.8022	47.0719	2.63718	60.8091
Hydrocoloeus minutus	319.101	-16.5356	12.2189	124.94	103.782	173.313
Iduna opaca	34.6845	152.752	140.615	83.1089	119.692	88.1678
Iduna pallida	72.977	138.36	138.149	7.89722	91.4299	9.2914
Ixobrychus minutus	60.0017	33.343	135.016	-6.74032	88.2754	-25.1659
Jynx torquilla	52.1151	-160.118	56.6627	-151.575	42.0784	-157.91
Lagopus lagopus	86.3878	22.3763	75.0731	-50.3734	83.1587	-52.7368
Lagopus muta	14.1595	-109.417	77.9841	6.33487	55.3053	-4.75357
Lanius collurio	36.4027	-111.604	59.4458	-1.96409	32.6578	14.9935
Lanius excubitor	204.764	74.6296	117.651	-164.645	100.434	-168.735
Lanius meridionalis	14.4609	-155.09	115.612	-59.1881	58.737	-36.0748
Lanius minor	252.572	83.0602	142.318	-34.8641	108.562	-41.3524
Lanius nubicus	77.3172	41.0219	70.7721	-97.209	84.9904	-111.085
Lanius senator	92.0872	-174.606	138.296	15.5234	107.044	19.7933
Larus argentatus	17.0017	178.777	153.315	-43.6361	69.5157	-38.0488
Larus cachinnans	563.646	-59.7428	111.373	58.1627	66.0185	14.0463
Larus canus	18.9082	-160.917	217.179	-15.2315	127.079	-19.6663
Larus fuscus	129.298	-179.093	185.95	-61.5965	106.335	-65.186
Larus melanocephalus	280.786	-55.1668	120.517	48.6051	64.6706	-12.9184
Larus michahellis	171.217	21.3388	143.253	13.2028	146.848	2.96351
Larus ridibundus	45.7682	118.975	47.5918	-13.0125	27.3825	-19.5343
Leiopicus medius	35.7551	20.551	171.086	-2.84831	68.0432	-8.5003
Limosa lapponica	69.0154	-142.389	251.825	-143.603	328.536	-138.357
Limosa limosa	202.343	-14.4701	98.8954	69.3274	27.6261	94.5063
Linaria cannabina	18.4263	-8.78595	101.69	21.5058	58.1426	25.9354
Linaria flavirostris	75.4604	26.1852	185.038	96.8303	97.9177	125.653
Locustella fluviatilis	136.817	-25.9293	102.186	17.7966	42.6528	35.4004
Locustella luscinioides	214.87	55.5652	33.5397	48.7645	19.7914	51.6063
Locustella naevia	37.3077	-7.92958	124.865	25.681	76.5107	36.9304
Lophophanes cristatus	43.3387	177.614	125.066	-4.14633	108.334	-6.21699
Loxia curvirostra	58.3738	-128.925	89.5994	-30.9702	38.346	-42.0814
Loxia leucoptera	101.755	-148.331	61.4343	9.90995	51.0857	5.46749
Loxia pytyopsittacus	19.4979	142.381	226.528	5.09156	102.81	1.0302
Loxia scotica	29.1125	44.1035	79.9839	43.2795	28.2756	38.1105
Lullula arborea	96.1953	35.5538	76.2641	-7.32849	37.9989	-14.5092
Luscinia luscinia	17.6205	3.54213	113.521	128.823	73.7795	88.3851
Luscinia megarhynchos	33.5977	38.758	175.675	23.8984	109.963	33.0753
Lymnocryptes minimus	71.6281	84.427	90.6248	-7.03997	64.7091	-30.9914
Lyrurus tetrix	95.6709	23.2871	216.011	-14.3752	162.113	-7.95165
Mareca penelope	34.7894	-94.651	198.54	-16.9588	113.824	-15.135
Mareca strepera	50.2764	-68.7432	123.22	46.0042	49.1405	44.6748
Marmaronetta angustirostris	275.556	65.8787	118.737	160.719	48.3541	-161.271
Melanitta fusca	27.3194	136.65	83.1183	37.1724	50.8202	37.1946
Melanitta nigra	66.3046	59.7006	115.902	-90.847	48.5057	-88.0926
Melanocorypha calandra	79.1322	-101.912	73.5591	3.53036	42.3374	15.3173
Mergellus albellus	160.196	-172.437	53.7913	2.87562	34.1307	-20.4579
Mergus merganser	335.689	-176.153	163	-11.4433	120.598	-6.12444
Mergus serrator	18.8529	-17.8741	173.314	-28.3848	99.3862	-20.1575
Merops apiaster	150.866	14.5851	110.753	-2.10483	91.6766	-0.581989
Microcarbo pygmaeus	394.011	-68.6739	127.978	-47.5135	128.912	-54.2546
Milvus migrans	79.6987	-28.5417	99.3911	-2.35739	45.1976	-0.581277
Milvus milvus	189.156	3.66087	192.188	10.7513	86.0694	5.99374
Monticola saxatilis	261.4	-101.851	124.873	-2.95423	56.2477	-26.4385
Monticola solitarius	18.6586	76.3866	101.904	7.78648	49.1906	-27.2487
Montifringilla nivalis	67.5179	90.7126	332.818	3.31884	118.285	-10.4993
Motacilla alba	5.4529	-95.1112	57.3916	19.4361	30.1381	27.6355
Motacilla cinerea	185.643	24.7435	153.012	14.9484	98.9402	7.72564
Motacilla citreola	424.526	-62.181	151.58	-17.9954	106.817	-41.945
Motacilla flava	26.858	1.72139	38.9047	45.8618	20.4799	6.5291
Muscicapa striata	6.97442	175.234	31.7027	-41.2157	7.73375	-58.8738
Neophron percnopterus	464.182	-87.3643	121.541	5.63713	46.7274	6.70869
Netta rufina	128.275	-43.453	149.623	54.7677	93.0192	70.0931
Nucifraga caryocatactes	83.8104	13.7974	230.191	-1.05944	118.945	-12.5989
Numenius arquata	52.1176	-43.0432	113.641	-20.3876	42.4825	-9.08681
Numenius phaeopus	30.0846	39.3594	138.788	-34.2333	106.176	-34.0284
Nycticorax nycticorax	34.8718	-103.745	165.536	28.74	137.771	30.0575
Oenanthe hispanica	48.2036	-156.465	86.9772	2.02082	39.5633	-11.9075
Oenanthe isabellina	109.262	-91.0112	239.366	-59.7346	197.233	-84.7789
Oenanthe leucura	29.1576	140.188	138.298	97.4514	138.577	96.7687
Oenanthe oenanthe	29.5364	32.8906	78.4412	-0.750538	74.1345	-2.3314
Oenanthe pleschanka	269.61	44.0616	440.718	-49.4785	303.289	-58.4603
Oriolus oriolus	32.3268	10.8157	94.945	-2.50256	44.408	-2.98402
Otis tarda	926.563	-104.885	274.987	57.9264	153.01	61.2049
Otus scops	158.002	58.6002	148.867	11.099	116.554	18.8184
Oxyura leucocephala	687.734	-103.153	52.8069	122.264	187.385	-122.168
Pandion haliaetus	191.594	-96.1027	149.326	-0.0963166	100.207	-1.90766
Panurus biarmicus	228.938	10.2545	109.905	64.2666	63.8195	59.4446
Parus major	3.6744	59.1493	57.7779	7.54339	40.0253	3.68709
Passer domesticus	30.9223	-172.541	20.2885	21.5606	15.1107	10.6658
Passer hispaniolensis	191.618	-72.5611	78.7532	-62.1851	70.8014	-78.1327
Passer italiae	57.0022	-32.7456	78.2931	-53.1317	40.4836	-55.1209
Passer montanus	156.009	28.5063	97.486	32.9769	49.3837	39.4749
Pastor roseus	116.509	-128.982	145.478	-53.3461	141.4	-82.7957
Pelecanus crispus	145.856	-144.222	115.747	15.9081	76.0554	32.5075
Perdix perdix	80.3174	51.8852	84.5051	31.0606	48.0558	30.6609
Periparus ater	44.5399	86.2899	121.87	-3.4576	89.5596	-3.57483
Perisoreus infaustus	35.355	55.0542	31.9003	27.5821	50.3269	-4.91538
Pernis apivorus	58.97	-174.233	95.558	-16.7188	54.5287	-4.5912
Petronia petronia	69.2438	-87.5424	60.8506	-16.731	67.1801	-77.7005
Phalacrocorax carbo	115.579	114.902	94.0022	22.5527	74.4443	1.68193
Phalaropus fulicarius	426	70.054	161.547	90.4722	408.557	-106.114
Phalaropus lobatus	122.947	-74.945	132.78	-72.6463	111.57	-73.1573
Phoenicopterus roseus	1008.14	70.3223	42.3698	-173.141	50.2078	-177.855
Phoenicurus ochruros	102.296	35.7116	140.539	26.0622	65.6642	33.3697
Phoenicurus phoenicurus	5.72432	137.854	61.0886	-13.6776	24.6164	-12.6102
Phylloscopus bonelli	52.5478	-179.621	117.408	7.07477	55.4987	10.039
Phylloscopus borealis	53.4828	50.0316	35.7054	-121.934	54.9623	-68.0631
Phylloscopus collybita	5.56469	-19.5824	11.8369	85.9182	6.75978	151.474
Phylloscopus orientalis	85.1053	38.2186	199.738	-61.3843	186.872	-79.9047
Phylloscopus sibilatrix	32.6617	71.8394	91.6857	-21.0584	46.4207	-21.3611
Phylloscopus trochiloides	167.081	-103.118	263.005	-3.20489	186.955	-6.66446
Phylloscopus trochilus	23.4198	-25.829	97.3856	-8.77335	76.8615	-21.6232
Pica pica	3.347	-169.708	33.1916	42.8799	18.2812	65.9272
Picoides tridactylus	89.3333	170.983	192.377	-10.509	94.912	-5.37068
Picus canus	182.562	32.3726	92.8923	-14.1508	30.0459	-7.92591
Picus sharpei	5.43753	-138.45	131.579	-44.416	66.174	-44.3018
Picus viridis	55.6588	-115.052	90.6591	22.3383	59.5117	29.7485
Pinicola enucleator	157.115	34.754	55.6679	-16.0032	38.6788	5.95677
Platalea leucorodia	528.52	-82.6214	218.774	79.4143	141.897	68.2665
Plectrophenax nivalis	70.3458	-70.8521	163.281	-81.7036	70.9294	-77.7901
Plegadis falcinellus	903.243	-88.6305	50.0199	-1.08449	96.6878	-10.1734
Pluvialis apricaria	52.9245	28.587	141.522	-48.2494	98.8711	-34.1932
Podiceps auritus	163.853	-41.611	110.575	-53.148	109.092	-31.6331
Podiceps cristatus	101.25	-156.699	60.047	-3.02053	12.3861	-24.2159
Podiceps grisegena	198.798	-4.50788	98.9045	39.3463	52.23	76.8287
Podiceps nigricollis	170.763	-98.8812	124.323	34.5194	55.3188	38.1489
Poecile cinctus	116.849	35.7845	68.5981	-49.006	54.1493	-47.1298
Poecile lugubris	8.44634	160.057	212.539	-42.6266	160.464	-62.7256
Poecile montanus	29.5053	101.699	120.083	-14.607	49.4954	-20.2804
Poecile palustris	14.7381	148.729	85.2168	28.1311	46.306	28.8314
Porphyrio porphyrio	63.4326	-34.8332	378.54	-8.38675	108.727	-75.3579
Porzana porzana	192.827	2.23191	39.2198	55.0668	14.3961	30.0201
Prunella collaris	28.4619	-33.4595	171.723	-2.51057	68.2006	-4.3039
Prunella modularis	65.8146	-35.9455	102.328	-19.3207	67.8621	-21.4296
Pterocles alchata	115.718	82.5396	68.4358	92.7393	24.1634	67.8294
Pterocles orientalis	57.6516	165.097	213.075	-119.615	152.513	-114.242
Ptyonoprogne rupestris	34.5996	-47.5208	102.866	3.57181	47.9619	4.19228
Pyrrhocorax graculus	35.1417	-62.9784	223.46	4.69909	113.25	3.77499
Pyrrhocorax pyrrhocorax	57.2055	-24.7271	196.192	0.776628	108.792	-16.3309
Pyrrhula pyrrhula	37.681	-21.1386	100.271	-23.2903	71.6437	-13.1351
Rallus aquaticus	121.457	20.4821	71.5315	18.8705	48.1866	18.2261
Recurvirostra avosetta	52.9713	-114.307	197.244	141.73	106.831	157.434
Regulus ignicapilla	128.608	30.2101	181.144	8.08855	77.3043	-7.81334
Regulus regulus	10.6536	-68.8121	109.881	-17.4156	66.9727	-10.1798
Remiz pendulinus	138.508	56.5903	86.0602	29.6929	33.1397	12.595
Riparia riparia	28.0096	-115.855	8.53081	86.4142	5.87746	-170.752
Saxicola rubetra	82.1284	44.6426	66.004	-21.0685	49.4735	-16.4103
Saxicola torquatus	129.18	33.544	190.103	13.7555	105.871	19.5795
Scolopax rusticola	105.14	56.0839	84.3343	-19.1012	41.3474	-13.5736
Serinus serinus	69.3988	17.8467	125.309	7.80921	66.1622	3.66914
Sitta europaea	31.7655	-33.1803	116.59	35.628	77.957	41.0033
Sitta neumayer	15.6057	-98.2119	183.993	-28.7765	129.929	-73.0041
Sitta whiteheadi	18.672	-10.1324	442.453	-65.614	275.1	21.2981
Spatula clypeata	86.9231	-114.99	65.8944	-2.45678	14.926	-48.965
Spatula querquedula	78.3258	-17.1936	15.0775	39.4696	6.86999	-122.945
Spinus spinus	55.5419	-47.9998	137.022	-8.92177	81.9637	-6.87974
Streptopelia decaocto	114.23	-142.891	74.895	15.2656	40.4911	16.2692
Streptopelia turtur	40.9565	173.442	99.0348	4.10113	44.0883	3.07388
Strix aluco	12.8766	-26.587	56.1123	-4.25856	30.1516	7.93847
Strix nebulosa	276.626	-169.889	151.091	1.88339	111.187	1.47382
Strix uralensis	246.431	-176.707	236.773	-3.70499	66.416	7.28878
Sturnus unicolor	20.2978	83.1692	14.0623	134.801	22.0901	-29.6688
Sturnus vulgaris	39.6568	-136.716	21.9977	-7.25597	8.60932	-39.0487
Surnia ulula	33.3738	-170.593	117.242	-2.71557	52.6091	-10.5824
Sylvia atricapilla	23.069	-9.53623	67.0205	2.11512	50.6529	9.94404
Sylvia borin	16.9906	17.1841	79.6344	0.198753	56.6687	-10.2305
Sylvia cantillans	64.041	-48.218	38.8564	-39.1619	35.8388	-47.786
Sylvia communis	66.8576	14.0602	70.2758	24.8274	50.0633	26.2667
Sylvia conspicillata	77.9741	-70.16	25.9442	54.847	34.493	48.6951
Sylvia crassirostris	68.9092	34.6597	214.664	-24.3591	138.711	-56.5945
Sylvia curruca	23.9248	6.28989	55.7932	44.897	23.5896	49.7501
Sylvia hortensis	148.923	-109.25	65.476	47.9869	69.3116	49.4491
Sylvia melanocephala	64.642	-66.3964	63.5444	-11.6434	47.0078	-23.0462
Sylvia nisoria	70.9872	118.476	49.026	-8.2953	22.7007	-59.0082
Sylvia ruppeli	53.5427	130.666	56.8089	-16.5708	74.3727	-59.3204
Sylvia sarda	0	-180	97.2946	51.5677	90.9609	-16.7213
Sylvia subalpina	17.1202	-116.552	41.4021	117.091	254.128	-48.7043
Sylvia undata	42.5934	-25.4254	67.537	-33.8733	47.8775	-33.7759
Tachybaptus ruficollis	12.057	108.375	137.721	33.7287	94.0895	38.0091
Tachymarptis melba	82.6831	73.472	91.1641	-0.738349	50.7483	0.243916
Tadorna ferruginea	683.983	-49.0411	72.7805	-54.2588	77.202	-67.8138
Tadorna tadorna	180.707	164.373	47.2527	38.3154	14.863	139.426
Tetrao urogallus	63.5239	40.9534	186.455	-15.8423	129.235	-5.01502
Tetrax tetrax	166.89	-161.948	153.76	9.48314	140.929	14.2123
Tichodroma muraria	31.3905	-88.8423	244.564	7.19631	91.2835	16.4173
Tringa erythropus	39.2292	40.5283	30.9613	-15.8924	30.6143	-24.5753
Tringa glareola	72.5691	-40.372	187.917	-5.87062	126.758	-7.51351
Tringa nebularia	32.5084	153.418	109.946	-28.8503	83.6908	-19.2731
Tringa ochropus	25.9878	-65.3639	162.413	3.50264	112.426	10.8424
Tringa stagnatilis	868.127	-19.3369	149.827	176.638	106.87	-155.708
Tringa totanus	89.0082	5.30362	34.3641	-5.058	28.29	-23.1862
Troglodytes troglodytes	37.362	-30.201	44.457	-12.4153	29.0186	17.278
Turdus iliacus	153.77	-11.9681	185.325	-13.5972	177.695	-13.83
Turdus merula	17.5397	-26.3783	40.3152	-12.5977	19.7903	2.01999
Turdus philomelos	50.6	-147.581	61.8891	-11.8211	44.7986	-13.6648
Turdus pilaris	36.4191	85.0899	106.136	-5.98322	76.7711	-18.6687
Turdus torquatus	47.0061	19.337	106.906	-3.40282	42.673	-20.9526
Turdus viscivorus	53.2228	32.8651	70.0183	-25.5083	49.3506	-24.3607
Tyto alba	28.215	112.048	125.541	25.138	91.5131	42.2461
Upupa epops	21.8777	56.3169	115.427	-2.58553	52.0176	0.5432
Vanellus vanellus	42.9767	-178.661	37.4038	-18.013	22.7073	-149.075
Xenus cinereus	244.787	-28.0323	851.539	-8.27913	207.517	-22.4091
Zapornia parva	176.135	27.9357	67.8346	-16.9508	45.5751	-55.9329
Zapornia pusilla	431.755	-21.4894	216.017	38.9087	218.569	51.7112

## Sheet: Figure 2
Source data for plotting Figure 2: Standardised coefficients and percentage of varianace explained from 100 MCMC generalised linear mixed models of the colonisation and extinction events of European breeding birds between 1985-1988 and 2013-2017.Columns indicate the covariate, the modelled response (colonisation or extinction), the mean, standard deviation and 95% confidence intervals of the mode…
			Standardised Coefficients				Percentage of Variance Explained
Variable	Modelled Response	Variable Category	Mean estiamted effect size	Lower 95% Credible Interval	Upperf 95% Credible Interval	Standard Deviation	Median	Lower IQR	Upper IQR	Lower 95% Confidence Interval	Upper 95% Confidence Interval
Distance from nearest continually occupied cell	Colonisation	Species cell traits-C	-3.61099	-3.76128	-3.45568	0.0783371	90.3205	89.7334	90.8706	85.7287	93.2421
Distance from nearest continually occupied cell	Extinction	Species cell traits-C	2.0116	1.87046	2.16091	0.0740216	71.4445	70.1894	72.6649	63.1268	78.4077
Distance from species EBBA1 COG	Colonisation	Species cell traits-C	-0.466025	-0.548213	-0.385703	0.0414211	1.50193	1.30914	1.71247	0.534238	2.93959
Distance from species EBBA1 COG	Extinction	Species cell traits-C	0.389003	0.33727	0.441527	0.0265956	2.67233	2.41648	2.9452	1.27666	4.72345
Altitudinal range	Colonisation	Environmental-E	0.0765868	-0.0780054	0.230221	0.0787274	0.045669	0.0110373	0.118349	3.77485e-12	1.33541
Altitudinal range	Extinction	Environmental-E	0.0214477	-0.0366888	0.0803325	0.0298307	0.0115735	0.00266272	0.032412	1.10433e-12	0.387649
Area of protected land	Colonisation	Environmental-E	-0.22782	-0.35139	-0.106733	0.0624901	0.357685	0.23787	0.502707	1.29048e-06	1.76697
Area of protected land	Extinction	Environmental-E	0.0821873	0.0356312	0.128955	0.0237768	0.119048	0.0772155	0.170711	8.85301e-08	0.720433
Change in climate suitability	Colonisation	Environmental-E	0.182989	0.136241	0.230021	0.0239212	0.232257	0.192525	0.274996	0.0591657	0.540325
Change in climate suitability	Extinction	Environmental-E	-0.238484	-0.273629	-0.203726	0.0178512	1.00261	0.902052	1.11159	0.445802	1.78288
Change in extent of favourable land cover	Colonisation	Environmental-E	0.0529396	0.0150312	0.0905624	0.0191552	0.0194643	0.0111745	0.0298744	3.60967e-10	0.12013
Change in extent of favourable land cover	Extinction	Environmental-E	-0.02763	-0.0576504	0.00222084	0.0152718	0.0134465	0.00538285	0.0252776	8.73647e-12	0.145034
Climate suitability	Colonisation	Environmental-E	0.785896	0.729464	0.842931	0.0289672	4.27609	4.03858	4.52622	2.86781	6.18933
Climate suitability	Extinction	Environmental-E	-1.02988	-1.07527	-0.984991	0.0229635	18.7519	17.904	19.6198	13.3691	24.5632
Extent of favourable land cover	Colonisation	Environmental-E	0.212166	0.167244	0.258323	0.0232844	0.311054	0.266667	0.360037	0.0958691	0.71702
Extent of favourable land cover	Extinction	Environmental-E	-0.361108	-0.406753	-0.318007	0.0226774	2.29421	2.10312	2.5017	1.25354	4.2251
Habitat diversity	Colonisation	Environmental-E	0.113967	-0.0231228	0.252353	0.0701924	0.0900114	0.0319177	0.180155	9.45719e-13	1.12639
Habitat diversity	Extinction	Environmental-E	-0.161702	-0.217224	-0.107229	0.0280807	0.459735	0.358166	0.576618	0.0171927	1.49831
Annex 1 status	Colonisation	Species specific traits-S	-0.17371	-0.465558	0.117622	0.148551	0.0501638	0.0129362	0.119238	9.01497e-12	1.17765
Annex 1 status	Extinction	Species specific traits-S	-0.187382	-0.376222	-0.00339904	0.0950104	0.133418	0.0581586	0.240513	1.6585e-11	2.00808
Clutch size	Colonisation	Species specific traits-S	-0.0427938	-0.173684	0.0905532	0.0671064	0.0210638	0.00473336	0.0595894	6.12678e-13	0.93719
Clutch size	Extinction	Species specific traits-S	0.00536388	-0.0998157	0.114436	0.0544234	0.0232495	0.00518462	0.0688389	2.2339e-12	1.29311
Diet breadth	Colonisation	Species specific traits-S	0.023691	-0.109877	0.158029	0.068324	0.0164427	0.00356724	0.0477789	1.30205e-10	0.841847
Diet breadth	Extinction	Species specific traits-S	0.00348128	-0.0783778	0.0848412	0.0415324	0.0137681	0.00308094	0.0403496	6.36453e-13	0.625675
Generation length	Colonisation	Species specific traits-S	-0.0631193	-0.28111	0.155947	0.11148	0.0536763	0.0119769	0.152579	2.71735e-18	2.11524
Generation length	Extinction	Species specific traits-S	-0.136615	-0.250069	-0.0251809	0.057115	0.328239	0.171021	0.537924	6.3495e-09	2.84819
Habitat breadth	Colonisation	Species specific traits-S	0.0228626	-0.138783	0.182788	0.0821907	0.0229322	0.0051099	0.0665636	3.62091e-13	0.832558
Habitat breadth	Extinction	Species specific traits-S	-0.0930107	-0.182697	-0.0040443	0.0454124	0.152217	0.0694735	0.268653	1.24632e-11	1.44596
Hand Wing Index	Colonisation	Species specific traits-S	0.065795	-0.0895236	0.224802	0.0802345	0.036994	0.00858891	0.102198	1.00757e-12	1.18259
Hand Wing Index	Extinction	Species specific traits-S	0.0176778	-0.0897905	0.127043	0.0548126	0.0255669	0.005619	0.0751915	2.846e-12	1.71159
Mean mass	Colonisation	Species specific traits-S	0.202331	-0.0123468	0.418305	0.109746	0.284767	0.115622	0.526234	5.96223e-10	2.77618
Mean mass	Extinction	Species specific traits-S	-0.030612	-0.103508	0.0416909	0.0369385	0.0207757	0.00486257	0.0565215	6.16947e-12	0.735735
Migratory Distance	Colonisation	Species specific traits-S	0.0189119	-0.115632	0.155597	0.0690786	0.0159802	0.00357839	0.0467723	1.61039e-11	0.620542
Migratory Distance	Extinction	Species specific traits-S	0.00893405	-0.077876	0.0975563	0.0445863	0.0162882	0.00363923	0.0477552	2.18431e-12	1.01103
Montane status	Colonisation	Species specific traits-S	-0.0962371	-0.485686	0.297429	0.19967	0.0108801	0.00244671	0.0309605	2.19341e-11	0.492629
Montane status	Extinction	Species specific traits-S	-0.19949	-0.416958	0.0185493	0.111338	0.0838115	0.0330602	0.159445	6.3352e-11	1.01914
Persecuted	Colonisation	Species specific traits-S	0.121176	-0.0426704	0.290194	0.0850243	0.100376	0.0306658	0.218988	1.59233e-10	1.61648
Persecuted	Extinction	Species specific traits-S	-0.037063	-0.0873005	0.015455	0.0261209	0.0250228	0.00781222	0.0531239	3.92243e-11	0.455439
Range size	Colonisation	Species specific traits-S	-0.501465	-0.626524	-0.376642	0.0637535	1.74237	1.46375	2.04293	0.416077	3.9274
Range size	Extinction	Species specific traits-S	0.338393	0.253055	0.422852	0.0431221	2.02205	1.69549	2.38154	0.348651	4.66128

## Sheet: Figure 3
Source data for plotting Figure 3: Columns indicate the species, the utm grid cell, the longitude and latitude of the centre of each utmn grid cell, the occurrence status in the first and second EBBA atlases, the change in occurrence status, the mean predicted climate suitability from across 40 SDMs for both 1968-1988 and 1997-2017, and the change in predicted climate suitability.
Species	UTM grid cell	Longitude	Latitude	EBBA1 status	EBBA2 Status	Change in Occurrence status	1968-1988 climate suitability	1997-2017 climate suitability	Change in climate suitability
Galerida cristata	25SFD3	-30.9645	39.5067	0	0		0.276648	0.335519	0.0588713
Galerida cristata	26SLH1	-29.0098	38.6061	0	0		0.301504	0.370752	0.0692477
Galerida cristata	26SMH2	-27.8562	38.1697	0	0		0.297219	0.345733	0.0485135
Galerida cristata	26SMH4	-27.2854	38.1724	0	0		0.299125	0.350261	0.0511353
Galerida cristata	26SMJ2	-27.867	39.0708	0	0		0.298221	0.336999	0.0387784
Galerida cristata	26SPG1	-25.5818	37.7136	0	0		0.3106	0.378356	0.067756
Galerida cristata	26WPT1	-24.4159	65.5729	NA	NA	NA	0.00899901	0.0106654	0.00166638
Galerida cristata	26WPU2	-24.3969	66.0213	NA	NA	NA	0.00989082	0.0187807	0.0088899
Galerida cristata	27VVL1	-22.5223	63.7941	0	0		0.00951176	0.0107245	0.00121276
Galerida cristata	27VVL3	-21.5075	63.8012	0	0		0.0105825	0.0125133	0.0019308
Galerida cristata	27VWL1	-20.4925	63.8012	0	0		0.00930955	0.0109394	0.00162985
Galerida cristata	27VWL2	-20.5004	63.3525	0	0		0.010437	0.00955095	-0.000886039
Galerida cristata	27VWL3	-19.4777	63.7941	0	0		0.0110268	0.0100419	-0.000984884
Galerida cristata	27VWL4	-19.5014	63.3456	0	0		0.00973448	0.0110632	0.00132871
Galerida cristata	27VXL1	-18.4853	63.7785	NA	NA	NA	0.00928534	0.0109623	0.00167693
Galerida cristata	27VXL2	-18.5011	63.3298	0	0		0.00929973	0.0119328	0.0026331
Galerida cristata	27WUM3	-23.5482	64.6758	0	0		0.00985454	0.0114356	0.0015811
Galerida cristata	27WUN3	-23.5841	65.5729	0	0		0.0109233	0.0161858	0.00526246
Galerida cristata	27WUN4	-23.5658	65.1243	NA	NA	NA	0.0111813	0.0145907	0.00340938
Galerida cristata	27WUP3	-23.6229	66.4698	NA	NA	NA	0.00979881	0.0132336	0.00343475
Galerida cristata	27WUP4	-23.6031	66.0213	0	0		0.00961383	0.0181122	0.00849838
Galerida cristata	27WVM1	-22.5725	64.6912	0	0		0.0126853	0.0186311	0.00594578
Galerida cristata	27WVM2	-22.5469	64.2427	NA	NA	NA	0.00962549	0.0111858	0.00156035
Galerida cristata	27WVM3	-21.5243	64.6986	0	0		0.0171853	0.0167876	-0.000397696
Galerida cristata	27WVM4	-21.5157	64.2499	0	0		0.0126667	0.0138488	0.0011821
Galerida cristata	27WVN1	-22.6265	65.5881	0	0		0.0191295	0.0235433	0.00441378
Galerida cristata	27WVN2	-22.599	65.1396	0	0		0.0190427	0.0280597	0.00901705
Galerida cristata	27WVN3	-21.5423	65.5958	0	0		0.0166865	0.0189276	0.00224118
Galerida cristata	27WVN4	-21.5331	65.1472	0	0		0.0218133	0.0239093	0.00209598
Galerida cristata	27WVP1	-22.6847	66.4848	0	0		0.00955224	0.0145158	0.00496357
Galerida cristata	27WVP2	-22.655	66.0365	0	0		0.0104199	0.0139243	0.00350437
Galerida cristata	27WVP3	-21.5617	66.4929	NA	NA	NA	0.0126826	0.0133629	0.000680266
Galerida cristata	27WVP4	-21.5518	66.0443	0	0		0.01845	0.0172421	-0.00120784
Galerida cristata	27WWM1	-20.4757	64.6986	NA	NA	NA	0.0291558	0.0287456	-0.000410144
Galerida cristata	27WWM2	-20.4843	64.2499	0	0		0.0154386	0.0170874	0.00164881
Galerida cristata	27WWM3	-19.4275	64.6912	NA	NA	NA	0.0308809	0.024084	-0.00679692
Galerida cristata	27WWM4	-19.4531	64.2427	NA	NA	NA	0.0172135	0.0179359	0.00072241
Galerida cristata	27WWN1	-20.4577	65.5958	0	0		0.0222195	0.0209283	-0.00129125
Galerida cristata	27WWN2	-20.4669	65.1472	0	0		0.0340728	0.0295465	-0.00452637
Galerida cristata	27WWN3	-19.3735	65.5881	0	0		0.0250603	0.0274652	0.00240484
Galerida cristata	27WWN4	-19.401	65.1396	NA	NA	NA	0.0411118	0.0307279	-0.0103839
Galerida cristata	27WWP2	-20.4482	66.0443	0	0		0.0199488	0.0233441	0.0033953
Galerida cristata	27WWP3	-19.3153	66.4848	NA	NA	NA	0.0241419	0.0265355	0.00239357
Galerida cristata	27WWP4	-19.345	66.0365	0	0		0.0209019	0.0224957	0.00159377
Galerida cristata	27WXM1	-18.4505	64.6738	NA	NA	NA	0.0218758	0.0212228	-0.000652991
Galerida cristata	27WXM2	-18.4689	64.2271	NA	NA	NA	0.0184792	0.0173449	-0.0011343
Galerida cristata	27WXN1	-18.4159	65.5729	0	0		0.0329745	0.0343099	0.00133545
Galerida cristata	27WXN2	-18.4354	65.1224	NA	NA	NA	0.0310136	0.0245861	-0.00642755
Galerida cristata	27WXP1	-18.3771	66.4698	0	0		0.0263255	0.0237316	-0.00259392
Galerida cristata	27WXP2	-18.3969	66.0213	0	0		0.0241419	0.0265355	0.00239357
Galerida cristata	28QBJ3	-17.1713	21.4634	NA	NA	NA	0.0603766	0.0881931	0.0278165
Galerida cristata	28QBJ4	-17.1647	21.0119	NA	NA	NA	0.0536455	0.0766392	0.0229937
Galerida cristata	28QBK4	-17.1781	21.9148	NA	NA	NA	0.0341005	0.0792116	0.0451111
Galerida cristata	28QCH1	-16.6788	20.5658	NA	NA	NA	0.0440613	0.0308801	-0.0131812
Galerida cristata	28QCH3	-16.1993	20.5698	NA	NA	NA	0.0340423	0.0245273	-0.00951498
Galerida cristata	28QCH4	-16.1958	20.172	NA	NA	NA	0.00885151	0.00809042	-0.00076109
Galerida cristata	28QCJ1	-16.689	21.469	NA	NA	NA	0.0375194	0.071668	0.0341485
Galerida cristata	28QCJ2	-16.6839	21.0174	NA	NA	NA	0.0311888	0.0315425	0.000353693
Galerida cristata	28QCJ3	-16.2065	21.4731	NA	NA	NA	0.0243386	0.031354	0.00701541
Galerida cristata	28QCJ4	-16.2028	21.0215	NA	NA	NA	0.0183502	0.0105046	-0.00784559
Galerida cristata	28QCK1	-16.6997	22.372	NA	NA	NA	0.0245559	0.0627007	0.0381448
Galerida cristata	28QCK2	-16.6943	21.9205	NA	NA	NA	0.0278225	0.0601298	0.0323073
Galerida cristata	28QCK3	-16.2142	22.3764	NA	NA	NA	0.0312574	0.0706935	0.0394361
Galerida cristata	28QCK4	-16.2103	21.9248	NA	NA	NA	0.0211583	0.0472477	0.0260893
Galerida cristata	28QCL3	-16.2222	23.2795	NA	NA	NA	0.0605279	0.0610241	0.000496193
Galerida cristata	28QCL4	-16.2181	22.828	NA	NA	NA	0.0547353	0.0769909	0.0222557
Galerida cristata	28QCM4	-16.2264	23.7311	NA	NA	NA	0.0682275	0.0565645	-0.011663
Galerida cristata	28QDH1	-15.7196	20.5724	NA	NA	NA	0.0110144	0.00577173	-0.00524267
Galerida cristata	28QDH2	-15.7175	20.1733	NA	NA	NA	0.00636589	0.00503802	-0.00132787
Galerida cristata	28QDH3	-15.2399	20.5738	NA	NA	NA	0.00777465	0.00913041	0.00135577
Galerida cristata	28QDH4	-15.2392	20.1739	NA	NA	NA	0.00390951	0.00354972	-0.000359791
Galerida cristata	28QDJ1	-15.7239	21.4759	NA	NA	NA	0.0148157	0.0123848	-0.00243098
Galerida cristata	28QDJ2	-15.7217	21.0242	NA	NA	NA	0.0125263	0.0066086	-0.00591773
Galerida cristata	28QDJ3	-15.2413	21.4773	NA	NA	NA	0.00942325	0.0101375	0.0007142
Galerida cristata	28QDJ4	-15.2406	21.0255	NA	NA	NA	0.0115077	0.00727488	-0.00423279
Galerida cristata	28QDK1	-15.7285	22.3793	NA	NA	NA	0.0315387	0.0461169	0.0145782
Galerida cristata	28QDK2	-15.7262	21.9276	NA	NA	NA	0.0197084	0.030525	0.0108166
Galerida cristata	28QDK3	-15.2429	22.3808	NA	NA	NA	0.0356005	0.0310384	-0.00456216
Galerida cristata	28QDK4	-15.2421	21.929	NA	NA	NA	0.0184616	0.0285508	0.0100891
Galerida cristata	28QDL1	-15.7334	23.2826	NA	NA	NA	0.0652182	0.0548312	-0.0103871
Galerida cristata	28QDL2	-15.7309	22.831	NA	NA	NA	0.0493268	0.0496405	0.000313702
Galerida cristata	28QDL3	-15.2445	23.2841	NA	NA	NA	0.0474624	0.0408083	-0.00665408
Galerida cristata	28QDL4	-15.2436	22.8325	NA	NA	NA	0.0453582	0.0453022	-5.59841e-05
Galerida cristata	28QDM2	-15.7359	23.7342	NA	NA	NA	0.072345	0.0528265	-0.0195185
Galerida cristata	28QDM4	-15.2453	23.7357	NA	NA	NA	0.0550403	0.0437893	-0.0112509
Galerida cristata	28QEH1	-14.7601	20.5738	NA	NA	NA	0.00383482	0.00370928	-0.000125543
Galerida cristata	28QEH2	-14.7608	20.1739	NA	NA	NA	0.00356376	0.0035178	-4.59591e-05
Galerida cristata	28QEH3	-14.2804	20.5724	NA	NA	NA	0.00374866	0.00358551	-0.000163153
Galerida cristata	28QEH4	-14.2825	20.1733	NA	NA	NA	0.00357036	0.00354107	-2.92946e-05
Galerida cristata	28QEJ1	-14.7587	21.4773	NA	NA	NA	0.00666245	0.0054532	-0.00120925
Galerida cristata	28QEJ2	-14.7594	21.0255	NA	NA	NA	0.00540524	0.00475259	-0.000652643
Galerida cristata	28QEJ3	-14.2761	21.4759	NA	NA	NA	0.0037206	0.00449926	0.000778654
Galerida cristata	28QEJ4	-14.2783	21.0242	NA	NA	NA	0.00376816	0.00388999	0.000121834
Galerida cristata	28QEK1	-14.7571	22.3808	NA	NA	NA	0.0156203	0.0263451	0.0107248
Galerida cristata	28QEK2	-14.7579	21.929	NA	NA	NA	0.0105641	0.0111468	0.000582682
Galerida cristata	28QEK3	-14.2715	22.3793	NA	NA	NA	0.00407961	0.00889158	0.00481197
Galerida cristata	28QEK4	-14.2738	21.9276	NA	NA	NA	0.00433274	0.00527101	0.00093827
Galerida cristata	28QEL1	-14.7555	23.2841	NA	NA	NA	0.0192261	0.0408911	0.021665
Galerida cristata	28QEL2	-14.7564	22.8325	NA	NA	NA	0.0218691	0.0290095	0.00714036
Galerida cristata	28QEL3	-14.2666	23.2826	NA	NA	NA	0.00658636	0.00975144	0.00316508
Galerida cristata	28QEL4	-14.2691	22.831	NA	NA	NA	0.00466928	0.00566636	0.000997077
Galerida cristata	28QEM2	-14.7547	23.7357	NA	NA	NA	0.0341024	0.0454388	0.0113363
Galerida cristata	28QEM4	-14.2641	23.7342	NA	NA	NA	0.00842195	0.0178159	0.00939399
Galerida cristata	28QFH1	-13.8007	20.5698	NA	NA	NA	0.00361435	0.00402481	0.000410466
Galerida cristata	28QFH2	-13.8042	20.172	NA	NA	NA	0.00366431	0.00357821	-8.60975e-05
Galerida cristata	28QFH3	-13.3212	20.5658	NA	NA	NA	0.00366787	0.0036239	-4.39738e-05
Galerida cristata	28QFH4	-13.326	20.17	NA	NA	NA	0.00392535	0.00375085	-0.000174492
Galerida cristata	28QFJ1	-13.7935	21.4731	NA	NA	NA	0.00436364	0.00400131	-0.000362333
Galerida cristata	28QFJ2	-13.7972	21.0215	NA	NA	NA	0.00358933	0.00360632	1.69972e-05
Galerida cristata	28QFJ3	-13.311	21.469	NA	NA	NA	0.0045322	0.00368326	-0.000848943
Galerida cristata	28QFJ4	-13.3161	21.0174	NA	NA	NA	0.00369835	0.00575735	0.002059
Galerida cristata	28QFK1	-13.7858	22.3764	NA	NA	NA	0.0036008	0.00374911	0.000148312
Galerida cristata	28QFK2	-13.7897	21.9248	NA	NA	NA	0.00361054	0.00381402	0.000203476
Galerida cristata	28QFK3	-13.3003	22.372	NA	NA	NA	0.00379698	0.00362252	-0.000174466
Galerida cristata	28QFK4	-13.3057	21.9205	NA	NA	NA	0.00362588	0.00362741	1.53259e-06
Galerida cristata	28QFL1	-13.7778	23.2795	NA	NA	NA	0.00383027	0.00426499	0.000434727
Galerida cristata	28QFL2	-13.7819	22.828	NA	NA	NA	0.0037286	0.00382754	9.8934e-05
Galerida cristata	28QFL3	-13.2891	23.275	NA	NA	NA	0.00389366	0.00371161	-0.000182053
Galerida cristata	28QFL4	-13.2948	22.8235	NA	NA	NA	0.00364647	0.00361084	-3.56286e-05
Galerida cristata	28QFM2	-13.7736	23.7311	NA	NA	NA	0.00379702	0.00564208	0.00184506
Galerida cristata	28QFM4	-13.2832	23.7264	NA	NA	NA	0.00367659	0.00393538	0.000258789
Galerida cristata	28QGH1	-12.8417	20.5605	NA	NA	NA	0.00372098	0.00378917	6.81819e-05
Galerida cristata	28QGH2	-12.8479	20.1674	NA	NA	NA	0.00372036	0.00466468	0.000944316
Galerida cristata	28QGH3	-12.301	20.5522	NA	NA	NA	0.00371174	0.00490164	0.0011899
Galerida cristata	28QGH4	-12.3055	20.1633	NA	NA	NA	0.00370955	0.00436803	0.000658484
Galerida cristata	28QGJ1	-12.8287	21.4634	NA	NA	NA	0.00368268	0.0040085	0.000325816
Galerida cristata	28QGJ2	-12.8353	21.0119	NA	NA	NA	0.00439995	0.00399914	-0.000400802
Galerida cristata	28QGJ3	-12.2938	21.4549	NA	NA	NA	0.00370843	0.00366263	-4.57916e-05
Galerida cristata	28QGJ4	-12.2975	21.0036	NA	NA	NA	0.00370983	0.00611511	0.00240528
Galerida cristata	28QGK1	-12.8149	22.3662	NA	NA	NA	0.00400207	0.00370514	-0.000296934
Galerida cristata	28QGK2	-12.8219	21.9148	NA	NA	NA	0.00374763	0.00365571	-9.19199e-05
Galerida cristata	28QGK3	-12.2862	22.3575	NA	NA	NA	0.00370057	0.00366082	-3.97499e-05
Galerida cristata	28QGK4	-12.29	21.9062	NA	NA	NA	0.00370452	0.00366188	-4.26413e-05
Galerida cristata	28QGL1	-12.8005	23.2689	NA	NA	NA	0.0037352	0.00421232	0.000477124
Galerida cristata	28QGL2	-12.8078	22.8176	NA	NA	NA	0.0038073	0.00431573	0.000508428
Galerida cristata	28QGL3	-12.2781	23.26	NA	NA	NA	0.00369517	0.0043389	0.000643729
Galerida cristata	28QGL4	-12.2822	22.8087	NA	NA	NA	0.00370848	0.00370545	-3.032e-06
Galerida cristata	28QGM2	-12.793	23.7202	NA	NA	NA	0.0042212	0.00385384	-0.000367356
Galerida cristata	28QGM4	-12.274	23.7112	NA	NA	NA	0.00366297	0.00395573	0.000292762
Galerida cristata	28RDM1	-15.7384	24.1858	NA	NA	NA	0.074848	0.0568581	-0.0179899
Galerida cristata	28RDM3	-15.2462	24.1874	NA	NA	NA	0.0631613	0.0554809	-0.00768041
Galerida cristata	28RDN4	-15.247	24.6389	NA	NA	NA	0.0681363	0.0569417	-0.0111945
Galerida cristata	28REM1	-14.7538	24.1874	NA	NA	NA	0.0457055	0.0463189	0.000613436
Galerida cristata	28REM3	-14.2616	24.1858	NA	NA	NA	0.0194233	0.0514249	0.0320016
Galerida cristata	28REN1	-14.7521	25.0905	NA	NA	NA	0.07731	0.0601448	-0.0171652
Galerida cristata	28REN2	-14.753	24.6389	NA	NA	NA	0.0621091	0.0600245	-0.00208455
Galerida cristata	28REN3	-14.2562	25.0888	NA	NA	NA	0.0530816	0.053124	4.23639e-05
Galerida cristata	28REN4	-14.2589	24.6373	NA	NA	NA	0.0405816	0.0459178	0.00533621
Galerida cristata	28REP1	-14.7502	25.9935	NA	NA	NA	0.0595209	0.047747	-0.0117739
Galerida cristata	28REP2	-14.7512	25.542	NA	NA	NA	0.0663933	0.0519128	-0.0144805
Galerida cristata	28REP3	-14.2507	25.9918	NA	NA	NA	0.0583317	0.0464822	-0.0118495
Galerida cristata	28REP4	-14.2535	25.5403	NA	NA	NA	0.0628805	0.0564646	-0.0064159
Galerida cristata	28REQ4	-14.2478	26.4432	NA	NA	NA	0.0505216	0.0475315	-0.00299013
Galerida cristata	28RFM1	-13.7694	24.1826	NA	NA	NA	0.00752497	0.0114307	0.00390569
Galerida cristata	28RFM3	-13.2772	24.1778	NA	NA	NA	0.00375728	0.00729426	0.00353697
Galerida cristata	28RFN1	-13.7605	25.0855	NA	NA	NA	0.0200178	0.043805	0.0237873
Galerida cristata	28RFN2	-13.765	24.6341	NA	NA	NA	0.0110084	0.0426682	0.0316598
Galerida cristata	28RFN3	-13.2648	25.0806	NA	NA	NA	0.00815078	0.0207823	0.0126315
Galerida cristata	28RFN4	-13.2711	24.6292	NA	NA	NA	0.00399516	0.0164003	0.0124052
Galerida cristata	28RFP1	-13.7512	25.9884	NA	NA	NA	0.0464969	0.048491	0.00199408
Galerida cristata	28RFP2	-13.7559	25.537	NA	NA	NA	0.0412501	0.0473421	0.00609199
Galerida cristata	28RFP3	-13.2518	25.9832	NA	NA	NA	0.0188163	0.0660259	0.0472096
Galerida cristata	28RFP4	-13.2584	25.5319	NA	NA	NA	0.0130852	0.041159	0.0280738
Galerida cristata	28RFQ1	-13.7414	26.8911	NA	NA	NA	0.0542258	0.0394534	-0.0147724
Galerida cristata	28RFQ2	-13.7463	26.4397	NA	NA	NA	0.0537553	0.0517854	-0.00196989
Galerida cristata	28RFQ3	-13.2381	26.8857	NA	NA	NA	0.050154	0.0482834	-0.0018706
Galerida cristata	28RFQ4	-13.245	26.4345	NA	NA	NA	0.0266237	0.0545992	0.0279755
Galerida cristata	28RFR3	-13.2238	27.7881	NA	NA	NA	0.0492722	0.0463591	-0.00291313
Galerida cristata	28RFR4	-13.231	27.3369	NA	NA	NA	0.0527403	0.0464449	-0.00629538
Galerida cristata	28RGM1	-12.7853	24.1715	NA	NA	NA	0.00368345	0.00630668	0.00262323
Galerida cristata	28RGM3	-12.2697	24.1623	NA	NA	NA	0.00366652	0.00851187	0.00484535
Galerida cristata	28RGN1	-12.7693	25.0739	NA	NA	NA	0.0037368	0.0192486	0.0155118
Galerida cristata	28RGN2	-12.7774	24.6227	NA	NA	NA	0.00407814	0.00831349	0.00423536
Galerida cristata	28RGN3	-12.2608	25.0646	NA	NA	NA	0.00372214	0.0158528	0.0121306
Galerida cristata	28RGN4	-12.2653	24.6135	NA	NA	NA	0.00506216	0.012379	0.00731684
Galerida cristata	28RGP1	-12.7526	25.9763	NA	NA	NA	0.00806105	0.0374225	0.0293615
Galerida cristata	28RGP2	-12.761	25.5251	NA	NA	NA	0.0064353	0.0233484	0.0169131
Galerida cristata	28RGP3	-12.2515	25.9668	NA	NA	NA	0.00416219	0.0180617	0.0138996
Galerida cristata	28RGP4	-12.2562	25.5157	NA	NA	NA	0.00369175	0.015616	0.0119243
Galerida cristata	28RGQ1	-12.735	26.8785	NA	NA	NA	0.0268036	0.0486879	0.0218843
Galerida cristata	28RGQ2	-12.7439	26.4274	NA	NA	NA	0.0111976	0.0459807	0.0347831
Galerida cristata	28RGQ3	-12.2418	26.8688	NA	NA	NA	0.0123459	0.0618489	0.0495031
Galerida cristata	28RGQ4	-12.2467	26.4178	NA	NA	NA	0.00696866	0.0428461	0.0358775
Galerida cristata	28RGR1	-12.7166	27.7806	NA	NA	NA	0.0786209	0.0656245	-0.0129964
Galerida cristata	28RGR2	-12.7259	27.3296	NA	NA	NA	0.0587456	0.0571721	-0.00157343
Galerida cristata	28RGR3	-12.2315	27.7708	NA	NA	NA	0.105319	0.0940155	-0.0113037
Galerida cristata	28RGR4	-12.2367	27.3198	NA	NA	NA	0.0436353	0.0655694	0.021934
Galerida cristata	28RGS2	-12.707	28.2316	NA	NA	NA	0.0933028	0.0779745	-0.0153283
Galerida cristata	28RGS4	-12.2262	28.2217	NA	NA	NA	0.127384	0.108541	-0.0188423
Galerida cristata	28VCR3	-17.5147	63.7785	0	0		0.0100635	0.0105694	0.000505896
Galerida cristata	28VDR1	-16.5223	63.7941	0	0		0.0102112	0.0100627	-0.000148454
Galerida cristata	28WCS3	-17.5482	64.6758	NA	NA	NA	0.0202857	0.0211139	0.000828184
Galerida cristata	28WCS4	-17.5311	64.2271	NA	NA	NA	0.0174125	0.0167709	-0.000641542
Galerida cristata	28WCT3	-17.5841	65.5729	0	0		0.0462268	0.0385257	-0.00770111
Galerida cristata	28WCT4	-17.5658	65.1243	NA	NA	NA	0.0308875	0.0249614	-0.0059261
Galerida cristata	28WCU4	-17.6031	66.0213	0	0		0.0486937	0.0488316	0.000137866
Galerida cristata	28WDS1	-16.5725	64.6912	NA	NA	NA	0.0214121	0.0184028	-0.00300935
Galerida cristata	28WDS2	-16.5469	64.2427	NA	NA	NA	0.0164602	0.0151349	-0.00132534
Galerida cristata	28WDS3	-15.5243	64.6986	NA	NA	NA	0.0109354	0.00996878	-0.000966611
Galerida cristata	28WDS4	-15.5157	64.2499	0	0		0.0100967	0.0117639	0.00166723
Galerida cristata	28WDT1	-16.6265	65.5881	NA	NA	NA	0.0565597	0.0358794	-0.0206803
Galerida cristata	28WDT2	-16.599	65.1396	NA	NA	NA	0.0286556	0.0228811	-0.00577443
Galerida cristata	28WDT3	-15.5423	65.5958	0	0		0.012175	0.00897148	-0.0032035
Galerida cristata	28WDT4	-15.5331	65.1472	0	0		0.0133836	0.0111668	-0.00221685
Galerida cristata	28WDU1	-16.6847	66.4848	0	0		0.0286854	0.0266296	-0.00205576
Galerida cristata	28WDU2	-16.655	66.0365	NA	NA	NA	0.0373282	0.0200203	-0.017308
Galerida cristata	28WDU3	-15.5617	66.4929	NA	NA	NA	0.0212239	0.020363	-0.000860863
Galerida cristata	28WDU4	-15.5518	66.0443	0	0		0.0179778	0.0203419	0.00236418
Galerida cristata	28WES1	-14.4757	64.6986	0	0		0.00910175	0.00971792	0.000616162
Galerida cristata	28WES2	-14.4843	64.2499	NA	NA	NA	0.00918624	0.0119114	0.00272513
Galerida cristata	28WET1	-14.4577	65.5958	0	0		0.0131852	0.0105404	-0.00264475
Galerida cristata	28WET2	-14.4669	65.1472	0	0		0.0123996	0.0101407	-0.00225884
Galerida cristata	28WET4	-13.401	65.1396	NA	NA	NA	0.00933487	0.0127169	0.00338207
Galerida cristata	28WEU1	-14.4383	66.4929	NA	NA	NA	0.0274064	0.0222864	-0.00512005
Galerida cristata	28WEU2	-14.4482	66.0443	NA	NA	NA	0.0274064	0.0222864	-0.00512005
Galerida cristata	29QKC1	-11.699	20.5522	NA	NA	NA	0.00371378	0.00382569	0.000111913
Galerida cristata	29QKC2	-11.6945	20.1633	NA	NA	NA	0.00371009	0.00369771	-1.23779e-05
Galerida cristata	29QKC3	-11.1583	20.5605	NA	NA	NA	0.00401312	0.00578412	0.001771
Galerida cristata	29QKC4	-11.1521	20.1674	NA	NA	NA	0.00371007	0.00379445	8.43835e-05
Galerida cristata	29QKD1	-11.7062	21.4549	NA	NA	NA	0.00369547	0.00423221	0.000536738
Galerida cristata	29QKD2	-11.7025	21.0036	NA	NA	NA	0.00369652	0.00410085	0.000404333
Galerida cristata	29QKD3	-11.1713	21.4634	NA	NA	NA	0.00372409	0.0154646	0.0117405
Galerida cristata	29QKD4	-11.1647	21.0119	NA	NA	NA	0.00445821	0.00452797	6.97566e-05
Galerida cristata	29QKE1	-11.7138	22.3575	NA	NA	NA	0.00472705	0.00382167	-0.00090538
Galerida cristata	29QKE2	-11.71	21.9062	NA	NA	NA	0.00369396	0.00385739	0.000163426
Galerida cristata	29QKE3	-11.1851	22.3662	NA	NA	NA	0.0037198	0.00563815	0.00191835
Galerida cristata	29QKE4	-11.1781	21.9148	NA	NA	NA	0.00372488	0.00517132	0.00144644
Galerida cristata	29QKF1	-11.7219	23.26	NA	NA	NA	0.0037877	0.00437868	0.00059098
Galerida cristata	29QKF2	-11.7178	22.8087	NA	NA	NA	0.0038876	0.00377683	-0.000110769
Galerida cristata	29QKF3	-11.1995	23.2689	NA	NA	NA	0.00376894	0.00420172	0.000432778
Galerida cristata	29QKF4	-11.1922	22.8176	NA	NA	NA	0.0037197	0.00412295	0.000403243
Galerida cristata	29QKG2	-11.726	23.7112	NA	NA	NA	0.00374068	0.00401717	0.000276489
Galerida cristata	29QKG4	-11.207	23.7202	NA	NA	NA	0.00375034	0.00771927	0.00396892
Galerida cristata	29QLC1	-10.6788	20.5658	NA	NA	NA	0.00453213	0.00385275	-0.000679374
Galerida cristata	29QLC2	-10.674	20.17	NA	NA	NA	0.00440451	0.00377267	-0.00063184
Galerida cristata	29QLC3	-10.1993	20.5698	NA	NA	NA	0.00380092	0.0227425	0.0189416
Galerida cristata	29QLC4	-10.1958	20.172	NA	NA	NA	0.00374377	0.00520475	0.00146098
Galerida cristata	29QLD1	-10.689	21.469	NA	NA	NA	0.00373473	0.0101403	0.00640553
Galerida cristata	29QLD2	-10.6839	21.0174	NA	NA	NA	0.00374025	0.0154467	0.0117064
Galerida cristata	29QLD3	-10.2065	21.4731	NA	NA	NA	0.00405217	0.00813261	0.00408044
Galerida cristata	29QLD4	-10.2028	21.0215	NA	NA	NA	0.00380066	0.00744133	0.00364067
Galerida cristata	29QLE1	-10.6997	22.372	NA	NA	NA	0.0037271	0.00521048	0.00148338
Galerida cristata	29QLE2	-10.6943	21.9205	NA	NA	NA	0.00376736	0.00871955	0.00495219
Galerida cristata	29QLE3	-10.2142	22.3764	NA	NA	NA	0.00377159	0.00689691	0.00312532
Galerida cristata	29QLE4	-10.2103	21.9248	NA	NA	NA	0.00377228	0.00804208	0.0042698
Galerida cristata	29QLF1	-10.7109	23.275	NA	NA	NA	0.00403929	0.00602099	0.0019817
Galerida cristata	29QLF2	-10.7052	22.8235	NA	NA	NA	0.00525623	0.0123426	0.00708636
Galerida cristata	29QLF3	-10.2222	23.2795	NA	NA	NA	0.00411591	0.00610866	0.00199276
Galerida cristata	29QLF4	-10.2181	22.828	NA	NA	NA	0.003769	0.00615689	0.0023879
Galerida cristata	29QLG2	-10.7168	23.7264	NA	NA	NA	0.0037882	0.00689856	0.00311036
Galerida cristata	29QLG4	-10.2264	23.7311	NA	NA	NA	0.0039505	0.00609075	0.00214024
Galerida cristata	29QMC1	-9.7196	20.5724	NA	NA	NA	0.0047657	0.00767028	0.00290458
Galerida cristata	29QMC2	-9.71753	20.1733	NA	NA	NA	0.00448491	0.00434177	-0.000143138
Galerida cristata	29QMC3	-9.23987	20.5738	NA	NA	NA	0.00703357	0.00850698	0.00147342
Galerida cristata	29QMC4	-9.23918	20.1739	NA	NA	NA	0.00424554	0.00449597	0.000250425
Galerida cristata	29QMD1	-9.72395	21.4759	NA	NA	NA	0.00473168	0.0102095	0.00547784
Galerida cristata	29QMD2	-9.72175	21.0242	NA	NA	NA	0.00479037	0.00759655	0.00280618
Galerida cristata	29QMD3	-9.24132	21.4773	NA	NA	NA	0.00512569	0.00893682	0.00381113
Galerida cristata	29QMD4	-9.24059	21.0255	NA	NA	NA	0.00389651	0.0119492	0.0080527
Galerida cristata	29QME1	-9.72853	22.3793	NA	NA	NA	0.00399129	0.00984698	0.00585569
Galerida cristata	29QME2	-9.72621	21.9276	NA	NA	NA	0.00389423	0.0117153	0.00782102
Galerida cristata	29QME3	-9.24285	22.3808	NA	NA	NA	0.00401767	0.00687686	0.00285919
Galerida cristata	29QME4	-9.24208	21.929	NA	NA	NA	0.00399617	0.0089993	0.00500313
Galerida cristata	29QMF1	-9.73336	23.2826	NA	NA	NA	0.00398173	0.00420844	0.000226704
Galerida cristata	29QMF2	-9.73092	22.831	NA	NA	NA	0.00393649	0.00738222	0.00344573
Galerida cristata	29QMF3	-9.24446	23.2841	NA	NA	NA	0.00394699	0.0050926	0.00114561
Galerida cristata	29QMF4	-9.24365	22.8325	NA	NA	NA	0.0044884	0.00427802	-0.000210378
Galerida cristata	29QMG2	-9.73586	23.7342	NA	NA	NA	0.00458761	0.00536383	0.000776212
Galerida cristata	29QMG4	-9.2453	23.7357	NA	NA	NA	0.00387298	0.00429903	0.000426047
Galerida cristata	29QNC1	-8.76013	20.5738	NA	NA	NA	0.00388773	0.00737233	0.0034846
Galerida cristata	29QNC2	-8.76082	20.1739	NA	NA	NA	0.00455234	0.00410389	-0.000448451
Galerida cristata	29QNC3	-8.2804	20.5724	NA	NA	NA	0.00400092	0.0101212	0.0061203
Galerida cristata	29QNC4	-8.28247	20.1733	NA	NA	NA	0.00458989	0.0057963	0.00120641
Galerida cristata	29QND1	-8.75868	21.4773	NA	NA	NA	0.00399721	0.00740748	0.00341027
Galerida cristata	29QND2	-8.75941	21.0255	NA	NA	NA	0.00444901	0.0093185	0.00486948
Galerida cristata	29QND3	-8.27605	21.4759	NA	NA	NA	0.00402389	0.00481927	0.000795381
Galerida cristata	29QND4	-8.27825	21.0242	NA	NA	NA	0.00389901	0.00629239	0.00239338
Galerida cristata	29QNE1	-8.75715	22.3808	NA	NA	NA	0.0040531	0.00460591	0.00055281
Galerida cristata	29QNE2	-8.75792	21.929	NA	NA	NA	0.00420842	0.00734423	0.00313582
Galerida cristata	29QNE3	-8.27147	22.3793	NA	NA	NA	0.00392389	0.00409992	0.000176031
Galerida cristata	29QNE4	-8.27379	21.9276	NA	NA	NA	0.00420207	0.00476669	0.000564624
Galerida cristata	29QNF1	-8.75554	23.2841	NA	NA	NA	0.00401495	0.00445353	0.000438578
Galerida cristata	29QNF2	-8.75635	22.8325	NA	NA	NA	0.00392402	0.00402741	0.000103387
Galerida cristata	29QNF3	-8.26664	23.2826	NA	NA	NA	0.00388411	0.00392264	3.85281e-05
Galerida cristata	29QNF4	-8.26908	22.831	NA	NA	NA	0.0038048	0.00387459	6.97931e-05
Galerida cristata	29QNG2	-8.7547	23.7357	NA	NA	NA	0.0039215	0.00420617	0.000284664
Galerida cristata	29QNG4	-8.26414	23.7342	NA	NA	NA	0.00394942	0.00394162	-7.80184e-06
Galerida cristata	29QPC1	-7.80073	20.5698	NA	NA	NA	0.00377461	0.00385363	7.90218e-05
Galerida cristata	29QPC2	-7.80417	20.172	NA	NA	NA	0.00376029	0.00471329	0.000952993
Galerida cristata	29QPC3	-7.32115	20.5658	NA	NA	NA	0.00394674	0.00397446	2.77128e-05
Galerida cristata	29QPC4	-7.32596	20.17	NA	NA	NA	0.00380414	0.00373668	-6.74623e-05
Galerida cristata	29QPD1	-7.79348	21.4731	NA	NA	NA	0.00386382	0.00407185	0.000208028
Galerida cristata	29QPD2	-7.79715	21.0215	NA	NA	NA	0.00405037	0.00804211	0.00399175
Galerida cristata	29QPD3	-7.31101	21.469	NA	NA	NA	0.00409512	0.00795421	0.00385909
Galerida cristata	29QPD4	-7.31615	21.0174	NA	NA	NA	0.00597755	0.00605834	8.07969e-05
Galerida cristata	29QPE1	-7.78585	22.3764	NA	NA	NA	0.00398305	0.00427022	0.00028717
Galerida cristata	29QPE2	-7.78971	21.9248	NA	NA	NA	0.00444829	0.00401868	-0.000429609
Galerida cristata	29QPE3	-7.30032	22.372	NA	NA	NA	0.00380635	0.00424369	0.000437331
Galerida cristata	29QPE4	-7.30573	21.9205	NA	NA	NA	0.00385333	0.00388673	3.33966e-05
Galerida cristata	29QPF1	-7.77781	23.2795	NA	NA	NA	0.00391236	0.00398827	7.59173e-05
Galerida cristata	29QPF2	-7.78187	22.828	NA	NA	NA	0.00375234	0.00382124	6.89027e-05
Galerida cristata	29QPF3	-7.28907	23.275	NA	NA	NA	0.0037816	0.00385636	7.47609e-05
Galerida cristata	29QPF4	-7.29477	22.8235	NA	NA	NA	0.00377982	0.00395201	0.000172191
Galerida cristata	29QPG2	-7.77363	23.7311	NA	NA	NA	0.00378955	0.0041143	0.000324747
Galerida cristata	29QPG4	-7.28323	23.7264	NA	NA	NA	0.0037587	0.00375609	-2.6114e-06
Galerida cristata	29QQC1	-6.84171	20.5605	NA	NA	NA	0.00389162	0.00376511	-0.000126511
Galerida cristata	29QQC2	-6.84786	20.1674	NA	NA	NA	0.00377155	0.00750729	0.00373575
Galerida cristata	29QQC3	-6.30103	20.5522	NA	NA	NA	0.00385731	0.00400447	0.000147158
Galerida cristata	29QQC4	-6.30549	20.1633	NA	NA	NA	0.00387264	0.00396811	9.5475e-05
Galerida cristata	29QQD1	-6.82867	21.4634	NA	NA	NA	0.00384156	0.00584079	0.00199923
Galerida cristata	29QQD2	-6.83528	21.0119	NA	NA	NA	0.00376758	0.00389637	0.000128788
Galerida cristata	29QQD3	-6.29379	21.4549	NA	NA	NA	0.00380586	0.00383342	2.75615e-05
Galerida cristata	29QQD4	-6.29746	21.0036	NA	NA	NA	0.00398744	0.00386558	-0.00012186
Galerida cristata	29QQE1	-6.81494	22.3662	NA	NA	NA	0.00372016	0.00377162	5.14558e-05
Galerida cristata	29QQE2	-6.82189	21.9148	NA	NA	NA	0.00402831	0.00408177	5.34596e-05
Galerida cristata	29QQE3	-6.28616	22.3575	NA	NA	NA	0.00400086	0.0040196	1.87396e-05
Galerida cristata	29QQE4	-6.29003	21.9062	NA	NA	NA	0.0041414	0.00449488	0.000353483
Galerida cristata	29QQF1	-6.80048	23.2689	NA	NA	NA	0.00372845	0.0037268	-1.65526e-06
Galerida cristata	29QQF2	-6.8078	22.8176	NA	NA	NA	0.00372896	0.00372677	-2.18602e-06
Galerida cristata	29QQF3	-6.27813	23.26	NA	NA	NA	0.00375083	0.00374966	-1.17533e-06
Galerida cristata	29QQF4	-6.2822	22.8087	NA	NA	NA	0.00393045	0.00387776	-5.26856e-05
Galerida cristata	29QQG2	-6.79298	23.7202	NA	NA	NA	0.00396004	0.00372934	-0.000230704
Galerida cristata	29QQG4	-6.27396	23.7112	NA	NA	NA	0.00378111	0.0037809	-2.11812e-07
Galerida cristata	29RKG1	-11.7303	24.1623	NA	NA	NA	0.00383953	0.00643061	0.00259108
Galerida cristata	29RKG3	-11.2147	24.1715	NA	NA	NA	0.00396963	0.0136636	0.00969402
Galerida cristata	29RKH1	-11.7392	25.0646	NA	NA	NA	0.00372596	0.017647	0.0139211
Galerida cristata	29RKH2	-11.7347	24.6135	NA	NA	NA	0.00376716	0.0137367	0.00996949
Galerida cristata	29RKH3	-11.2307	25.0739	NA	NA	NA	0.00459346	0.0255916	0.0209981
Galerida cristata	29RKH4	-11.2226	24.6227	NA	NA	NA	0.0042228	0.0127623	0.00853949
Galerida cristata	29RKJ1	-11.7485	25.9668	NA	NA	NA	0.00373393	0.00924097	0.00550704
Galerida cristata	29RKJ2	-11.7438	25.5157	NA	NA	NA	0.00373603	0.0143242	0.0105882
Galerida cristata	29RKJ3	-11.2474	25.9763	NA	NA	NA	0.00382548	0.00897212	0.00514664
Galerida cristata	29RKJ4	-11.239	25.5251	NA	NA	NA	0.00375574	0.0085589	0.00480316
Galerida cristata	29RKK1	-11.7582	26.8688	NA	NA	NA	0.00744599	0.038389	0.030943
Galerida cristata	29RKK2	-11.7533	26.4178	NA	NA	NA	0.00397319	0.0173184	0.0133452
Galerida cristata	29RKK3	-11.265	26.8785	NA	NA	NA	0.0070228	0.0203514	0.0133286
Galerida cristata	29RKK4	-11.2561	26.4274	NA	NA	NA	0.00373826	0.0136295	0.00989122
Galerida cristata	29RKL1	-11.7685	27.7708	NA	NA	NA	0.114366	0.113863	-0.000503326
Galerida cristata	29RKL2	-11.7633	27.3198	NA	NA	NA	0.0359241	0.0647789	0.0288548
Galerida cristata	29RKL3	-11.2834	27.7806	NA	NA	NA	0.108431	0.0953447	-0.0130864
Galerida cristata	29RKL4	-11.2741	27.3296	NA	NA	NA	0.0444443	0.0556712	0.0112269
Galerida cristata	29RKM2	-11.7738	28.2217	NA	NA	NA	0.149801	0.144262	-0.00553939
Galerida cristata	29RKM3	-11.3027	28.6826	NA	NA	NA	0.10192	0.119413	0.0174934
Galerida cristata	29RKM4	-11.293	28.2316	NA	NA	NA	0.137516	0.126121	-0.0113952
Galerida cristata	29RLG1	-10.7228	24.1778	NA	NA	NA	0.00377655	0.00845148	0.00467493
Galerida cristata	29RLG3	-10.2306	24.1826	NA	NA	NA	0.00377351	0.00861588	0.00484237
Galerida cristata	29RLH1	-10.7352	25.0806	NA	NA	NA	0.00472408	0.0180571	0.0133331
Galerida cristata	29RLH2	-10.7289	24.6292	NA	NA	NA	0.0039308	0.0137559	0.00982506
Galerida cristata	29RLH3	-10.2395	25.0855	NA	NA	NA	0.00383989	0.0125011	0.00866123
Galerida cristata	29RLH4	-10.235	24.6341	NA	NA	NA	0.00382016	0.00783787	0.00401771
Galerida cristata	29RLJ1	-10.7482	25.9832	NA	NA	NA	0.00377594	0.0153986	0.0116226
Galerida cristata	29RLJ2	-10.7416	25.5319	NA	NA	NA	0.00376684	0.0138402	0.0100733
Galerida cristata	29RLJ3	-10.2488	25.9884	NA	NA	NA	0.00396998	0.0196056	0.0156356
Galerida cristata	29RLJ4	-10.2441	25.537	NA	NA	NA	0.00396341	0.0168425	0.0128791
Galerida cristata	29RLK1	-10.7619	26.8857	NA	NA	NA	0.00758396	0.0213584	0.0137744
Galerida cristata	29RLK2	-10.755	26.4345	NA	NA	NA	0.00375878	0.0176544	0.0138956
Galerida cristata	29RLK3	-10.2586	26.8911	NA	NA	NA	0.00889267	0.015862	0.00696929
Galerida cristata	29RLK4	-10.2537	26.4397	NA	NA	NA	0.00391956	0.0200881	0.0161685
Galerida cristata	29RLL1	-10.7762	27.7881	NA	NA	NA	0.119142	0.0856216	-0.0335207
Galerida cristata	29RLL2	-10.769	27.3369	NA	NA	NA	0.0431523	0.0586413	0.015489
Galerida cristata	29RLL3	-10.2689	27.7937	NA	NA	NA	0.0855647	0.0592045	-0.0263601
Galerida cristata	29RLL4	-10.2637	27.3424	NA	NA	NA	0.0350259	0.0510595	0.0160335
Galerida cristata	29RLM1	-10.7912	28.6903	NA	NA	NA	0.070338	0.0908915	0.0205535
Galerida cristata	29RLM2	-10.7836	28.2392	NA	NA	NA	0.127979	0.109505	-0.0184743
Galerida cristata	29RLM3	-10.2796	28.6961	NA	NA	NA	0.0730509	0.093523	0.0204722
Galerida cristata	29RLM4	-10.2742	28.2449	NA	NA	NA	0.10176	0.0735438	-0.0282166
Galerida cristata	29RLN2	-10.799	29.1414	NA	NA	NA	0.0697918	0.0973255	0.0275337
Galerida cristata	29RLN3	-10.2908	29.5985	NA	NA	NA	0.0379602	0.0766668	0.0387067
Galerida cristata	29RLN4	-10.2851	29.1473	NA	NA	NA	0.0474482	0.0865714	0.0391232
Galerida cristata	29RMG1	-9.73843	24.1858	NA	NA	NA	0.00424333	0.00474174	0.000498408
Galerida cristata	29RMG3	-9.24615	24.1874	NA	NA	NA	0.00441559	0.0043266	-8.89981e-05
Galerida cristata	29RMH1	-9.74376	25.0888	NA	NA	NA	0.00430762	0.00573953	0.00143191
Galerida cristata	29RMH2	-9.74106	24.6373	NA	NA	NA	0.00398198	0.00536459	0.00138261
Galerida cristata	29RMH3	-9.24793	25.0905	NA	NA	NA	0.00390544	0.00700495	0.0030995
Galerida cristata	29RMH4	-9.24703	24.6389	NA	NA	NA	0.00388546	0.00454176	0.000656295
Galerida cristata	29RMJ1	-9.74935	25.9918	NA	NA	NA	0.00501719	0.00870881	0.00369162
Galerida cristata	29RMJ2	-9.74652	25.5403	NA	NA	NA	0.00392263	0.00749532	0.00357268
Galerida cristata	29RMJ3	-9.24979	25.9935	NA	NA	NA	0.00409232	0.00462345	0.000531129
Galerida cristata	29RMJ4	-9.24885	25.542	NA	NA	NA	0.00527274	0.00407925	-0.00119349
Galerida cristata	29RMK1	-9.75521	26.8947	NA	NA	NA	0.00798986	0.0132597	0.0052698
Galerida cristata	29RMK2	-9.75225	26.4432	NA	NA	NA	0.0061096	0.00942266	0.00331306
Galerida cristata	29RMK3	-9.25174	26.8964	NA	NA	NA	0.00599551	0.00565029	-0.000345228
Galerida cristata	29RMK4	-9.25076	26.445	NA	NA	NA	0.00500775	0.00614559	0.00113784
Galerida cristata	29RML1	-9.76136	27.7974	NA	NA	NA	0.0516428	0.0487019	-0.0029409
Galerida cristata	29RML2	-9.75825	27.346	NA	NA	NA	0.0241163	0.0209928	-0.00312349
Galerida cristata	29RML3	-9.25379	27.7993	NA	NA	NA	0.0222882	0.0119754	-0.0103128
Galerida cristata	29RML4	-9.25276	27.3479	NA	NA	NA	0.00951395	0.00710454	-0.00240941
Galerida cristata	29RMM1	-9.7678	28.7	NA	NA	NA	0.0711496	0.0816582	0.0105087
Galerida cristata	29RMM2	-9.76454	28.2487	NA	NA	NA	0.0489779	0.0332513	-0.0157266
Galerida cristata	29RMM3	-9.25594	28.7019	NA	NA	NA	0.0458042	0.0417294	-0.00407477
Galerida cristata	29RMM4	-9.25486	28.2506	NA	NA	NA	0.027127	0.023934	-0.00319296
Galerida cristata	29RMN1	-9.77454	29.6025	NA	NA	NA	0.0454363	0.0761512	0.030715
Galerida cristata	29RMN2	-9.77113	29.1513	NA	NA	NA	0.0771139	0.125473	0.0483595
Galerida cristata	29RMN3	-9.25819	29.6045	NA	NA	NA	0.0968424	0.123129	0.0262868
Galerida cristata	29RMN4	-9.25705	29.1532	NA	NA	NA	0.106902	0.142878	0.0359756
Galerida cristata	29RMP1	-9.7816	30.5049	NA	NA	NA	0.0492299	0.0735416	0.0243117
Galerida cristata	29RMP2	-9.77803	30.0537	NA	NA	NA	0.0424544	0.0610712	0.0186169
Galerida cristata	29RMP3	-9.26054	30.5069	NA	NA	NA	0.0965594	0.103608	0.00704837
Galerida cristata	29RMP4	-9.25935	30.0557	NA	NA	NA	0.0465681	0.0528759	0.00630783
Galerida cristata	29RMQ1	-9.78898	31.4071	NA	NA	NA	0.0451354	0.067556	0.0224206
Galerida cristata	29RMQ2	-9.78525	30.956	NA	NA	NA	0.0512322	0.0784897	0.0272576
Galerida cristata	29RMQ3	-9.263	31.4093	NA	NA	NA	0.170036	0.169493	-0.000543069
Galerida cristata	29RMQ4	-9.26176	30.9581	NA	NA	NA	0.15394	0.175712	0.0217719
Galerida cristata	29RMR2	-9.7928	31.8582	NA	NA	NA	0.046004	0.0693327	0.0233287
Galerida cristata	29RMR4	-9.26427	31.8604	NA	NA	NA	0.0931218	0.0916381	-0.00148369
Galerida cristata	29RNG1	-8.75385	24.1874	NA	NA	NA	0.00401871	0.00381283	-0.000205886
Galerida cristata	29RNG3	-8.26157	24.1858	NA	NA	NA	0.0039256	0.0044177	0.0004921
Galerida cristata	29RNH1	-8.75207	25.0905	NA	NA	NA	0.00471356	0.00388558	-0.000827985
Galerida cristata	29RNH2	-8.75297	24.6389	NA	NA	NA	0.00398275	0.00435009	0.000367337
Galerida cristata	29RNH3	-8.25624	25.0888	NA	NA	NA	0.00379096	0.00377062	-2.03423e-05
Galerida cristata	29RNH4	-8.25894	24.6373	NA	NA	NA	0.00381173	0.0038434	3.16664e-05
Galerida cristata	29RNJ1	-8.75021	25.9935	NA	NA	NA	0.00380572	0.00377415	-3.15657e-05
Galerida cristata	29RNJ2	-8.75115	25.542	NA	NA	NA	0.004236	0.00375663	-0.000479365
Galerida cristata	29RNJ3	-8.25065	25.9918	NA	NA	NA	0.00375553	0.00383496	7.94296e-05
Galerida cristata	29RNJ4	-8.25348	25.5403	NA	NA	NA	0.00376171	0.00378837	2.66533e-05
Galerida cristata	29RNK1	-8.74826	26.8964	NA	NA	NA	0.00576804	0.00628063	0.000512592
Galerida cristata	29RNK2	-8.74924	26.445	NA	NA	NA	0.00419693	0.00403128	-0.000165645
Galerida cristata	29RNK3	-8.24479	26.8947	NA	NA	NA	0.00373181	0.00370901	-2.28019e-05
Galerida cristata	29RNK4	-8.24775	26.4432	NA	NA	NA	0.00377651	0.00393032	0.000153809
Galerida cristata	29RNL1	-8.74621	27.7993	NA	NA	NA	0.00654257	0.00700065	0.000458081
Galerida cristata	29RNL2	-8.74724	27.3479	NA	NA	NA	0.00452977	0.00714917	0.0026194
Galerida cristata	29RNL3	-8.23864	27.7974	NA	NA	NA	0.00431254	0.00423662	-7.59185e-05
Galerida cristata	29RNL4	-8.24175	27.346	NA	NA	NA	0.00374315	0.00370745	-3.56991e-05
Galerida cristata	29RNM1	-8.74406	28.7019	NA	NA	NA	0.0210446	0.0144652	-0.00657945
Galerida cristata	29RNM2	-8.74514	28.2506	NA	NA	NA	0.0176598	0.0121904	-0.00546946
Galerida cristata	29RNM3	-8.2322	28.7	NA	NA	NA	0.00992537	0.00622094	-0.00370443
Galerida cristata	29RNM4	-8.23546	28.2487	NA	NA	NA	0.00542527	0.00464551	-0.000779753
Galerida cristata	29RNN1	-8.74181	29.6045	NA	NA	NA	0.231903	0.265375	0.0334721
Galerida cristata	29RNN2	-8.74295	29.1532	NA	NA	NA	0.0528422	0.0542077	0.00136549
Galerida cristata	29RNN3	-8.22546	29.6025	NA	NA	NA	0.0776045	0.0480556	-0.0295489
Galerida cristata	29RNN4	-8.22887	29.1513	NA	NA	NA	0.0204594	0.0101612	-0.0102981
Galerida cristata	29RNP1	-8.73946	30.5069	NA	NA	NA	0.211884	0.151926	-0.0599572
Galerida cristata	29RNP2	-8.74065	30.0557	NA	NA	NA	0.0888927	0.0730719	-0.0158208
Galerida cristata	29RNP3	-8.2184	30.5049	NA	NA	NA	0.187842	0.126793	-0.0610491
Galerida cristata	29RNP4	-8.22197	30.0537	NA	NA	NA	0.163644	0.146109	-0.0175348
Galerida cristata	29RNQ1	-8.737	31.4093	NA	NA	NA	0.188631	0.139608	-0.049023
Galerida cristata	29RNQ2	-8.73824	30.9581	NA	NA	NA	0.34613	0.272631	-0.0734992
Galerida cristata	29RNQ3	-8.21102	31.4071	NA	NA	NA	0.176746	0.132113	-0.0446331
Galerida cristata	29RNQ4	-8.21475	30.956	NA	NA	NA	0.161012	0.120245	-0.0407674
Galerida cristata	29RNR2	-8.73573	31.8604	NA	NA	NA	0.057731	0.037543	-0.0201879
Galerida cristata	29RNR4	-8.2072	31.8582	NA	NA	NA	0.0255415	0.0134926	-0.0120489
Galerida cristata	29RPG1	-7.76935	24.1826	NA	NA	NA	0.00399465	0.00416723	0.000172578
Galerida cristata	29RPG3	-7.27724	24.1778	NA	NA	NA	0.00376405	0.0037839	1.9847e-05
Galerida cristata	29RPH1	-7.76048	25.0855	NA	NA	NA	0.00374464	0.00376278	1.81319e-05
Galerida cristata	29RPH2	-7.76497	24.6341	NA	NA	NA	0.00389799	0.00534864	0.00145065
Galerida cristata	29RPH3	-7.26482	25.0806	NA	NA	NA	0.00379206	0.00401462	0.000222558
Galerida cristata	29RPH4	-7.27111	24.6292	NA	NA	NA	0.00374131	0.00408763	0.000346313
Galerida cristata	29RPJ1	-7.75116	25.9884	NA	NA	NA	0.00383805	0.00418158	0.000343525
Galerida cristata	29RPJ2	-7.75587	25.537	NA	NA	NA	0.00373903	0.00375745	1.8413e-05
Galerida cristata	29RPJ3	-7.25178	25.9832	NA	NA	NA	0.003732	0.00372978	-2.21413e-06
Galerida cristata	29RPJ4	-7.25838	25.5319	NA	NA	NA	0.00381177	0.00373238	-7.93914e-05
Galerida cristata	29RPK1	-7.74139	26.8911	NA	NA	NA	0.00380117	0.00369893	-0.000102246
Galerida cristata	29RPK2	-7.74633	26.4397	NA	NA	NA	0.00372771	0.00395006	0.00022235
Galerida cristata	29RPK3	-7.2381	26.8857	NA	NA	NA	0.00372549	0.00377247	4.69751e-05
Galerida cristata	29RPK4	-7.24502	26.4345	NA	NA	NA	0.00372374	0.0038522	0.000128462
Galerida cristata	29RPL1	-7.73115	27.7937	NA	NA	NA	0.00372746	0.00370678	-2.06783e-05
Galerida cristata	29RPL2	-7.73632	27.3424	NA	NA	NA	0.00370109	0.00369435	-6.7365e-06
Galerida cristata	29RPL3	-7.22377	27.7881	NA	NA	NA	0.00398225	0.00379959	-0.000182659
Galerida cristata	29RPL4	-7.23102	27.3369	NA	NA	NA	0.00370037	0.00372552	2.5145e-05
Galerida cristata	29RPM1	-7.72042	28.6961	NA	NA	NA	0.00500969	0.0041076	-0.000902088
Galerida cristata	29RPM2	-7.72584	28.2449	NA	NA	NA	0.00393927	0.00382377	-0.000115503
Galerida cristata	29RPM3	-7.20876	28.6903	NA	NA	NA	0.00403652	0.00415476	0.000118236
Galerida cristata	29RPM4	-7.21635	28.2392	NA	NA	NA	0.00426617	0.00385143	-0.000414735
Galerida cristata	29RPN1	-7.70918	29.5985	NA	NA	NA	0.0146585	0.00607251	-0.00858602
Galerida cristata	29RPN2	-7.71487	29.1473	NA	NA	NA	0.00702307	0.0067908	-0.000232265
Galerida cristata	29RPN3	-7.19304	29.5925	NA	NA	NA	0.00429538	0.00397332	-0.000322058
Galerida cristata	29RPN4	-7.20099	29.1414	NA	NA	NA	0.00409398	0.00394792	-0.000146063
Galerida cristata	29RPP1	-7.69743	30.5007	NA	NA	NA	0.0723759	0.0538571	-0.0185188
Galerida cristata	29RPP2	-7.70337	30.0496	NA	NA	NA	0.0985544	0.049673	-0.0488814
Galerida cristata	29RPP3	-7.17659	30.4945	NA	NA	NA	0.0117106	0.0310649	0.0193543
Galerida cristata	29RPP4	-7.18491	30.0435	NA	NA	NA	0.0144377	0.00673765	-0.00770002
Galerida cristata	29RPQ1	-7.68513	31.4028	NA	NA	NA	0.496759	0.323082	-0.173677
Galerida cristata	29RPQ2	-7.69135	30.9518	NA	NA	NA	0.347306	0.262494	-0.084812
Galerida cristata	29RPQ3	-7.15938	31.3963	NA	NA	NA	0.405169	0.258911	-0.146258
Galerida cristata	29RPQ4	-7.16808	30.9454	NA	NA	NA	0.0442192	0.0249282	-0.019291
Galerida cristata	29RPR2	-7.67877	31.8538	NA	NA	NA	0.0161423	0.0155559	-0.000586404
Galerida cristata	29RPR4	-7.15048	31.8472	NA	NA	NA	0.16102	0.0218791	-0.13914
Galerida cristata	29RQG1	-6.78528	24.1715	NA	NA	NA	0.00375948	0.00441049	0.000651013
Galerida cristata	29RQG3	-6.26969	24.1623	NA	NA	NA	0.00380946	0.00380782	-1.63804e-06
Galerida cristata	29RQH1	-6.76932	25.0739	NA	NA	NA	0.00384173	0.0037384	-0.000103331
Galerida cristata	29RQH2	-6.7774	24.6227	NA	NA	NA	0.00555348	0.00378706	-0.00176641
Galerida cristata	29RQH3	-6.26082	25.0646	NA	NA	NA	0.00388895	0.00386389	-2.50688e-05
Galerida cristata	29RQH4	-6.26531	24.6135	NA	NA	NA	0.00376294	0.00376031	-2.6286e-06
Galerida cristata	29RQJ1	-6.75256	25.9763	NA	NA	NA	0.00375975	0.00375992	1.68206e-07
Galerida cristata	29RQJ2	-6.76104	25.5251	NA	NA	NA	0.00373964	0.00389056	0.000150925
Galerida cristata	29RQJ3	-6.25151	25.9668	NA	NA	NA	0.00491608	0.00388577	-0.00103032
Galerida cristata	29RQJ4	-6.25622	25.5157	NA	NA	NA	0.00376693	0.00381334	4.64094e-05
Galerida cristata	29RQK1	-6.73499	26.8785	NA	NA	NA	0.00382161	0.00372305	-9.85611e-05
Galerida cristata	29RQK2	-6.74388	26.4274	NA	NA	NA	0.00385828	0.00385627	-2.01495e-06
Galerida cristata	29RQK3	-6.24175	26.8688	NA	NA	NA	0.00385865	0.00378018	-7.84748e-05
Galerida cristata	29RQK4	-6.24669	26.4178	NA	NA	NA	0.00376306	0.00375903	-4.03014e-06
Galerida cristata	29RQL1	-6.71658	27.7806	NA	NA	NA	0.00373473	0.00383007	9.53328e-05
Galerida cristata	29RQL2	-6.72589	27.3296	NA	NA	NA	0.00382028	0.00372308	-9.71994e-05
Galerida cristata	29RQL3	-6.23153	27.7708	NA	NA	NA	0.00378969	0.00375883	-3.08675e-05
Galerida cristata	29RQL4	-6.2367	27.3198	NA	NA	NA	0.00373023	0.00372928	-9.53571e-07
Galerida cristata	29RQM1	-6.69728	28.6826	NA	NA	NA	0.00384575	0.00378067	-6.50716e-05
Galerida cristata	29RQM2	-6.70704	28.2316	NA	NA	NA	0.00376326	0.00374419	-1.90721e-05
Galerida cristata	29RQM3	-6.22081	28.6726	NA	NA	NA	0.00384921	0.00411119	0.000261974
Galerida cristata	29RQM4	-6.22623	28.2217	NA	NA	NA	0.00375586	0.00379229	3.64315e-05
Galerida cristata	29RQN1	-6.67708	29.5844	NA	NA	NA	0.00396683	0.00387937	-8.74663e-05
Galerida cristata	29RQN2	-6.6873	29.1335	NA	NA	NA	0.00392563	0.00391682	-8.80701e-06
Galerida cristata	29RQN3	-6.20959	29.5743	NA	NA	NA	0.0038804	0.00407361	0.000193206
Galerida cristata	29RQN4	-6.21527	29.1235	NA	NA	NA	0.00395531	0.00383301	-0.0001223
Galerida cristata	29RQP1	-6.65594	30.4861	NA	NA	NA	0.00568777	0.00577341	8.56444e-05
Galerida cristata	29RQP2	-6.66663	30.0353	NA	NA	NA	0.00471351	0.00423185	-0.000481667
Galerida cristata	29RQP3	-6.19785	30.4759	NA	NA	NA	0.0057005	0.00405299	-0.00164751
Galerida cristata	29RQP4	-6.20379	30.0251	NA	NA	NA	0.00485314	0.00408357	-0.000769568
Galerida cristata	29RQQ1	-6.63383	31.3877	NA	NA	NA	0.319048	0.172092	-0.146956
Galerida cristata	29RQQ2	-6.64501	30.9369	NA	NA	NA	0.0220447	0.0105933	-0.0114514
Galerida cristata	29RQQ3	-6.18557	31.3773	NA	NA	NA	0.239087	0.097952	-0.141135
Galerida cristata	29RQQ4	-6.19178	30.9266	NA	NA	NA	0.0296026	0.027916	-0.00168663
Galerida cristata	29RQR2	-6.62239	31.8384	NA	NA	NA	0.363271	0.159051	-0.20422
Galerida cristata	29RQR4	-6.17922	31.828	NA	NA	NA	0.678338	0.393545	-0.284794
Galerida cristata	29SMC3	-9.28719	38.623	1	1	No change	0.586945	0.556546	-0.030399
Galerida cristata	29SMC4	-9.28542	38.1724	NA	NA	NA	0.524662	0.504319	-0.0203435
Galerida cristata	29SMD3	-9.29087	39.5242	1	1	No change	0.599781	0.544975	-0.0548055
Galerida cristata	29SMD4	-9.28901	39.0736	1	1	No change	0.603123	0.564792	-0.0383313
Galerida cristata	29SME4	-9.29277	39.9747	NA	NA	NA	0.575024	0.541197	-0.0338275
Galerida cristata	29SMR3	-9.26558	32.3115	NA	NA	NA	0.0754585	0.0712651	-0.00419339
Galerida cristata	29SMS4	-9.26691	32.7625	NA	NA	NA	0.096311	0.0851046	-0.0112064
Galerida cristata	29SNA1	-8.71968	36.8204	NA	NA	NA	0.447839	0.458115	0.0102752
Galerida cristata	29SNA3	-8.15909	36.8178	NA	NA	NA	0.395101	0.38446	-0.0106412
Galerida cristata	29SNB1	-8.71632	37.7218	1	1	No change	0.548131	0.506619	-0.041512
Galerida cristata	29SNB2	-8.71802	37.2711	1	1	No change	0.527451	0.563492	0.0360407
Galerida cristata	29SNB3	-8.149	37.7191	1	1	No change	0.536059	0.47486	-0.0611994
Galerida cristata	29SNB4	-8.1541	37.2684	NA	NA	NA	0.493496	0.542008	0.0485127
Galerida cristata	29SNC1	-8.71281	38.623	NA	NA	NA	0.463427	0.461492	-0.00193423
Galerida cristata	29SNC2	-8.71458	38.1724	1	1	No change	0.518142	0.438452	-0.0796902
Galerida cristata	29SNC3	-8.13846	38.6202	1	1	No change	0.500352	0.349965	-0.150387
Galerida cristata	29SNC4	-8.14379	38.1697	1	1	No change	0.49563	0.335586	-0.160044
Galerida cristata	29SND1	-8.70913	39.5242	1	1	No change	0.594119	0.528331	-0.0657878
Galerida cristata	29SND2	-8.71099	39.0736	1	1	No change	0.586951	0.538548	-0.0484031
Galerida cristata	29SND3	-8.12743	39.5212	1	1	No change	0.57938	0.481137	-0.0982426
Galerida cristata	29SND4	-8.13301	39.0708	1	1	No change	0.531621	0.410857	-0.120764
Galerida cristata	29SNE2	-8.70723	39.9747	1	1	No change	0.600974	0.53327	-0.0677033
Galerida cristata	29SNE4	-8.12173	39.9717	1	0	Extinction	0.599947	0.544601	-0.0553465
Galerida cristata	29SNR1	-8.73442	32.3115	NA	NA	NA	0.0766496	0.0611184	-0.0155312
Galerida cristata	29SNR3	-8.2033	32.3092	NA	NA	NA	0.0537143	0.0406236	-0.0130907
Galerida cristata	29SNS1	-8.73173	33.2135	NA	NA	NA	0.0885957	0.0907989	0.00220322
Galerida cristata	29SNS2	-8.73309	32.7625	NA	NA	NA	0.0827648	0.0759284	-0.00683638
Galerida cristata	29SNS3	-8.19523	33.2112	NA	NA	NA	0.0957588	0.0994529	0.00369414
Galerida cristata	29SNS4	-8.19931	32.7602	NA	NA	NA	0.0764032	0.0571662	-0.019237
Galerida cristata	29SNT4	-8.19105	33.6621	NA	NA	NA	0.126574	0.116287	-0.0102862
Galerida cristata	29SPA1	-7.5986	36.8125	NA	NA	NA	0.326328	0.332237	0.00590961
Galerida cristata	29SPA3	-7.0383	36.8046	NA	NA	NA	0.297234	0.275075	-0.0221593
Galerida cristata	29SPB1	-7.5818	37.7136	NA	NA	NA	0.310349	0.275404	-0.0349452
Galerida cristata	29SPB2	-7.5903	37.2631	1	1	No change	0.5351	0.515141	-0.019959
Galerida cristata	29SPB3	-7.01479	37.7054	1	1	No change	0.439826	0.329247	-0.110579
Galerida cristata	29SPB4	-7.02667	37.255	1	1	No change	0.363985	0.270525	-0.0934593
Galerida cristata	29SPC1	-7.56423	38.6146	1	1	No change	0.509042	0.318181	-0.190861
Galerida cristata	29SPC2	-7.57312	38.1641	NA	NA	NA	0.36975	0.30293	-0.0668198
Galerida cristata	29SPC3	-6.99021	38.6061	NA	NA	NA	0.327383	0.241467	-0.0859161
Galerida cristata	29SPC4	-7.00264	38.1558	1	1	No change	0.432094	0.276675	-0.155419
Galerida cristata	29SPD1	-7.54586	39.5154	NA	NA	NA	0.563757	0.350943	-0.212814
Galerida cristata	29SPD2	-7.55515	39.065	1	1	No change	0.526158	0.333064	-0.193094
Galerida cristata	29SPD3	-6.96451	39.5067	NA	NA	NA	0.442985	0.364435	-0.0785497
Galerida cristata	29SPD4	-6.9775	39.0564	1	1	No change	0.478747	0.327805	-0.150942
Galerida cristata	29SPE2	-7.53637	39.9658	1	1	No change	0.647702	0.399556	-0.248146
Galerida cristata	29SPE4	-6.95122	39.9569	1	1	No change	0.524844	0.386081	-0.138763
Galerida cristata	29SPR1	-7.67227	32.3047	NA	NA	NA	0.0401921	0.0373905	-0.00280153
Galerida cristata	29SPR3	-7.14138	32.298	NA	NA	NA	0.0275254	0.0155162	-0.0120092
Galerida cristata	29SPS1	-7.65882	33.2066	NA	NA	NA	0.127141	0.115394	-0.0117473
Galerida cristata	29SPS2	-7.66562	32.7557	NA	NA	NA	0.0773095	0.0544059	-0.0229036
Galerida cristata	29SPS3	-7.12256	33.1996	NA	NA	NA	0.217174	0.217599	0.000425548
Galerida cristata	29SPS4	-7.13207	32.7489	NA	NA	NA	0.183212	0.144264	-0.0389479
Galerida cristata	29SPT2	-7.65186	33.6574	NA	NA	NA	0.165555	0.177578	0.0120234
Galerida cristata	29SPT3	-7.10287	34.1011	NA	NA	NA	0.254306	0.274453	0.0201471
Galerida cristata	29SPT4	-7.11282	33.6504	NA	NA	NA	0.233561	0.217186	-0.0163755
Galerida cristata	29SQA1	-6.47825	36.794	1	1	No change	0.324282	0.299897	-0.0243849
Galerida cristata	29SQA2	-6.49285	36.3437	1	1	No change	0.422996	0.514965	0.091969
Galerida cristata	29SQA3	-6	36.7823	NA	NA	NA	0.272413	0.263757	-0.00865613
Galerida cristata	29SQA4	-6	36.3322	NA	NA	NA	0.319596	0.381918	0.062322
Galerida cristata	29SQB1	-6.36569	37.6915	1	1	No change	0.334715	0.191738	-0.142977
Galerida cristata	29SQB2	-6.46331	37.2443	NA	NA	NA	0.225205	0.169083	-0.0561221
Galerida cristata	29SQB4	-6	37.2323	NA	NA	NA	0.225656	0.169281	-0.0563747
Galerida cristata	29SQC1	-6.35165	38.5922	NA	NA	NA	0.289255	0.162129	-0.127126
Galerida cristata	29SQC2	-6.35875	38.1419	1	1	No change	0.369107	0.238867	-0.13024
Galerida cristata	29SQD1	-6.33697	39.4928	1	1	No change	0.456622	0.292789	-0.163834
Galerida cristata	29SQD2	-6.34439	39.0425	1	1	No change	0.41811	0.288916	-0.129194
Galerida cristata	29SQE2	-6.32937	39.943	1	1	No change	0.427425	0.23575	-0.191675
Galerida cristata	29SQR1	-6.6107	32.2891	NA	NA	NA	0.173813	0.0502534	-0.123559
Galerida cristata	29SQR3	-6	32.2786	NA	NA	NA	0.424497	0.248662	-0.175835
Galerida cristata	29SQS1	-6.58651	33.1904	NA	NA	NA	0.375902	0.358162	-0.0177397
Galerida cristata	29SQS2	-6.59874	32.7398	NA	NA	NA	0.185893	0.123914	-0.0619794
Galerida cristata	29SQS3	-6	33.1797	NA	NA	NA	0.281947	0.348869	0.0669219
Galerida cristata	29SQS4	-6	32.7292	NA	NA	NA	0.317301	0.150119	-0.167182
Galerida cristata	29SQT1	-6.56122	34.0915	NA	NA	NA	0.256266	0.298617	0.0423508
Galerida cristata	29SQT2	-6.574	33.641	NA	NA	NA	0.312888	0.386261	0.0733726
Galerida cristata	29SQT3	-6	34.0807	NA	NA	NA	0.275881	0.341786	0.0659052
Galerida cristata	29SQT4	-6	33.6302	NA	NA	NA	0.272932	0.328137	0.0552048
Galerida cristata	29SQU1	-6.53478	34.9925	NA	NA	NA	0.246583	0.425783	0.1792
Galerida cristata	29SQU2	-6.54815	34.542	NA	NA	NA	0.27235	0.475688	0.203338
Galerida cristata	29SQU3	-6	34.9815	NA	NA	NA	0.292851	0.446823	0.153972
Galerida cristata	29SQU4	-6	34.5311	NA	NA	NA	0.290608	0.483626	0.193018
Galerida cristata	29SQV3	-6	35.882	NA	NA	NA	0.305725	0.467745	0.16202
Galerida cristata	29SQV4	-6	35.4318	NA	NA	NA	0.331233	0.431021	0.0997876
Galerida cristata	29TMG3	-9.30295	42.2266	NA	NA	NA	0.788635	0.824094	0.0354589
Galerida cristata	29TMG4	-9.30082	41.7763	NA	NA	NA	0.819519	0.818477	-0.00104172
Galerida cristata	29TMH3	-9.30735	43.1272	1	0	Extinction	0.631787	0.702509	0.0707229
Galerida cristata	29TMH4	-9.30512	42.6769	NA	NA	NA	0.698632	0.765749	0.067117
Galerida cristata	29TNE1	-8.70529	40.4251	NA	NA	NA	0.520592	0.511272	-0.00932023
Galerida cristata	29TNE3	-8.1159	40.4221	NA	NA	NA	0.559647	0.570676	0.0110298
Galerida cristata	29TNF1	-8.70126	41.326	NA	NA	NA	0.745523	0.740579	-0.00494396
Galerida cristata	29TNF2	-8.7033	40.8756	0	1	Colonisation	0.488874	0.571449	0.0825753
Galerida cristata	29TNF3	-8.10384	41.3229	1	1	No change	0.763783	0.726534	-0.0372489
Galerida cristata	29TNF4	-8.10994	40.8725	0	0		0.64178	0.754245	0.112464
Galerida cristata	29TNG1	-8.69705	42.2266	1	0	Extinction	0.833002	0.824808	-0.00819324
Galerida cristata	29TNG2	-8.69918	41.7763	1	0	Extinction	0.824698	0.816994	-0.00770399
Galerida cristata	29TNG3	-8.09121	42.2234	1	1	No change	0.846079	0.841774	-0.00430475
Galerida cristata	29TNG4	-8.0976	41.7732	1	0	Extinction	0.838313	0.828941	-0.00937171
Galerida cristata	29TNH1	-8.69265	43.1272	1	0	Extinction	0.65051	0.722048	0.0715378
Galerida cristata	29TNH2	-8.69488	42.6769	1	1	No change	0.783996	0.814524	0.0305281
Galerida cristata	29TNH3	-8.078	43.1239	1	0	Extinction	0.64606	0.685183	0.0391236
Galerida cristata	29TNH4	-8.08468	42.6737	1	0	Extinction	0.823033	0.833738	0.0107043
Galerida cristata	29TNJ2	-8.69037	43.5774	NA	NA	NA	0.582943	0.644752	0.0618091
Galerida cristata	29TNJ4	-8.07116	43.574	NA	NA	NA	0.27007	0.31851	0.04844
Galerida cristata	29TPE1	-7.52665	40.4161	1	1	No change	0.771029	0.733097	-0.0379323
Galerida cristata	29TPE3	-6.93762	40.4071	1	1	No change	0.750169	0.614933	-0.135236
Galerida cristata	29TPF1	-7.50655	41.3167	1	1	No change	0.787225	0.75359	-0.0336353
Galerida cristata	29TPF2	-7.51672	40.8664	1	1	No change	0.785994	0.759392	-0.0266015
Galerida cristata	29TPF3	-6.9095	41.3074	1	1	No change	0.787514	0.646158	-0.141356
Galerida cristata	29TPF4	-6.92372	40.8573	1	1	No change	0.80275	0.724196	-0.0785544
Galerida cristata	29TPG1	-7.48552	42.217	1	1	No change	0.825572	0.827677	0.00210498
Galerida cristata	29TPG2	-7.49615	41.7669	1	1	No change	0.827669	0.764781	-0.0628875
Galerida cristata	29TPG3	-6.88007	42.2074	NA	NA	NA	0.770868	0.778156	0.00728769
Galerida cristata	29TPG4	-6.89495	41.7574	1	0	Extinction	0.837027	0.735555	-0.101472
Galerida cristata	29TPH1	-7.4635	43.1173	NA	NA	NA	0.462594	0.505524	0.0429297
Galerida cristata	29TPH2	-7.47463	42.6672	1	0	Extinction	0.755339	0.722009	-0.03333
Galerida cristata	29TPH3	-6.84926	43.1074	NA	NA	NA	0.381701	0.518212	0.136511
Galerida cristata	29TPH4	-6.86484	42.6574	1	1	No change	0.748359	0.742254	-0.00610493
Galerida cristata	29TPJ2	-7.4521	43.5673	0	0		0.2507	0.338921	0.0882212
Galerida cristata	29TPJ4	-6.83332	43.5573	NA	NA	NA	0.367034	0.484076	0.117042
Galerida cristata	29TQE1	-6.32161	40.3932	1	1	No change	0.744574	0.412121	-0.332453
Galerida cristata	29TQF1	-6.30555	41.2935	1	1	No change	0.834898	0.739518	-0.09538
Galerida cristata	29TQF2	-6.31367	40.8434	1	1	No change	0.804067	0.666637	-0.13743
Galerida cristata	29TQG1	-6.28873	42.1936	NA	NA	NA	0.816116	0.801408	-0.0147075
Galerida cristata	29TQG2	-6.29724	41.7436	1	1	No change	0.827913	0.765817	-0.062096
Galerida cristata	29TQH1	-6.27114	43.0936	0	0		0.311019	0.475669	0.164651
Galerida cristata	29TQH2	-6.28004	42.6436	0	1	Colonisation	0.555397	0.740916	0.185519
Galerida cristata	29TQJ2	-6.26203	43.5435	NA	NA	NA	0.272869	0.384163	0.111294
Galerida cristata	29UMA2	-10.1544	54.3671	0	0		0.00965347	0.0116413	0.00198788
Galerida cristata	29UMA4	-9.38483	54.372	0	0		0.00987578	0.0101519	0.000276108
Galerida cristata	29UMT1	-10.0955	52.1202	0	0		0.0114892	0.0133035	0.00181424
Galerida cristata	29UMT2	-10.0846	51.6708	0	0		0.0113563	0.0156439	0.00428766
Galerida cristata	29UMT3	-9.36518	52.1248	NA	NA	NA	0.0201313	0.0279532	0.00782191
Galerida cristata	29UMT4	-9.36156	51.6752	0	0		0.0129161	0.0153025	0.00238645
Galerida cristata	29UMU2	-10.1066	52.5697	NA	NA	NA	0.0157587	0.0207927	0.00503406
Galerida cristata	29UMU3	-9.37273	53.0238	0	0		0.0143277	0.0161897	0.00186204
Galerida cristata	29UMU4	-9.36891	52.5743	NA	NA	NA	0.015196	0.0185093	0.0033133
Galerida cristata	29UMV1	-10.142	53.9178	NA	NA	NA	0.00979094	0.00949537	-0.000295579
Galerida cristata	29UMV2	-10.1299	53.4684	0	0		0.0114406	0.0141601	0.00271945
Galerida cristata	29UMV3	-9.38069	53.9226	NA	NA	NA	0.0108592	0.0109394	8.01267e-05
Galerida cristata	29UMV4	-9.37666	53.4732	0	0		0.0131933	0.015291	0.00209774
Galerida cristata	29UNA1	-8.61091	54.8213	0	0		0.0114816	0.0142838	0.00280226
Galerida cristata	29UNA2	-8.61517	54.372	0	0		0.0123416	0.0150718	0.0027302
Galerida cristata	29UNA3	-7.83283	54.8163	0	0		0.0107125	0.0128321	0.00211958
Galerida cristata	29UNA4	-7.84561	54.3671	0	0		0.0140261	0.0223718	0.00834569
Galerida cristata	29UNB4	-7.8197	55.2655	0	0		0.00905874	0.0121439	0.00308521
Galerida cristata	29UNT1	-8.63482	52.1248	0	0		0.0147108	0.0158386	0.00112776
Galerida cristata	29UNT2	-8.63844	51.6752	0	0		0.0154519	0.0187952	0.00334334
Galerida cristata	29UNT3	-7.90455	52.1202	0	0		0.0167889	0.0243933	0.00760443
Galerida cristata	29UNT4	-7.91542	51.6708	NA	NA	NA	0.0220596	0.0220925	3.28241e-05
Galerida cristata	29UNU1	-8.62727	53.0238	NA	NA	NA	0.0220244	0.0199567	-0.0020677
Galerida cristata	29UNU2	-8.63109	52.5743	0	0		0.0203398	0.0221654	0.00182562
Galerida cristata	29UNU3	-7.88192	53.0191	0	0		0.0213482	0.0210593	-0.000288952
Galerida cristata	29UNU4	-7.89338	52.5697	0	0		0.0187946	0.01999	0.00119539
Galerida cristata	29UNV1	-8.61931	53.9226	NA	NA	NA	0.0134136	0.0154225	0.00200899
Galerida cristata	29UNV2	-8.62334	53.4732	NA	NA	NA	0.0185571	0.0193968	0.000839626
Galerida cristata	29UNV3	-7.85804	53.9178	NA	NA	NA	0.0177287	0.0206572	0.00292855
Galerida cristata	29UNV4	-7.87014	53.4684	0	0		0.021769	0.0224884	0.000719348
Galerida cristata	29UPA1	-7.05512	54.8063	NA	NA	NA	0.0102219	0.0123498	0.00212792
Galerida cristata	29UPA2	-7.0764	54.3573	0	0		0.0139862	0.0159608	0.00197458
Galerida cristata	29UPA3	-6.33324	54.7909	NA	NA	NA	0.0101731	0.0113132	0.00114009
Galerida cristata	29UPA4	-6.346	54.3417	0	0		0.0126186	0.0148893	0.00227068
Galerida cristata	29UPB2	-7.03324	55.2554	0	0		0.00905581	0.0109625	0.00190673
Galerida cristata	29UPB3	-6.30663	55.6891	0	0		0.00932345	0.00957839	0.000254938
Galerida cristata	29UPB4	-6.32012	55.2401	0	0		0.00903377	0.0116493	0.00261558
Galerida cristata	29UPR4	-6.5655	49.8517	0	0		0.0205636	0.037407	0.0168434
Galerida cristata	29UPT1	-7.17457	52.1112	NA	NA	NA	0.0258922	0.0243934	-0.0014988
Galerida cristata	29UPT3	-6.40487	52.0952	NA	NA	NA	0.0210363	0.0182806	-0.00275566
Galerida cristata	29UPU1	-7.13687	53.0097	NA	NA	NA	0.0233578	0.0206318	-0.00272605
Galerida cristata	29UPU2	-7.15597	52.5605	NA	NA	NA	0.0296947	0.0243105	-0.00538423
Galerida cristata	29UPU3	-6.38226	52.994	0	0		0.0163277	0.0178095	0.0014817
Galerida cristata	29UPU4	-6.39371	52.5446	0	0		0.0172191	0.0149028	-0.00231635
Galerida cristata	29UPV1	-7.09711	53.9081	NA	NA	NA	0.0232542	0.0232056	-4.85673e-05
Galerida cristata	29UPV2	-7.11725	53.459	0	0		0.0319199	0.0306298	-0.00129007
Galerida cristata	29UPV3	-6.35842	53.8925	NA	NA	NA	0.040593	0.0321027	-0.00849028
Galerida cristata	29UPV4	-6.3705	53.4433	0	0		0.0174297	0.0172608	-0.000168918
Galerida cristata	29VND3	-7.74812	57.5111	0	0		0.00997196	0.00936611	-0.000605842
Galerida cristata	29VND4	-7.76328	57.0621	0	0		0.0100042	0.0121447	0.00214052
Galerida cristata	29VPC1	-6.96379	56.6023	NA	NA	NA	0.0160157	0.012512	-0.00350368
Galerida cristata	29VPC3	-6.27848	56.5872	0	0		0.0110478	0.0170236	0.00597575
Galerida cristata	29VPC4	-6.29276	56.1382	0	0		0.011456	0.0132311	0.00177515
Galerida cristata	29VPD1	-6.91403	57.5001	0	0		0.0115203	0.0136163	0.00209595
Galerida cristata	29VPD2	-6.93927	57.0512	NA	NA	NA	0.0113179	0.0123804	0.00106248
Galerida cristata	29VPD3	-6	57.485	NA	NA	NA	0.010418	0.0173728	0.00695485
Galerida cristata	29VPD4	-6	57.0361	NA	NA	NA	0.0120994	0.0426975	0.030598
Galerida cristata	29VPE1	-6.86125	58.3977	0	0		0.0117456	0.0119272	0.000181644
Galerida cristata	29VPE2	-6.88804	57.9489	NA	NA	NA	0.0101562	0.011994	0.00183778
Galerida cristata	29VPE3	-6	58.3825	NA	NA	NA	0.0103388	0.00907751	-0.00126133
Galerida cristata	29VPE4	-6	57.9338	NA	NA	NA	0.0111026	0.0136742	0.00257159
Galerida cristata	29VPJ1	-6.54542	61.9835	0	0		0.0093082	0.0114002	0.00209204
Galerida cristata	29VPK2	-6.53115	62.4323	NA	NA	NA	0.00887152	0.0122151	0.00334362
Galerida cristata	30QTH1	-5.69897	20.5522	NA	NA	NA	0.00379443	0.00390354	0.000109115
Galerida cristata	30QTH2	-5.69451	20.1633	NA	NA	NA	0.00374439	0.00427352	0.000529123
Galerida cristata	30QTH3	-5.15829	20.5605	NA	NA	NA	0.00374154	0.00374691	5.36801e-06
Galerida cristata	30QTH4	-5.15214	20.1674	NA	NA	NA	0.00379739	0.0038165	1.91066e-05
Galerida cristata	30QTJ1	-5.70621	21.4549	NA	NA	NA	0.00376614	0.00505727	0.00129113
Galerida cristata	30QTJ2	-5.70254	21.0036	NA	NA	NA	0.00380507	0.00579914	0.00199407
Galerida cristata	30QTJ3	-5.17133	21.4634	NA	NA	NA	0.00372389	0.00393671	0.00021282
Galerida cristata	30QTJ4	-5.16472	21.0119	NA	NA	NA	0.00395215	0.00380217	-0.000149979
Galerida cristata	30QTK1	-5.71384	22.3575	NA	NA	NA	0.00392088	0.00401575	9.48769e-05
Galerida cristata	30QTK2	-5.70997	21.9062	NA	NA	NA	0.00401454	0.00424699	0.00023245
Galerida cristata	30QTK3	-5.18506	22.3662	NA	NA	NA	0.00374706	0.00387635	0.000129287
Galerida cristata	30QTK4	-5.17811	21.9148	NA	NA	NA	0.00367807	0.00373864	6.05695e-05
Galerida cristata	30QTL1	-5.72187	23.26	NA	NA	NA	0.00380105	0.00377308	-2.79778e-05
Galerida cristata	30QTL2	-5.7178	22.8087	NA	NA	NA	0.00380038	0.00392713	0.000126752
Galerida cristata	30QTL3	-5.19952	23.2689	NA	NA	NA	0.00372454	0.00372379	-7.47806e-07
Galerida cristata	30QTL4	-5.1922	22.8176	NA	NA	NA	0.00374403	0.00371857	-2.54655e-05
Galerida cristata	30QTM2	-5.72604	23.7112	NA	NA	NA	0.00390513	0.00382842	-7.67088e-05
Galerida cristata	30QTM4	-5.20702	23.7202	NA	NA	NA	0.00420703	0.00418133	-2.57006e-05
Galerida cristata	30QUH1	-4.67885	20.5658	NA	NA	NA	0.00371518	0.00372032	5.13271e-06
Galerida cristata	30QUH2	-4.67404	20.17	NA	NA	NA	0.00371945	0.00445225	0.000732796
Galerida cristata	30QUH3	-4.19927	20.5698	NA	NA	NA	0.00371643	0.00374551	2.90781e-05
Galerida cristata	30QUH4	-4.19583	20.172	NA	NA	NA	0.00371635	0.00371903	2.67765e-06
Galerida cristata	30QUJ1	-4.68899	21.469	NA	NA	NA	0.00486431	0.00392515	-0.000939164
Galerida cristata	30QUJ2	-4.68385	21.0174	NA	NA	NA	0.00378561	0.00372097	-6.46377e-05
Galerida cristata	30QUJ3	-4.20652	21.4731	NA	NA	NA	0.00372348	0.00374684	2.3355e-05
Galerida cristata	30QUJ4	-4.20285	21.0215	NA	NA	NA	0.00378623	0.00379667	1.04457e-05
Galerida cristata	30QUK1	-4.69968	22.372	NA	NA	NA	0.00371981	0.00371875	-1.05374e-06
Galerida cristata	30QUK2	-4.69427	21.9205	NA	NA	NA	0.00369525	0.00377187	7.66205e-05
Galerida cristata	30QUK3	-4.21415	22.3764	NA	NA	NA	0.00371632	0.00374296	2.66375e-05
Galerida cristata	30QUK4	-4.21029	21.9248	NA	NA	NA	0.00377514	0.00379822	2.30857e-05
Galerida cristata	30QUL1	-4.71093	23.275	NA	NA	NA	0.00372589	0.00372508	-8.1376e-07
Galerida cristata	30QUL2	-4.70523	22.8235	NA	NA	NA	0.00371874	0.00374339	2.46514e-05
Galerida cristata	30QUL3	-4.22219	23.2795	NA	NA	NA	0.00375072	0.00377425	2.35309e-05
Galerida cristata	30QUL4	-4.21813	22.828	NA	NA	NA	0.00376755	0.00371819	-4.93572e-05
Galerida cristata	30QUM2	-4.71677	23.7264	NA	NA	NA	0.00375476	0.00377982	2.50557e-05
Galerida cristata	30QUM4	-4.22637	23.7311	NA	NA	NA	0.00375644	0.00378094	2.44929e-05
Galerida cristata	30QVH1	-3.7196	20.5724	NA	NA	NA	0.00371092	0.00424074	0.000529826
Galerida cristata	30QVH2	-3.71753	20.1733	NA	NA	NA	0.00401329	0.00374412	-0.000269167
Galerida cristata	30QVH3	-3.23987	20.5738	NA	NA	NA	0.00370798	0.00374088	3.28955e-05
Galerida cristata	30QVH4	-3.23918	20.1739	NA	NA	NA	0.00479157	0.00377024	-0.00102133
Galerida cristata	30QVJ1	-3.72395	21.4759	NA	NA	NA	0.00397488	0.0038719	-0.000102979
Galerida cristata	30QVJ2	-3.72175	21.0242	NA	NA	NA	0.00393807	0.00384709	-9.09859e-05
Galerida cristata	30QVJ3	-3.24132	21.4773	NA	NA	NA	0.00369121	0.00372081	2.96063e-05
Galerida cristata	30QVJ4	-3.24059	21.0255	NA	NA	NA	0.00369814	0.00425341	0.000555269
Galerida cristata	30QVK1	-3.72853	22.3793	NA	NA	NA	0.00371746	0.00372028	2.81388e-06
Galerida cristata	30QVK2	-3.72621	21.9276	NA	NA	NA	0.00372222	0.00372114	-1.08589e-06
Galerida cristata	30QVK3	-3.24285	22.3808	NA	NA	NA	0.00376271	0.00381637	5.36637e-05
Galerida cristata	30QVK4	-3.24208	21.929	NA	NA	NA	0.00372156	0.00374045	1.88982e-05
Galerida cristata	30QVL1	-3.73336	23.2826	NA	NA	NA	0.00389941	0.00380028	-9.91312e-05
Galerida cristata	30QVL2	-3.73092	22.831	NA	NA	NA	0.00371853	0.00371828	-2.47314e-07
Galerida cristata	30QVL3	-3.24446	23.2841	NA	NA	NA	0.00402243	0.00395291	-6.95168e-05
Galerida cristata	30QVL4	-3.24365	22.8325	NA	NA	NA	0.00377141	0.0037962	2.47912e-05
Galerida cristata	30QVM2	-3.73586	23.7342	NA	NA	NA	0.00378499	0.00378416	-8.33982e-07
Galerida cristata	30QVM4	-3.2453	23.7357	NA	NA	NA	0.00373323	0.00373252	-7.06932e-07
Galerida cristata	30QWH1	-2.76013	20.5738	NA	NA	NA	0.00375604	0.00374108	-1.49678e-05
Galerida cristata	30QWH2	-2.76082	20.1739	NA	NA	NA	0.00371572	0.00374361	2.78863e-05
Galerida cristata	30QWH3	-2.2804	20.5724	NA	NA	NA	0.00378474	0.00379172	6.98157e-06
Galerida cristata	30QWH4	-2.28247	20.1733	NA	NA	NA	0.00371582	0.00374348	2.76599e-05
Galerida cristata	30QWJ1	-2.75868	21.4773	NA	NA	NA	0.0036927	0.00374591	5.32071e-05
Galerida cristata	30QWJ2	-2.75941	21.0255	NA	NA	NA	0.00371929	0.00374382	2.45318e-05
Galerida cristata	30QWJ3	-2.27605	21.4759	NA	NA	NA	0.00438317	0.00402263	-0.000360545
Galerida cristata	30QWJ4	-2.27825	21.0242	NA	NA	NA	0.00380647	0.00432392	0.000517449
Galerida cristata	30QWK1	-2.75715	22.3808	NA	NA	NA	0.00378997	0.00374479	-4.51759e-05
Galerida cristata	30QWK2	-2.75792	21.929	NA	NA	NA	0.00369671	0.00373999	4.32876e-05
Galerida cristata	30QWK3	-2.27147	22.3793	NA	NA	NA	0.00374342	0.00374661	3.188e-06
Galerida cristata	30QWK4	-2.27379	21.9276	NA	NA	NA	0.00372587	0.00369069	-3.5181e-05
Galerida cristata	30QWL1	-2.75554	23.2841	NA	NA	NA	0.00372677	0.00372614	-6.29285e-07
Galerida cristata	30QWL2	-2.75635	22.8325	NA	NA	NA	0.00372193	0.00374674	2.48149e-05
Galerida cristata	30QWL3	-2.26664	23.2826	NA	NA	NA	0.00385335	0.00385231	-1.04754e-06
Galerida cristata	30QWL4	-2.26908	22.831	NA	NA	NA	0.00372379	0.00400309	0.000279304
Galerida cristata	30QWM2	-2.7547	23.7357	NA	NA	NA	0.00373336	0.00373272	-6.35816e-07
Galerida cristata	30QWM4	-2.26414	23.7342	NA	NA	NA	0.0037619	0.00376001	-1.88904e-06
Galerida cristata	30QXH1	-1.80073	20.5698	NA	NA	NA	0.0037829	0.0037152	-6.76985e-05
Galerida cristata	30QXH2	-1.80417	20.172	NA	NA	NA	0.00371547	0.00374366	2.81961e-05
Galerida cristata	30QXH3	-1.32115	20.5658	NA	NA	NA	0.0037574	0.00449791	0.000740514
Galerida cristata	30QXH4	-1.32596	20.17	NA	NA	NA	0.00371563	0.00454859	0.000832962
Galerida cristata	30QXJ1	-1.79348	21.4731	NA	NA	NA	0.0036987	0.00506849	0.00136979
Galerida cristata	30QXJ2	-1.79715	21.0215	NA	NA	NA	0.00728349	0.00371525	-0.00356824
Galerida cristata	30QXJ3	-1.31101	21.469	NA	NA	NA	0.00374357	0.00552232	0.00177874
Galerida cristata	30QXJ4	-1.31615	21.0174	NA	NA	NA	0.00495011	0.00371469	-0.00123543
Galerida cristata	30QXK1	-1.78585	22.3764	NA	NA	NA	0.00374401	0.00374578	1.77036e-06
Galerida cristata	30QXK2	-1.78971	21.9248	NA	NA	NA	0.00369853	0.00378009	8.15595e-05
Galerida cristata	30QXK3	-1.30032	22.372	NA	NA	NA	0.00371825	0.00477774	0.0010595
Galerida cristata	30QXK4	-1.30573	21.9205	NA	NA	NA	0.00369627	0.00387373	0.000177469
Galerida cristata	30QXL1	-1.77781	23.2795	NA	NA	NA	0.00375787	0.00373073	-2.71377e-05
Galerida cristata	30QXL2	-1.78187	22.828	NA	NA	NA	0.0037251	0.0037244	-7.04906e-07
Galerida cristata	30QXL3	-1.28907	23.275	NA	NA	NA	0.00376068	0.00378346	2.27793e-05
Galerida cristata	30QXL4	-1.29477	22.8235	NA	NA	NA	0.00372685	0.00372559	-1.26254e-06
Galerida cristata	30QXM2	-1.77363	23.7311	NA	NA	NA	0.00374152	0.00376468	2.31672e-05
Galerida cristata	30QXM4	-1.28323	23.7264	NA	NA	NA	0.00374418	0.00374195	-2.23017e-06
Galerida cristata	30QYH1	-0.841708	20.5605	NA	NA	NA	0.0037098	0.00943366	0.00572386
Galerida cristata	30QYH2	-0.847859	20.1674	NA	NA	NA	0.00381557	0.00374209	-7.34839e-05
Galerida cristata	30QYH3	-0.30103	20.5522	NA	NA	NA	0.0037136	0.00389199	0.000178382
Galerida cristata	30QYH4	-0.305487	20.1633	NA	NA	NA	0.00418928	0.0038654	-0.000323876
Galerida cristata	30QYJ1	-0.828675	21.4634	NA	NA	NA	0.00371758	0.0037102	-7.37892e-06
Galerida cristata	30QYJ2	-0.835277	21.0119	NA	NA	NA	0.00380144	0.0037384	-6.30482e-05
Galerida cristata	30QYJ3	-0.293789	21.4549	NA	NA	NA	0.00373928	0.00371594	-2.33365e-05
Galerida cristata	30QYJ4	-0.29746	21.0036	NA	NA	NA	0.00370423	0.00396477	0.000260534
Galerida cristata	30QYK1	-0.81494	22.3662	NA	NA	NA	0.00379412	0.00371376	-8.03614e-05
Galerida cristata	30QYK2	-0.821894	21.9148	NA	NA	NA	0.00369073	0.00372043	2.96947e-05
Galerida cristata	30QYK3	-0.286161	22.3575	NA	NA	NA	0.00396146	0.00369743	-0.000264026
Galerida cristata	30QYK4	-0.290025	21.9062	NA	NA	NA	0.00371502	0.00598255	0.00226753
Galerida cristata	30QYL1	-0.800481	23.2689	NA	NA	NA	0.00378581	0.00434232	0.000556505
Galerida cristata	30QYL2	-0.807805	22.8176	NA	NA	NA	0.00390354	0.00405352	0.000149981
Galerida cristata	30QYL3	-0.278132	23.26	NA	NA	NA	0.003811	0.0037597	-5.13009e-05
Galerida cristata	30QYL4	-0.2822	22.8087	NA	NA	NA	0.00372648	0.00407612	0.000349642
Galerida cristata	30QYM2	-0.792977	23.7202	NA	NA	NA	0.00374502	0.00376759	2.25671e-05
Galerida cristata	30QYM4	-0.27396	23.7112	NA	NA	NA	0.00381876	0.0037416	-7.71603e-05
Galerida cristata	30RTA2	-5.82078	31.828	NA	NA	NA	0.642748	0.405865	-0.236883
Galerida cristata	30RTA4	-5.37761	31.8384	NA	NA	NA	0.231551	0.106764	-0.124787
Galerida cristata	30RTM1	-5.73031	24.1623	NA	NA	NA	0.00403736	0.00403698	-3.76345e-07
Galerida cristata	30RTM3	-5.21472	24.1715	NA	NA	NA	0.00375961	0.00378416	2.45592e-05
Galerida cristata	30RTN1	-5.73918	25.0646	NA	NA	NA	0.00374206	0.00424352	0.000501465
Galerida cristata	30RTN2	-5.73469	24.6135	NA	NA	NA	0.00534364	0.00534364	5.05656e-09
Galerida cristata	30RTN3	-5.23068	25.0739	NA	NA	NA	0.00384528	0.00427687	0.000431585
Galerida cristata	30RTN4	-5.2226	24.6227	NA	NA	NA	0.00381593	0.00378894	-2.69912e-05
Galerida cristata	30RTP1	-5.74849	25.9668	NA	NA	NA	0.00374256	0.00421561	0.000473051
Galerida cristata	30RTP2	-5.74378	25.5157	NA	NA	NA	0.00374351	0.00477611	0.00103261
Galerida cristata	30RTP3	-5.24744	25.9763	NA	NA	NA	0.00394724	0.00554773	0.00160049
Galerida cristata	30RTP4	-5.23896	25.5251	NA	NA	NA	0.0050984	0.00379593	-0.00130248
Galerida cristata	30RTQ1	-5.75825	26.8688	NA	NA	NA	0.00536195	0.00401161	-0.00135034
Galerida cristata	30RTQ2	-5.75331	26.4178	NA	NA	NA	0.00629842	0.00373803	-0.00256039
Galerida cristata	30RTQ3	-5.26501	26.8785	NA	NA	NA	0.00379411	0.00376524	-2.88634e-05
Galerida cristata	30RTQ4	-5.25612	26.4274	NA	NA	NA	0.00410474	0.003744	-0.000360742
Galerida cristata	30RTR1	-5.76847	27.7708	NA	NA	NA	0.003869	0.00376136	-0.000107645
Galerida cristata	30RTR2	-5.7633	27.3198	NA	NA	NA	0.00563891	0.00378488	-0.00185402
Galerida cristata	30RTR3	-5.28342	27.7806	NA	NA	NA	0.00382247	0.00414277	0.000320302
Galerida cristata	30RTR4	-5.27411	27.3296	NA	NA	NA	0.00437174	0.0037634	-0.000608342
Galerida cristata	30RTS1	-5.77919	28.6726	NA	NA	NA	0.00415741	0.00390228	-0.00025513
Galerida cristata	30RTS2	-5.77377	28.2217	NA	NA	NA	0.00380744	0.00374362	-6.38186e-05
Galerida cristata	30RTS3	-5.30272	28.6826	NA	NA	NA	0.00387163	0.00382473	-4.68954e-05
Galerida cristata	30RTS4	-5.29296	28.2316	NA	NA	NA	0.00401307	0.00392039	-9.26713e-05
Galerida cristata	30RTT1	-5.79041	29.5743	NA	NA	NA	0.00470226	0.00376959	-0.000932666
Galerida cristata	30RTT2	-5.78473	29.1235	NA	NA	NA	0.00409126	0.0037665	-0.000324766
Galerida cristata	30RTT3	-5.32292	29.5844	NA	NA	NA	0.00408726	0.00384254	-0.000244724
Galerida cristata	30RTT4	-5.3127	29.1335	NA	NA	NA	0.00386381	0.00380727	-5.65396e-05
Galerida cristata	30RTU1	-5.80215	30.4759	NA	NA	NA	0.00516462	0.00399061	-0.00117401
Galerida cristata	30RTU2	-5.79621	30.0251	NA	NA	NA	0.00707711	0.00384285	-0.00323426
Galerida cristata	30RTU3	-5.34406	30.4861	NA	NA	NA	0.00438706	0.00394949	-0.000437576
Galerida cristata	30RTU4	-5.33337	30.0353	NA	NA	NA	0.0039029	0.00388689	-1.60095e-05
Galerida cristata	30RTV1	-5.81443	31.3773	NA	NA	NA	0.182867	0.0571995	-0.125667
Galerida cristata	30RTV2	-5.80822	30.9266	NA	NA	NA	0.00602233	0.00483754	-0.0011848
Galerida cristata	30RTV3	-5.36617	31.3877	NA	NA	NA	0.150248	0.0354891	-0.114759
Galerida cristata	30RTV4	-5.35499	30.9369	NA	NA	NA	0.00449669	0.0039309	-0.000565791
Galerida cristata	30RUA2	-4.84952	31.8472	NA	NA	NA	0.150582	0.00840896	-0.142173
Galerida cristata	30RUA4	-4.32123	31.8538	NA	NA	NA	0.00550424	0.00440332	-0.00110092
Galerida cristata	30RUM1	-4.72276	24.1778	NA	NA	NA	0.00416122	0.00416133	1.16115e-07
Galerida cristata	30RUM3	-4.23065	24.1826	NA	NA	NA	0.00448456	0.00463453	0.000149972
Galerida cristata	30RUN1	-4.73518	25.0806	NA	NA	NA	0.00374311	0.0037423	-8.11705e-07
Galerida cristata	30RUN2	-4.72889	24.6292	NA	NA	NA	0.00379014	0.00376435	-2.57907e-05
Galerida cristata	30RUN3	-4.23952	25.0855	NA	NA	NA	0.00379299	0.0038686	7.56144e-05
Galerida cristata	30RUN4	-4.23503	24.6341	NA	NA	NA	0.00376818	0.00374167	-2.65113e-05
Galerida cristata	30RUP1	-4.74822	25.9832	NA	NA	NA	0.00389751	0.00391997	2.24625e-05
Galerida cristata	30RUP2	-4.74162	25.5319	NA	NA	NA	0.00374551	0.00374316	-2.34992e-06
Galerida cristata	30RUP3	-4.24884	25.9884	NA	NA	NA	0.00375387	0.00375007	-3.80472e-06
Galerida cristata	30RUP4	-4.24413	25.537	NA	NA	NA	0.00377777	0.0037751	-2.66951e-06
Galerida cristata	30RUQ1	-4.7619	26.8857	NA	NA	NA	0.00377871	0.00382221	4.35023e-05
Galerida cristata	30RUQ2	-4.75498	26.4345	NA	NA	NA	0.00379972	0.00377031	-2.94134e-05
Galerida cristata	30RUQ3	-4.25861	26.8911	NA	NA	NA	0.00376255	0.00395489	0.000192344
Galerida cristata	30RUQ4	-4.25367	26.4397	NA	NA	NA	0.00375753	0.0038525	9.49695e-05
Galerida cristata	30RUR1	-4.77623	27.7881	NA	NA	NA	0.00375808	0.00379981	4.17361e-05
Galerida cristata	30RUR2	-4.76898	27.3369	NA	NA	NA	0.0037532	0.00384686	9.36548e-05
Galerida cristata	30RUR3	-4.26885	27.7937	NA	NA	NA	0.00381054	0.00390382	9.3286e-05
Galerida cristata	30RUR4	-4.26368	27.3424	NA	NA	NA	0.00383594	0.00398002	0.000144082
Galerida cristata	30RUS1	-4.79124	28.6903	NA	NA	NA	0.00376833	0.00380496	3.66323e-05
Galerida cristata	30RUS2	-4.78365	28.2392	NA	NA	NA	0.00376507	0.00385428	8.92138e-05
Galerida cristata	30RUS3	-4.27958	28.6961	NA	NA	NA	0.00376476	0.00464602	0.00088126
Galerida cristata	30RUS4	-4.27416	28.2449	NA	NA	NA	0.0038118	0.0045152	0.0007034
Galerida cristata	30RUT1	-4.80696	29.5925	NA	NA	NA	0.00380761	0.0037697	-3.79044e-05
Galerida cristata	30RUT2	-4.79901	29.1414	NA	NA	NA	0.00381583	0.00376437	-5.146e-05
Galerida cristata	30RUT3	-4.29082	29.5985	NA	NA	NA	0.00383199	0.00394659	0.000114605
Galerida cristata	30RUT4	-4.28513	29.1473	NA	NA	NA	0.00387269	0.00506952	0.00119683
Galerida cristata	30RUU1	-4.82341	30.4945	NA	NA	NA	0.0055883	0.00382513	-0.00176316
Galerida cristata	30RUU2	-4.81509	30.0435	NA	NA	NA	0.00401986	0.00379586	-0.000223999
Galerida cristata	30RUU3	-4.30257	30.5007	NA	NA	NA	0.00388534	0.0038072	-7.81406e-05
Galerida cristata	30RUU4	-4.29663	30.0496	NA	NA	NA	0.00382008	0.00378453	-3.55503e-05
Galerida cristata	30RUV1	-4.84062	31.3963	NA	NA	NA	0.00440324	0.00504666	0.000643413
Galerida cristata	30RUV2	-4.83192	30.9454	NA	NA	NA	0.00394954	0.00388383	-6.57107e-05
Galerida cristata	30RUV3	-4.31487	31.4028	NA	NA	NA	0.00414186	0.0039025	-0.000239359
Galerida cristata	30RUV4	-4.30865	30.9518	NA	NA	NA	0.00412052	0.00389838	-0.000222142
Galerida cristata	30RVA2	-3.7928	31.8582	NA	NA	NA	0.00630844	0.00452421	-0.00178423
Galerida cristata	30RVA4	-3.26427	31.8604	NA	NA	NA	0.00485542	0.00429671	-0.000558701
Galerida cristata	30RVM1	-3.73843	24.1858	NA	NA	NA	0.00376597	0.00378925	2.32826e-05
Galerida cristata	30RVM3	-3.24615	24.1874	NA	NA	NA	0.003844	0.00384315	-8.52433e-07
Galerida cristata	30RVN1	-3.74376	25.0888	NA	NA	NA	0.0038247	0.0038505	2.58008e-05
Galerida cristata	30RVN2	-3.74106	24.6373	NA	NA	NA	0.00376851	0.00392029	0.000151775
Galerida cristata	30RVN3	-3.24793	25.0905	NA	NA	NA	0.00387525	0.0038244	-5.08533e-05
Galerida cristata	30RVN4	-3.24703	24.6389	NA	NA	NA	0.00374745	0.00377208	2.46301e-05
Galerida cristata	30RVP1	-3.74935	25.9918	NA	NA	NA	0.0038039	0.00385251	4.86153e-05
Galerida cristata	30RVP2	-3.74652	25.5403	NA	NA	NA	0.00390348	0.00382394	-7.95474e-05
Galerida cristata	30RVP3	-3.24979	25.9935	NA	NA	NA	0.00382894	0.00417743	0.000348488
Galerida cristata	30RVP4	-3.24885	25.542	NA	NA	NA	0.00385726	0.00390197	4.47097e-05
Galerida cristata	30RVQ1	-3.75521	26.8947	NA	NA	NA	0.00386125	0.00455488	0.000693631
Galerida cristata	30RVQ2	-3.75225	26.4432	NA	NA	NA	0.00378081	0.00435304	0.000572223
Galerida cristata	30RVQ3	-3.25174	26.8964	NA	NA	NA	0.0040049	0.0043768	0.000371901
Galerida cristata	30RVQ4	-3.25076	26.445	NA	NA	NA	0.00391032	0.00445232	0.000542004
Galerida cristata	30RVR1	-3.76136	27.7974	NA	NA	NA	0.00383004	0.00455986	0.000729825
Galerida cristata	30RVR2	-3.75825	27.346	NA	NA	NA	0.00390854	0.00478172	0.000873177
Galerida cristata	30RVR3	-3.25379	27.7993	NA	NA	NA	0.00374801	0.00464694	0.000898931
Galerida cristata	30RVR4	-3.25276	27.3479	NA	NA	NA	0.00403016	0.00376849	-0.000261668
Galerida cristata	30RVS1	-3.7678	28.7	NA	NA	NA	0.00375461	0.00642221	0.0026676
Galerida cristata	30RVS2	-3.76454	28.2487	NA	NA	NA	0.00375225	0.00571116	0.00195891
Galerida cristata	30RVS3	-3.25594	28.7019	NA	NA	NA	0.00374756	0.020904	0.0171564
Galerida cristata	30RVS4	-3.25486	28.2506	NA	NA	NA	0.00392371	0.0131746	0.00925094
Galerida cristata	30RVT1	-3.77454	29.6025	NA	NA	NA	0.00394122	0.0130112	0.00906998
Galerida cristata	30RVT2	-3.77113	29.1513	NA	NA	NA	0.00378574	0.0152219	0.0114362
Galerida cristata	30RVT3	-3.25819	29.6045	NA	NA	NA	0.00376615	0.0145102	0.0107441
Galerida cristata	30RVT4	-3.25705	29.1532	NA	NA	NA	0.00375195	0.0248092	0.0210572
Galerida cristata	30RVU1	-3.7816	30.5049	NA	NA	NA	0.003867	0.00387368	6.68303e-06
Galerida cristata	30RVU2	-3.77803	30.0537	NA	NA	NA	0.00381399	0.00495995	0.00114596
Galerida cristata	30RVU3	-3.26054	30.5069	NA	NA	NA	0.00382951	0.00664277	0.00281326
Galerida cristata	30RVU4	-3.25935	30.0557	NA	NA	NA	0.00379765	0.010074	0.00627637
Galerida cristata	30RVV1	-3.78898	31.4071	NA	NA	NA	0.00426524	0.00521831	0.000953074
Galerida cristata	30RVV2	-3.78525	30.956	NA	NA	NA	0.00398994	0.00457469	0.000584747
Galerida cristata	30RVV3	-3.263	31.4093	NA	NA	NA	0.00417418	0.00528147	0.00110729
Galerida cristata	30RVV4	-3.26176	30.9581	NA	NA	NA	0.00389315	0.00514939	0.00125624
Galerida cristata	30RWA2	-2.73573	31.8604	NA	NA	NA	0.00441889	0.004176	-0.000242891
Galerida cristata	30RWA4	-2.2072	31.8582	NA	NA	NA	0.00442385	0.00452164	9.7798e-05
Galerida cristata	30RWM1	-2.75385	24.1874	NA	NA	NA	0.00374235	0.00374147	-8.78931e-07
Galerida cristata	30RWM3	-2.26157	24.1858	NA	NA	NA	0.00434443	0.00434317	-1.26453e-06
Galerida cristata	30RWN1	-2.75207	25.0905	NA	NA	NA	0.00383266	0.00382566	-7.00059e-06
Galerida cristata	30RWN2	-2.75297	24.6389	NA	NA	NA	0.00404805	0.00458537	0.000537315
Galerida cristata	30RWN3	-2.25624	25.0888	NA	NA	NA	0.00405167	0.0038263	-0.000225369
Galerida cristata	30RWN4	-2.25894	24.6373	NA	NA	NA	0.00392596	0.00487013	0.000944173
Galerida cristata	30RWP1	-2.75021	25.9935	NA	NA	NA	0.00382791	0.00441968	0.000591776
Galerida cristata	30RWP2	-2.75115	25.542	NA	NA	NA	0.00392507	0.00395442	2.93488e-05
Galerida cristata	30RWP3	-2.25065	25.9918	NA	NA	NA	0.00380092	0.00407654	0.000275619
Galerida cristata	30RWP4	-2.25348	25.5403	NA	NA	NA	0.00392914	0.0038504	-7.87477e-05
Galerida cristata	30RWQ1	-2.74826	26.8964	NA	NA	NA	0.00392889	0.00376961	-0.000159278
Galerida cristata	30RWQ2	-2.74924	26.445	NA	NA	NA	0.00430419	0.00440074	9.65516e-05
Galerida cristata	30RWQ3	-2.24479	26.8947	NA	NA	NA	0.00379362	0.0037938	1.82032e-07
Galerida cristata	30RWQ4	-2.24775	26.4432	NA	NA	NA	0.00382784	0.0042536	0.000425761
Galerida cristata	30RWR1	-2.74621	27.7993	NA	NA	NA	0.00387047	0.00885077	0.0049803
Galerida cristata	30RWR2	-2.74724	27.3479	NA	NA	NA	0.00374625	0.00407666	0.000330411
Galerida cristata	30RWR3	-2.23864	27.7974	NA	NA	NA	0.00376433	0.00895112	0.00518678
Galerida cristata	30RWR4	-2.24175	27.346	NA	NA	NA	0.00374272	0.00484271	0.00109999
Galerida cristata	30RWS1	-2.74406	28.7019	NA	NA	NA	0.0037438	0.025299	0.0215552
Galerida cristata	30RWS2	-2.74514	28.2506	NA	NA	NA	0.00379369	0.0198119	0.0160182
Galerida cristata	30RWS3	-2.2322	28.7	NA	NA	NA	0.00373782	0.0202805	0.0165427
Galerida cristata	30RWS4	-2.23546	28.2487	NA	NA	NA	0.00373831	0.0228795	0.0191412
Galerida cristata	30RWT1	-2.74181	29.6045	NA	NA	NA	0.00383064	0.00936521	0.00553457
Galerida cristata	30RWT2	-2.74295	29.1532	NA	NA	NA	0.00391593	0.0146957	0.0107798
Galerida cristata	30RWT3	-2.22546	29.6025	NA	NA	NA	0.00374527	0.00842005	0.00467479
Galerida cristata	30RWT4	-2.22887	29.1513	NA	NA	NA	0.00373756	0.0156014	0.0118639
Galerida cristata	30RWU1	-2.73946	30.5069	NA	NA	NA	0.00379337	0.00813029	0.00433692
Galerida cristata	30RWU2	-2.74065	30.0557	NA	NA	NA	0.00378337	0.0078826	0.00409924
Galerida cristata	30RWU3	-2.2184	30.5049	NA	NA	NA	0.00386336	0.00823649	0.00437313
Galerida cristata	30RWU4	-2.22197	30.0537	NA	NA	NA	0.00378868	0.00848396	0.00469528
Galerida cristata	30RWV1	-2.737	31.4093	NA	NA	NA	0.00393001	0.00390567	-2.43318e-05
Galerida cristata	30RWV2	-2.73824	30.9581	NA	NA	NA	0.00382504	0.00971329	0.00588825
Galerida cristata	30RWV3	-2.21102	31.4071	NA	NA	NA	0.00391187	0.00858481	0.00467294
Galerida cristata	30RWV4	-2.21475	30.956	NA	NA	NA	0.00381086	0.00847041	0.00465955
Galerida cristata	30RXA2	-1.67877	31.8538	NA	NA	NA	0.00446289	0.00429705	-0.000165839
Galerida cristata	30RXA4	-1.15048	31.8472	NA	NA	NA	0.00474486	0.00491408	0.000169216
Galerida cristata	30RXM1	-1.76935	24.1826	NA	NA	NA	0.0037747	0.00374732	-2.7376e-05
Galerida cristata	30RXM3	-1.27724	24.1778	NA	NA	NA	0.00377722	0.00382461	4.7394e-05
Galerida cristata	30RXN1	-1.76048	25.0855	NA	NA	NA	0.00382619	0.00387593	4.97462e-05
Galerida cristata	30RXN2	-1.76497	24.6341	NA	NA	NA	0.00435988	0.00389706	-0.000462821
Galerida cristata	30RXN3	-1.26482	25.0806	NA	NA	NA	0.00380551	0.00380085	-4.66757e-06
Galerida cristata	30RXN4	-1.27111	24.6292	NA	NA	NA	0.00382552	0.00385267	2.71408e-05
Galerida cristata	30RXP1	-1.75116	25.9884	NA	NA	NA	0.00375014	0.00405127	0.000301134
Galerida cristata	30RXP2	-1.75587	25.537	NA	NA	NA	0.00375167	0.00382538	7.37082e-05
Galerida cristata	30RXP3	-1.25178	25.9832	NA	NA	NA	0.00374801	0.00422399	0.00047598
Galerida cristata	30RXP4	-1.25838	25.5319	NA	NA	NA	0.00377624	0.00395305	0.000176812
Galerida cristata	30RXQ1	-1.74139	26.8911	NA	NA	NA	0.00374135	0.00384504	0.000103694
Galerida cristata	30RXQ2	-1.74633	26.4397	NA	NA	NA	0.00412933	0.00420121	7.18792e-05
Galerida cristata	30RXQ3	-1.2381	26.8857	NA	NA	NA	0.00373927	0.00392031	0.000181047
Galerida cristata	30RXQ4	-1.24502	26.4345	NA	NA	NA	0.00379262	0.00435075	0.000558133
Galerida cristata	30RXR1	-1.73115	27.7937	NA	NA	NA	0.00375829	0.00836405	0.00460576
Galerida cristata	30RXR2	-1.73632	27.3424	NA	NA	NA	0.00381153	0.00583828	0.00202675
Galerida cristata	30RXR3	-1.22377	27.7881	NA	NA	NA	0.00373061	0.0176263	0.0138957
Galerida cristata	30RXR4	-1.23102	27.3369	NA	NA	NA	0.00386122	0.0049738	0.00111258
Galerida cristata	30RXS1	-1.72042	28.6961	NA	NA	NA	0.00373183	0.0132357	0.00950386
Galerida cristata	30RXS2	-1.72584	28.2449	NA	NA	NA	0.00375902	0.0208115	0.0170525
Galerida cristata	30RXS3	-1.20876	28.6903	NA	NA	NA	0.00390564	0.0119324	0.00802675
Galerida cristata	30RXS4	-1.21635	28.2392	NA	NA	NA	0.00384978	0.0146248	0.010775
Galerida cristata	30RXT1	-1.70918	29.5985	NA	NA	NA	0.00382306	0.0103777	0.00655459
Galerida cristata	30RXT2	-1.71487	29.1473	NA	NA	NA	0.00373364	0.0136916	0.009958
Galerida cristata	30RXT3	-1.19304	29.5925	NA	NA	NA	0.00394874	0.0226437	0.0186949
Galerida cristata	30RXT4	-1.20099	29.1414	NA	NA	NA	0.00393541	0.0155706	0.0116352
Galerida cristata	30RXU1	-1.69743	30.5007	NA	NA	NA	0.00379427	0.00981039	0.00601612
Galerida cristata	30RXU2	-1.70337	30.0496	NA	NA	NA	0.00389623	0.00830642	0.00441019
Galerida cristata	30RXU3	-1.17659	30.4945	NA	NA	NA	0.0038341	0.0145008	0.0106667
Galerida cristata	30RXU4	-1.18491	30.0435	NA	NA	NA	0.00377433	0.0109956	0.00722129
Galerida cristata	30RXV1	-1.68513	31.4028	NA	NA	NA	0.00392759	0.0084006	0.00447301
Galerida cristata	30RXV2	-1.69135	30.9518	NA	NA	NA	0.00382025	0.00842844	0.00460819
Galerida cristata	30RXV3	-1.15938	31.3963	NA	NA	NA	0.00409443	0.0124207	0.00832631
Galerida cristata	30RXV4	-1.16808	30.9454	NA	NA	NA	0.00384379	0.0110011	0.00715733
Galerida cristata	30RYA2	-0.62239	31.8384	NA	NA	NA	0.00437417	0.00514376	0.000769593
Galerida cristata	30RYA4	-0.179222	31.828	NA	NA	NA	0.00431548	0.00532579	0.00101031
Galerida cristata	30RYM1	-0.785284	24.1715	NA	NA	NA	0.00377861	0.0037772	-1.41342e-06
Galerida cristata	30RYM3	-0.269689	24.1623	NA	NA	NA	0.00375335	0.00377633	2.29764e-05
Galerida cristata	30RYN1	-0.769317	25.0739	NA	NA	NA	0.00380083	0.00440819	0.000607359
Galerida cristata	30RYN2	-0.777396	24.6227	NA	NA	NA	0.00387869	0.0039769	9.82039e-05
Galerida cristata	30RYN3	-0.26082	25.0646	NA	NA	NA	0.00380144	0.00395889	0.000157455
Galerida cristata	30RYN4	-0.265309	24.6135	NA	NA	NA	0.00383085	0.00511079	0.00127994
Galerida cristata	30RYP1	-0.752561	25.9763	NA	NA	NA	0.00374356	0.0042281	0.000484538
Galerida cristata	30RYP2	-0.761039	25.5251	NA	NA	NA	0.00375062	0.00397631	0.000225691
Galerida cristata	30RYP3	-0.251515	25.9668	NA	NA	NA	0.00375075	0.00407486	0.000324111
Galerida cristata	30RYP4	-0.256222	25.5157	NA	NA	NA	0.00380186	0.00397587	0.000174004
Galerida cristata	30RYQ1	-0.734986	26.8785	NA	NA	NA	0.00373622	0.00410027	0.000364053
Galerida cristata	30RYQ2	-0.743877	26.4274	NA	NA	NA	0.00396728	0.0044485	0.000481218
Galerida cristata	30RYQ3	-0.241753	26.8688	NA	NA	NA	0.00373388	0.00407588	0.000342005
Galerida cristata	30RYQ4	-0.24669	26.4178	NA	NA	NA	0.00376563	0.00480213	0.00103651
Galerida cristata	30RYR1	-0.716575	27.7806	NA	NA	NA	0.00375424	0.0194829	0.0157286
Galerida cristata	30RYR2	-0.72589	27.3296	NA	NA	NA	0.00373427	0.00510423	0.00136997
Galerida cristata	30RYR3	-0.231528	27.7708	NA	NA	NA	0.00371581	0.0197349	0.016019
Galerida cristata	30RYR4	-0.236699	27.3198	NA	NA	NA	0.00372877	0.00487439	0.00114562
Galerida cristata	30RYS1	-0.697281	28.6826	NA	NA	NA	0.00374984	0.0144553	0.0107054
Galerida cristata	30RYS2	-0.707038	28.2316	NA	NA	NA	0.00372291	0.0242394	0.0205165
Galerida cristata	30RYS3	-0.22081	28.6726	NA	NA	NA	0.00372426	0.0314524	0.0277282
Galerida cristata	30RYS4	-0.22623	28.2217	NA	NA	NA	0.00371743	0.0212331	0.0175157
Galerida cristata	30RYT1	-0.677084	29.5844	NA	NA	NA	0.00380247	0.0265066	0.0227041
Galerida cristata	30RYT2	-0.687299	29.1335	NA	NA	NA	0.00383633	0.0205373	0.0167009
Galerida cristata	30RYT3	-0.209593	29.5743	NA	NA	NA	0.00431759	0.0285243	0.0242067
Galerida cristata	30RYT4	-0.215265	29.1235	NA	NA	NA	0.00373185	0.0225339	0.018802
Galerida cristata	30RYU1	-0.655942	30.4861	NA	NA	NA	0.00389884	0.0270919	0.0231931
Galerida cristata	30RYU2	-0.666632	30.0353	NA	NA	NA	0.00381038	0.0264236	0.0226132
Galerida cristata	30RYU3	-0.197855	30.4759	NA	NA	NA	0.00425605	0.0272152	0.0229591
Galerida cristata	30RYU4	-0.203792	30.0251	NA	NA	NA	0.00384445	0.0270492	0.0232048
Galerida cristata	30RYV1	-0.633828	31.3877	NA	NA	NA	0.00418589	0.0166475	0.0124616
Galerida cristata	30RYV2	-0.645011	30.9369	NA	NA	NA	0.00400018	0.0222472	0.018247
Galerida cristata	30RYV3	-0.185574	31.3773	NA	NA	NA	0.00402914	0.0245864	0.0205572
Galerida cristata	30RYV4	-0.191782	30.9266	NA	NA	NA	0.00434207	0.0268017	0.0224596
Galerida cristata	30STA3	-5.3893	32.2891	NA	NA	NA	0.640453	0.378967	-0.261486
Galerida cristata	30STB3	-5.41349	33.1904	NA	NA	NA	0.516913	0.400712	-0.116201
Galerida cristata	30STB4	-5.40126	32.7398	NA	NA	NA	0.494214	0.33083	-0.163384
Galerida cristata	30STC3	-5.43878	34.0915	NA	NA	NA	0.211499	0.242424	0.0309246
Galerida cristata	30STC4	-5.426	33.641	NA	NA	NA	0.315694	0.365176	0.0494813
Galerida cristata	30STD3	-5.46522	34.9925	NA	NA	NA	0.405697	0.46791	0.0622128
Galerida cristata	30STD4	-5.45185	34.542	NA	NA	NA	0.384544	0.404903	0.0203584
Galerida cristata	30STE3	-5.49286	35.8933	NA	NA	NA	0.403532	0.444499	0.0409664
Galerida cristata	30STE4	-5.47888	35.4429	NA	NA	NA	0.515936	0.550464	0.0345279
Galerida cristata	30STF3	-5.52175	36.794	1	1	No change	0.573183	0.372009	-0.201174
Galerida cristata	30STF4	-5.50714	36.3437	1	1	No change	0.430386	0.465473	0.0350872
Galerida cristata	30STG3	-5.63431	37.6915	NA	NA	NA	0.197776	0.136746	-0.0610304
Galerida cristata	30STG4	-5.53669	37.2443	NA	NA	NA	0.206231	0.164039	-0.042192
Galerida cristata	30STH3	-5.64835	38.5922	1	1	No change	0.336892	0.167846	-0.169046
Galerida cristata	30STH4	-5.64125	38.1419	NA	NA	NA	0.249101	0.17539	-0.0737113
Galerida cristata	30STJ3	-5.66303	39.4928	1	1	No change	0.355981	0.194792	-0.161188
Galerida cristata	30STJ4	-5.65561	39.0425	1	1	No change	0.357055	0.172273	-0.184782
Galerida cristata	30STK4	-5.67063	39.943	1	1	No change	0.374211	0.186028	-0.188183
Galerida cristata	30SUA1	-4.85862	32.298	NA	NA	NA	0.400151	0.199131	-0.20102
Galerida cristata	30SUA3	-4.32773	32.3047	NA	NA	NA	0.198203	0.0441667	-0.154036
Galerida cristata	30SUB1	-4.87744	33.1996	NA	NA	NA	0.512324	0.491472	-0.0208528
Galerida cristata	30SUB2	-4.86793	32.7489	NA	NA	NA	0.489478	0.346402	-0.143076
Galerida cristata	30SUB3	-4.34118	33.2066	NA	NA	NA	0.340341	0.264619	-0.0757217
Galerida cristata	30SUB4	-4.33438	32.7557	NA	NA	NA	0.252779	0.0782397	-0.174539
Galerida cristata	30SUC1	-4.89713	34.1011	NA	NA	NA	0.22974	0.187753	-0.0419875
Galerida cristata	30SUC2	-4.88718	33.6504	NA	NA	NA	0.376717	0.376435	-0.00028258
Galerida cristata	30SUC3	-4.35525	34.1083	NA	NA	NA	0.310086	0.27022	-0.0398666
Galerida cristata	30SUC4	-4.34814	33.6574	NA	NA	NA	0.412436	0.362757	-0.0496792
Galerida cristata	30SUD1	-4.9177	35.0024	NA	NA	NA	0.443358	0.536421	0.0930633
Galerida cristata	30SUD2	-4.9073	34.5518	NA	NA	NA	0.529	0.537905	0.00890481
Galerida cristata	30SUD3	-4.36995	35.0098	NA	NA	NA	0.536179	0.6652	0.129021
Galerida cristata	30SUD4	-4.36252	34.5591	NA	NA	NA	0.593308	0.643408	0.0501004
Galerida cristata	30SUE1	-4.93921	35.9036	NA	NA	NA	0.452282	0.512674	0.0603925
Galerida cristata	30SUE2	-4.92834	35.453	NA	NA	NA	0.451418	0.530337	0.078919
Galerida cristata	30SUE4	-4.37755	35.4605	NA	NA	NA	0.472369	0.503998	0.0316287
Galerida cristata	30SUF1	-4.9617	36.8046	1	1	No change	0.596685	0.523316	-0.0733688
Galerida cristata	30SUF2	-4.95033	36.3541	1	1	No change	0.503459	0.484184	-0.0192742
Galerida cristata	30SUF3	-4.4014	36.8125	1	1	No change	0.690123	0.452831	-0.237292
Galerida cristata	30SUF4	-4.39327	36.3619	NA	NA	NA	0.671729	0.568807	-0.102921
Galerida cristata	30SUG1	-4.98521	37.7054	NA	NA	NA	0.178653	0.122327	-0.0563258
Galerida cristata	30SUG2	-4.97333	37.255	NA	NA	NA	0.308791	0.249086	-0.0597049
Galerida cristata	30SUG3	-4.4182	37.7136	1	1	No change	0.292465	0.141398	-0.151067
Galerida cristata	30SUG4	-4.4097	37.2631	1	1	No change	0.513367	0.364277	-0.149091
Galerida cristata	30SUH1	-5.00979	38.6061	NA	NA	NA	0.277656	0.136269	-0.141387
Galerida cristata	30SUH2	-4.99736	38.1558	1	1	No change	0.302888	0.136518	-0.16637
Galerida cristata	30SUH3	-4.43577	38.6146	NA	NA	NA	0.245731	0.136877	-0.108854
Galerida cristata	30SUH4	-4.42688	38.1641	NA	NA	NA	0.255369	0.114676	-0.140693
Galerida cristata	30SUJ1	-5.03549	39.5067	1	1	No change	0.364792	0.16529	-0.199502
Galerida cristata	30SUJ2	-5.0225	39.0564	1	1	No change	0.34735	0.174571	-0.172779
Galerida cristata	30SUJ3	-4.45414	39.5154	NA	NA	NA	0.34985	0.206552	-0.143298
Galerida cristata	30SUJ4	-4.44485	39.065	NA	NA	NA	0.359355	0.201979	-0.157376
Galerida cristata	30SUK2	-5.04878	39.9569	1	1	No change	0.411598	0.201586	-0.210012
Galerida cristata	30SUK4	-4.46363	39.9658	1	1	No change	0.446843	0.213218	-0.233624
Galerida cristata	30SVA1	-3.7967	32.3092	NA	NA	NA	0.0300137	0.0238744	-0.0061393
Galerida cristata	30SVA3	-3.26558	32.3115	NA	NA	NA	0.0302487	0.0174903	-0.0127583
Galerida cristata	30SVB1	-3.80477	33.2112	NA	NA	NA	0.0615339	0.0529887	-0.0085452
Galerida cristata	30SVB2	-3.80069	32.7602	NA	NA	NA	0.0894321	0.047462	-0.0419701
Galerida cristata	30SVB3	-3.26827	33.2135	NA	NA	NA	0.15544	0.0888843	-0.0665561
Galerida cristata	30SVB4	-3.26691	32.7625	NA	NA	NA	0.0795043	0.0596286	-0.0198757
Galerida cristata	30SVC1	-3.81321	34.113	NA	NA	NA	0.281285	0.234749	-0.0465366
Galerida cristata	30SVC2	-3.80895	33.6621	NA	NA	NA	0.313724	0.176856	-0.136868
Galerida cristata	30SVC3	-3.27108	34.1154	NA	NA	NA	0.202118	0.11127	-0.0908477
Galerida cristata	30SVC4	-3.26966	33.6645	NA	NA	NA	0.204305	0.12205	-0.0822544
Galerida cristata	30SVD1	-3.82204	35.0148	NA	NA	NA	0.578367	0.652451	0.0740847
Galerida cristata	30SVD2	-3.81758	34.5639	NA	NA	NA	0.623778	0.562522	-0.061256
Galerida cristata	30SVD3	-3.27402	35.0172	NA	NA	NA	0.377214	0.350964	-0.0262499
Galerida cristata	30SVD4	-3.27254	34.5664	NA	NA	NA	0.44071	0.290064	-0.150646
Galerida cristata	30SVE2	-3.8266	35.4656	NA	NA	NA	0.370183	0.375664	0.00548091
Galerida cristata	30SVE3	-3.2771	35.9189	NA	NA	NA	0.358384	0.286702	-0.0716823
Galerida cristata	30SVE4	-3.27555	35.4681	NA	NA	NA	0.332631	0.252558	-0.0800726
Galerida cristata	30SVF1	-3.84091	36.8178	1	1	No change	0.674572	0.414054	-0.260518
Galerida cristata	30SVF3	-3.28032	36.8204	1	1	No change	0.680472	0.396879	-0.283593
Galerida cristata	30SVG1	-3.851	37.7191	1	1	No change	0.390814	0.136695	-0.254119
Galerida cristata	30SVG2	-3.8459	37.2684	1	1	No change	0.457211	0.256601	-0.20061
Galerida cristata	30SVG3	-3.28368	37.7218	1	1	No change	0.413148	0.14282	-0.270328
Galerida cristata	30SVG4	-3.28198	37.2711	1	1	No change	0.673531	0.518106	-0.155425
Galerida cristata	30SVH1	-3.86154	38.6202	NA	NA	NA	0.214797	0.113276	-0.101521
Galerida cristata	30SVH2	-3.85621	38.1697	NA	NA	NA	0.204939	0.0886155	-0.116323
Galerida cristata	30SVH3	-3.28719	38.623	1	1	No change	0.384107	0.124522	-0.259585
Galerida cristata	30SVH4	-3.28542	38.1724	NA	NA	NA	0.217572	0.0756311	-0.141941
Galerida cristata	30SVJ1	-3.87257	39.5212	NA	NA	NA	0.37083	0.164289	-0.206542
Galerida cristata	30SVJ2	-3.86699	39.0708	NA	NA	NA	0.345268	0.14492	-0.200348
Galerida cristata	30SVJ3	-3.29087	39.5242	NA	NA	NA	0.397525	0.154143	-0.243382
Galerida cristata	30SVJ4	-3.28901	39.0736	NA	NA	NA	0.231963	0.10228	-0.129683
Galerida cristata	30SVK2	-3.87827	39.9717	NA	NA	NA	0.376931	0.155402	-0.221529
Galerida cristata	30SVK4	-3.29277	39.9747	1	1	No change	0.43039	0.149642	-0.280748
Galerida cristata	30SWA1	-2.73442	32.3115	NA	NA	NA	0.0158489	0.0115632	-0.0042857
Galerida cristata	30SWA3	-2.2033	32.3092	NA	NA	NA	0.0147903	0.0196337	0.00484333
Galerida cristata	30SWB1	-2.73173	33.2135	NA	NA	NA	0.0984189	0.0566679	-0.041751
Galerida cristata	30SWB2	-2.73309	32.7625	NA	NA	NA	0.0353172	0.0248026	-0.0105147
Galerida cristata	30SWB3	-2.19523	33.2112	NA	NA	NA	0.0715745	0.0349772	-0.0365973
Galerida cristata	30SWB4	-2.19931	32.7602	NA	NA	NA	0.0392549	0.0213182	-0.0179367
Galerida cristata	30SWC1	-2.72892	34.1154	NA	NA	NA	0.278062	0.172475	-0.105587
Galerida cristata	30SWC2	-2.73034	33.6645	NA	NA	NA	0.247977	0.130785	-0.117192
Galerida cristata	30SWC3	-2.18679	34.113	NA	NA	NA	0.268994	0.172095	-0.0968986
Galerida cristata	30SWC4	-2.19105	33.6621	NA	NA	NA	0.140083	0.0589653	-0.0811176
Galerida cristata	30SWD1	-2.72598	35.0172	NA	NA	NA	0.2131	0.16397	-0.0491302
Galerida cristata	30SWD2	-2.72746	34.5664	NA	NA	NA	0.239539	0.17172	-0.0678185
Galerida cristata	30SWD3	-2.17796	35.0148	NA	NA	NA	0.25596	0.189624	-0.0663353
Galerida cristata	30SWD4	-2.18242	34.5639	NA	NA	NA	0.271808	0.17634	-0.0954678
Galerida cristata	30SWE2	-2.72445	35.4681	NA	NA	NA	0.241938	0.18132	-0.0606185
Galerida cristata	30SWE4	-2.1734	35.4656	NA	NA	NA	0.15461	0.121195	-0.0334154
Galerida cristata	30SWF1	-2.71968	36.8204	1	1	No change	0.615077	0.370236	-0.244841
Galerida cristata	30SWF3	-2.15909	36.8178	NA	NA	NA	0.323544	0.276489	-0.047055
Galerida cristata	30SWG1	-2.71632	37.7218	1	1	No change	0.700511	0.433764	-0.266747
Galerida cristata	30SWG2	-2.71802	37.2711	1	1	No change	0.796144	0.697139	-0.099005
Galerida cristata	30SWG3	-2.149	37.7191	1	1	No change	0.789541	0.533895	-0.255646
Galerida cristata	30SWG4	-2.1541	37.2684	NA	NA	NA	0.708636	0.454754	-0.253882
Galerida cristata	30SWH1	-2.71281	38.623	1	1	No change	0.477526	0.217293	-0.260233
Galerida cristata	30SWH2	-2.71458	38.1724	NA	NA	NA	0.491883	0.327464	-0.16442
Galerida cristata	30SWH3	-2.13846	38.6202	NA	NA	NA	0.59733	0.322901	-0.274429
Galerida cristata	30SWH4	-2.14379	38.1697	NA	NA	NA	0.701319	0.449327	-0.251992
Galerida cristata	30SWJ1	-2.70913	39.5242	NA	NA	NA	0.436566	0.202351	-0.234215
Galerida cristata	30SWJ2	-2.71099	39.0736	NA	NA	NA	0.393709	0.130215	-0.263494
Galerida cristata	30SWJ3	-2.12743	39.5212	NA	NA	NA	0.50518	0.264191	-0.24099
Galerida cristata	30SWJ4	-2.13301	39.0708	NA	NA	NA	0.390354	0.159171	-0.231182
Galerida cristata	30SWK2	-2.70723	39.9747	NA	NA	NA	0.435653	0.222244	-0.21341
Galerida cristata	30SWK4	-2.12173	39.9717	NA	NA	NA	0.614544	0.340587	-0.273957
Galerida cristata	30SXA1	-1.67227	32.3047	NA	NA	NA	0.0262034	0.0147884	-0.011415
Galerida cristata	30SXA3	-1.14138	32.298	NA	NA	NA	0.0121594	0.0062136	-0.00594578
Galerida cristata	30SXB1	-1.65882	33.2066	NA	NA	NA	0.0583247	0.0354657	-0.0228589
Galerida cristata	30SXB2	-1.66562	32.7557	NA	NA	NA	0.0385498	0.0130277	-0.0255221
Galerida cristata	30SXB3	-1.12256	33.1996	NA	NA	NA	0.0529109	0.020622	-0.0322889
Galerida cristata	30SXB4	-1.13207	32.7489	NA	NA	NA	0.0408347	0.0135485	-0.0272861
Galerida cristata	30SXC1	-1.64475	34.1083	NA	NA	NA	0.255367	0.162241	-0.0931259
Galerida cristata	30SXC2	-1.65186	33.6574	NA	NA	NA	0.0954479	0.0481218	-0.047326
Galerida cristata	30SXC3	-1.10287	34.1011	NA	NA	NA	0.304356	0.132093	-0.172263
Galerida cristata	30SXC4	-1.11282	33.6504	NA	NA	NA	0.0749677	0.0515936	-0.0233741
Galerida cristata	30SXD1	-1.63005	35.0098	NA	NA	NA	0.318998	0.262262	-0.0567358
Galerida cristata	30SXD2	-1.63748	34.5591	NA	NA	NA	0.282387	0.167759	-0.114628
Galerida cristata	30SXD3	-1.0823	35.0024	NA	NA	NA	0.361476	0.267731	-0.0937444
Galerida cristata	30SXD4	-1.0927	34.5518	NA	NA	NA	0.390945	0.276635	-0.11431
Galerida cristata	30SXE2	-1.62245	35.4605	NA	NA	NA	0.246558	0.219022	-0.0275362
Galerida cristata	30SXE3	-1.06079	35.9036	NA	NA	NA	0.318921	0.223941	-0.0949798
Galerida cristata	30SXE4	-1.07166	35.453	NA	NA	NA	0.311384	0.258894	-0.0524893
Galerida cristata	30SXF1	-1.5986	36.8125	NA	NA	NA	0.298708	0.240851	-0.0578573
Galerida cristata	30SXG1	-1.5818	37.7136	NA	NA	NA	0.669555	0.373956	-0.295599
Galerida cristata	30SXG2	-1.5903	37.2631	NA	NA	NA	0.360686	0.231512	-0.129175
Galerida cristata	30SXG3	-1.01479	37.7054	1	1	No change	0.446665	0.239603	-0.207062
Galerida cristata	30SXG4	-1.02667	37.255	NA	NA	NA	0.432065	0.236839	-0.195226
Galerida cristata	30SXH1	-1.56423	38.6146	NA	NA	NA	0.46532	0.25767	-0.20765
Galerida cristata	30SXH2	-1.57312	38.1641	1	1	No change	0.470817	0.167502	-0.303314
Galerida cristata	30SXH3	-0.990209	38.6061	NA	NA	NA	0.802801	0.483649	-0.319153
Galerida cristata	30SXH4	-1.00264	38.1558	1	1	No change	0.547417	0.244715	-0.302702
Galerida cristata	30SXJ1	-1.54586	39.5154	1	1	No change	0.744143	0.39445	-0.349693
Galerida cristata	30SXJ2	-1.55515	39.065	NA	NA	NA	0.417571	0.215795	-0.201776
Galerida cristata	30SXJ3	-0.964506	39.5067	1	1	No change	0.804109	0.474783	-0.329325
Galerida cristata	30SXJ4	-0.977499	39.0564	1	1	No change	0.780715	0.420304	-0.360411
Galerida cristata	30SXK2	-1.53637	39.9658	1	1	No change	0.779603	0.46946	-0.310143
Galerida cristata	30SXK4	-0.951216	39.9569	1	1	No change	0.826502	0.738126	-0.0883763
Galerida cristata	30SYA1	-0.610697	32.2891	NA	NA	NA	0.0110121	0.00539229	-0.00561981
Galerida cristata	30SYA3	2.54398e-06	32.2786	NA	NA	NA	0.0055906	0.00468567	-0.000904935
Galerida cristata	30SYB1	-0.58651	33.1904	NA	NA	NA	0.0476657	0.0162594	-0.0314063
Galerida cristata	30SYB2	-0.59874	32.7398	NA	NA	NA	0.0361151	0.0128206	-0.0232945
Galerida cristata	30SYB3	0	33.1797	NA	NA	NA	0.0375375	0.014432	-0.0231055
Galerida cristata	30SYB4	-7.724e-18	32.7292	NA	NA	NA	0.0161764	0.00957757	-0.00659879
Galerida cristata	30SYC1	-0.56122	34.0915	NA	NA	NA	0.203848	0.0998131	-0.104035
Galerida cristata	30SYC2	-0.574004	33.641	NA	NA	NA	0.0602673	0.0598392	-0.000428051
Galerida cristata	30SYC3	8.83374e-18	34.0807	NA	NA	NA	0.104849	0.0757934	-0.0290557
Galerida cristata	30SYC4	0	33.6302	NA	NA	NA	0.0537819	0.0376637	-0.0161181
Galerida cristata	30SYD1	-0.534784	34.9925	NA	NA	NA	0.281309	0.168741	-0.112568
Galerida cristata	30SYD2	-0.548148	34.542	NA	NA	NA	0.310899	0.174987	-0.135912
Galerida cristata	30SYD3	0	34.9815	NA	NA	NA	0.137878	0.108087	-0.0297914
Galerida cristata	30SYD4	-9.2991e-18	34.5311	NA	NA	NA	0.186658	0.114148	-0.0725102
Galerida cristata	30SYE1	-0.507145	35.8933	NA	NA	NA	0.204379	0.152577	-0.0518024
Galerida cristata	30SYE2	-0.521117	35.4429	NA	NA	NA	0.298525	0.255254	-0.0432712
Galerida cristata	30SYE3	-5.56969e-18	35.882	NA	NA	NA	0.12284	0.0687463	-0.0540937
Galerida cristata	30SYE4	-5.21789e-18	35.4318	NA	NA	NA	0.135189	0.116134	-0.0190545
Galerida cristata	30SYF4	2.44897e-06	36.3322	NA	NA	NA	0.112439	0.0611189	-0.0513198
Galerida cristata	30SYG1	-0.365693	37.6915	NA	NA	NA	0.555362	0.264336	-0.291026
Galerida cristata	30SYH1	-0.35165	38.5922	1	1	No change	0.793663	0.634022	-0.159641
Galerida cristata	30SYH2	-0.358751	38.1419	NA	NA	NA	0.407956	0.230871	-0.177085
Galerida cristata	30SYJ1	-0.336968	39.4928	1	1	No change	0.800582	0.634831	-0.165751
Galerida cristata	30SYJ2	-0.34439	39.0425	1	1	No change	0.614279	0.362338	-0.251941
Galerida cristata	30SYK2	-0.329374	39.943	1	1	No change	0.783386	0.569083	-0.214303
Galerida cristata	30TTK3	-5.67839	40.3932	1	1	No change	0.763119	0.613051	-0.150068
Galerida cristata	30TTL3	-5.69445	41.2935	NA	NA	NA	0.810561	0.734048	-0.076513
Galerida cristata	30TTL4	-5.68633	40.8434	1	1	No change	0.842159	0.773233	-0.0689262
Galerida cristata	30TTM3	-5.71127	42.1936	NA	NA	NA	0.870174	0.833263	-0.0369113
Galerida cristata	30TTM4	-5.70276	41.7436	NA	NA	NA	0.781352	0.697245	-0.084107
Galerida cristata	30TTN3	-5.72886	43.0936	0	1	Colonisation	0.335322	0.533444	0.198121
Galerida cristata	30TTN4	-5.71996	42.6436	1	1	No change	0.813764	0.838682	0.0249177
Galerida cristata	30TTP4	-5.73797	43.5435	NA	NA	NA	0.272118	0.40084	0.128723
Galerida cristata	30TUK1	-5.06238	40.4071	1	1	No change	0.79139	0.646648	-0.144742
Galerida cristata	30TUK3	-4.47335	40.4161	1	1	No change	0.629456	0.424965	-0.204491
Galerida cristata	30TUL1	-5.0905	41.3074	1	1	No change	0.693729	0.513465	-0.180264
Galerida cristata	30TUL2	-5.07628	40.8573	1	1	No change	0.870159	0.794352	-0.0758069
Galerida cristata	30TUL3	-4.49345	41.3167	1	1	No change	0.762154	0.647059	-0.115095
Galerida cristata	30TUL4	-4.48328	40.8664	1	1	No change	0.865858	0.796096	-0.069762
Galerida cristata	30TUM1	-5.11993	42.2074	1	1	No change	0.892094	0.857042	-0.035052
Galerida cristata	30TUM2	-5.10505	41.7574	1	1	No change	0.78461	0.687376	-0.0972338
Galerida cristata	30TUM3	-4.51448	42.217	1	1	No change	0.889538	0.882213	-0.00732462
Galerida cristata	30TUM4	-4.50385	41.7669	1	1	No change	0.815416	0.713106	-0.10231
Galerida cristata	30TUN1	-5.15074	43.1074	1	1	No change	0.436256	0.526511	0.0902554
Galerida cristata	30TUN2	-5.13516	42.6574	1	1	No change	0.826088	0.861497	0.0354097
Galerida cristata	30TUN3	-4.5365	43.1173	1	1	No change	0.439315	0.544593	0.105278
Galerida cristata	30TUN4	-4.52537	42.6672	1	1	No change	0.727048	0.787855	0.0608072
Galerida cristata	30TUP2	-5.16668	43.5573	0	0		0.278311	0.421823	0.143512
Galerida cristata	30TUP4	-4.5479	43.5673	0	1	Colonisation	0.371589	0.531398	0.159809
Galerida cristata	30TVK1	-3.8841	40.4221	1	1	No change	0.4173	0.16132	-0.25598
Galerida cristata	30TVK3	-3.29471	40.4251	NA	NA	NA	0.421572	0.208386	-0.213185
Galerida cristata	30TVL1	-3.89616	41.3229	1	1	No change	0.862065	0.739239	-0.122826
Galerida cristata	30TVL2	-3.89006	40.8725	1	1	No change	0.771388	0.615225	-0.156163
Galerida cristata	30TVL3	-3.29874	41.326	1	1	No change	0.855651	0.716082	-0.139569
Galerida cristata	30TVL4	-3.2967	40.8756	1	1	No change	0.715608	0.406111	-0.309497
Galerida cristata	30TVM1	-3.90879	42.2234	1	1	No change	0.880142	0.881832	0.00168917
Galerida cristata	30TVM2	-3.9024	41.7732	1	1	No change	0.874879	0.806862	-0.0680178
Galerida cristata	30TVM3	-3.30295	42.2266	1	1	No change	0.863366	0.794823	-0.068543
Galerida cristata	30TVM4	-3.30082	41.7763	1	1	No change	0.889492	0.827327	-0.0621646
Galerida cristata	30TVN1	-3.922	43.1239	1	1	No change	0.498475	0.529681	0.0312053
Galerida cristata	30TVN2	-3.91532	42.6737	1	1	No change	0.809586	0.869617	0.0600311
Galerida cristata	30TVN3	-3.30735	43.1272	0	1	Colonisation	0.471338	0.627948	0.156611
Galerida cristata	30TVN4	-3.30512	42.6769	1	1	No change	0.859616	0.860063	0.000447602
Galerida cristata	30TVP2	-3.92884	43.574	NA	NA	NA	0.616753	0.617829	0.00107658
Galerida cristata	30TVP4	-3.30963	43.5774	NA	NA	NA	0.50538	0.592087	0.0867074
Galerida cristata	30TVT1	-3.9982	47.6239	1	0	Extinction	0.246106	0.25906	0.012954
Galerida cristata	30TVT3	-3.33276	47.6278	1	0	Extinction	0.313162	0.334099	0.0209369
Galerida cristata	30TVT4	-3.32994	47.1779	0	0		0.234924	0.355319	0.120395
Galerida cristata	30TWK1	-2.70529	40.4251	1	1	No change	0.639849	0.349768	-0.290081
Galerida cristata	30TWK3	-2.1159	40.4221	1	1	No change	0.788194	0.463478	-0.324716
Galerida cristata	30TWL1	-2.70126	41.326	1	1	No change	0.860574	0.75487	-0.105704
Galerida cristata	30TWL2	-2.7033	40.8756	1	1	No change	0.789629	0.465209	-0.32442
Galerida cristata	30TWL3	-2.10384	41.3229	NA	NA	NA	0.853099	0.74782	-0.10528
Galerida cristata	30TWL4	-2.10994	40.8725	1	1	No change	0.849358	0.744065	-0.105293
Galerida cristata	30TWM1	-2.69705	42.2266	1	1	No change	0.8634	0.83304	-0.03036
Galerida cristata	30TWM2	-2.69918	41.7763	1	1	No change	0.898357	0.821715	-0.0766418
Galerida cristata	30TWM3	-2.09121	42.2234	1	1	No change	0.865848	0.786831	-0.0790164
Galerida cristata	30TWM4	-2.0976	41.7732	1	1	No change	0.896768	0.79099	-0.105778
Galerida cristata	30TWN1	-2.69265	43.1272	0	1	Colonisation	0.540572	0.66146	0.120887
Galerida cristata	30TWN2	-2.69488	42.6769	1	1	No change	0.875241	0.849559	-0.0256814
Galerida cristata	30TWN3	-2.078	43.1239	1	0	Extinction	0.666945	0.732882	0.0659376
Galerida cristata	30TWN4	-2.08468	42.6737	1	1	No change	0.867434	0.872526	0.00509272
Galerida cristata	30TWP2	-2.69037	43.5774	NA	NA	NA	0.636888	0.703604	0.0667157
Galerida cristata	30TWP4	-2.07116	43.574	NA	NA	NA	0.789827	0.77473	-0.0150969
Galerida cristata	30TWS3	-2.01852	46.7242	1	1	No change	0.691694	0.698459	0.00676455
Galerida cristata	30TWT1	-2.66724	47.6278	0	0		0.312161	0.417315	0.105154
Galerida cristata	30TWT2	-2.67006	47.1779	1	0	Extinction	0.519766	0.5599	0.0401333
Galerida cristata	30TWT3	-2.0018	47.6239	0	0		0.521325	0.720594	0.199269
Galerida cristata	30TWT4	-2.01027	47.1741	1	1	No change	0.704535	0.716911	0.012376
Galerida cristata	30TXK1	-1.52665	40.4161	NA	NA	NA	0.789351	0.727326	-0.0620253
Galerida cristata	30TXK3	-0.937622	40.4071	1	1	No change	0.839593	0.745921	-0.0936722
Galerida cristata	30TXL1	-1.50655	41.3167	NA	NA	NA	0.76415	0.644184	-0.119966
Galerida cristata	30TXL2	-1.51672	40.8664	NA	NA	NA	0.842027	0.779453	-0.0625735
Galerida cristata	30TXL3	-0.9095	41.3074	1	1	No change	0.709621	0.4267	-0.282921
Galerida cristata	30TXL4	-0.923723	40.8573	NA	NA	NA	0.819639	0.75949	-0.0601483
Galerida cristata	30TXM1	-1.48552	42.217	1	1	No change	0.857977	0.711492	-0.146485
Galerida cristata	30TXM2	-1.49615	41.7669	1	1	No change	0.791434	0.583956	-0.207478
Galerida cristata	30TXM3	-0.880067	42.2074	1	1	No change	0.844359	0.679251	-0.165108
Galerida cristata	30TXM4	-0.894949	41.7574	NA	NA	NA	0.590158	0.384113	-0.206045
Galerida cristata	30TXN1	-1.4635	43.1173	1	0	Extinction	0.79793	0.813766	0.015836
Galerida cristata	30TXN2	-1.47463	42.6672	1	1	No change	0.847654	0.766109	-0.0815447
Galerida cristata	30TXN3	-0.849264	43.1074	1	1	No change	0.836076	0.785185	-0.0508909
Galerida cristata	30TXN4	-0.864841	42.6574	1	1	No change	0.725546	0.685873	-0.0396732
Galerida cristata	30TXP1	-1.44044	44.0174	1	1	No change	0.8272	0.772537	-0.0546624
Galerida cristata	30TXP2	-1.4521	43.5673	1	1	No change	0.837441	0.819086	-0.0183553
Galerida cristata	30TXP3	-0.817003	44.0072	1	1	No change	0.775158	0.793381	0.018223
Galerida cristata	30TXP4	-0.833322	43.5573	1	0	Extinction	0.797459	0.800047	0.00258785
Galerida cristata	30TXQ1	-1.41629	44.9173	1	1	No change	0.725529	0.71364	-0.0118899
Galerida cristata	30TXQ2	-1.4285	44.4674	1	1	No change	0.791685	0.751862	-0.0398229
Galerida cristata	30TXQ3	-0.783212	44.9068	1	1	No change	0.771558	0.830591	0.059033
Galerida cristata	30TXQ4	-0.800307	44.457	NA	NA	NA	0.738542	0.796214	0.0576725
Galerida cristata	30TXR1	-1.39097	45.8171	1	1	No change	0.734793	0.797182	0.0623884
Galerida cristata	30TXR2	-1.40378	45.3672	1	1	No change	0.728997	0.764393	0.035396
Galerida cristata	30TXR3	-0.747787	45.8062	1	1	No change	0.814829	0.840992	0.0261623
Galerida cristata	30TXR4	-0.765709	45.3565	1	1	No change	0.796286	0.838898	0.0426127
Galerida cristata	30TXS1	-1.36442	46.7167	1	1	No change	0.77911	0.815816	0.036706
Galerida cristata	30TXS2	-1.37785	46.2669	1	1	No change	0.764001	0.820581	0.0565795
Galerida cristata	30TXS3	-0.710649	46.7055	1	1	No change	0.836082	0.853163	0.0170808
Galerida cristata	30TXS4	-0.729436	46.2559	1	1	No change	0.849919	0.853665	0.00374629
Galerida cristata	30TXT1	-1.33657	47.6162	0	1	Colonisation	0.609671	0.768955	0.159284
Galerida cristata	30TXT2	-1.35067	47.1665	1	1	No change	0.808837	0.830393	0.0215559
Galerida cristata	30TXT3	-0.671682	47.6046	1	1	No change	0.818046	0.858001	0.0399552
Galerida cristata	30TXT4	-0.6914	47.1551	1	1	No change	0.850171	0.86787	0.0176992
Galerida cristata	30TYK1	-0.321612	40.3932	1	1	No change	0.849408	0.799337	-0.0500712
Galerida cristata	30TYL1	-0.305546	41.2935	1	1	No change	0.579031	0.313267	-0.265764
Galerida cristata	30TYL2	-0.313671	40.8434	NA	NA	NA	0.804524	0.779182	-0.0253425
Galerida cristata	30TYM1	-0.288735	42.1936	1	1	No change	0.825151	0.718607	-0.106544
Galerida cristata	30TYM2	-0.297236	41.7436	1	1	No change	0.688567	0.396916	-0.29165
Galerida cristata	30TYN1	-0.271141	43.0936	1	0	Extinction	0.817032	0.743192	-0.0738393
Galerida cristata	30TYN2	-0.28004	42.6436	1	1	No change	0.494634	0.634897	0.140262
Galerida cristata	30TYP1	-0.252717	43.9934	NA	NA	NA	0.82798	0.802224	-0.025756
Galerida cristata	30TYP2	-0.262034	43.5435	NA	NA	NA	0.827808	0.75954	-0.068268
Galerida cristata	30TYQ1	-0.233418	44.8931	1	1	No change	0.84586	0.824576	-0.0212842
Galerida cristata	30TYQ2	-0.24318	44.4433	1	1	No change	0.830403	0.808918	-0.0214841
Galerida cristata	30TYR1	-0.21319	45.7925	1	1	No change	0.851045	0.849942	-0.00110243
Galerida cristata	30TYR2	-0.223424	45.3428	1	1	No change	0.848395	0.853865	0.0054702
Galerida cristata	30TYS1	0	46.6918	1	1	No change	0.870839	0.864211	-0.0066282
Galerida cristata	30TYS2	0	46.2422	NA	NA	NA	0.847714	0.851599	0.00388438
Galerida cristata	30TYT1	0	47.5908	1	1	No change	0.86529	0.860847	-0.00444335
Galerida cristata	30TYT2	-7.10214e-18	47.1413	1	1	No change	0.879956	0.866884	-0.0130726
Galerida cristata	30UUA1	-5.5533	50.2974	NA	NA	NA	0.0200836	0.0237612	0.00367763
Galerida cristata	30UUA2	-5.4345	49.8517	0	0		0.0222643	0.0374173	0.015153
Galerida cristata	30UUA3	-4.75569	50.3137	0	0		0.0231508	0.0387409	0.0155901
Galerida cristata	30UUA4	-4.73934	49.8642	NA	NA	NA	0.0244954	0.0457882	0.0212928
Galerida cristata	30UUB2	-5.56336	50.7469	NA	NA	NA	0.0235225	0.0253628	0.00184032
Galerida cristata	30UUB3	-4.78966	51.2125	NA	NA	NA	0.0191726	0.0410962	0.0219236
Galerida cristata	30UUB4	-4.77246	50.7631	0	0		0.0174339	0.0445694	0.0271354
Galerida cristata	30UUC1	-5.59513	52.0952	NA	NA	NA	0.0712389	0.0980196	0.0267807
Galerida cristata	30UUC2	-5.58427	51.6458	NA	NA	NA	0.0193123	0.0194296	0.000117261
Galerida cristata	30UUC3	-4.82543	52.1112	0	0		0.017466	0.0161365	-0.00132945
Galerida cristata	30UUC4	-4.80732	51.6619	0	0		0.0160084	0.0216379	0.00562946
Galerida cristata	30UUD3	-4.86313	53.0097	NA	NA	NA	0.0333715	0.0405318	0.00716029
Galerida cristata	30UUD4	-4.84403	52.5605	NA	NA	NA	0.0160037	0.030279	0.0142753
Galerida cristata	30UUE3	-4.90289	53.9081	0	0		0.01429	0.019966	0.00567599
Galerida cristata	30UUE4	-4.88275	53.459	NA	NA	NA	0.0252902	0.025318	2.78131e-05
Galerida cristata	30UUF1	-5.66676	54.7909	0	0		0.0121687	0.0117124	-0.000456334
Galerida cristata	30UUF2	-5.654	54.3417	0	0		0.0129213	0.0149944	0.00207311
Galerida cristata	30UUF3	-4.94488	54.8063	NA	NA	NA	0.0136298	0.0122048	-0.00142503
Galerida cristata	30UUG1	-5.69337	55.6891	0	0		0.0102139	0.0120685	0.00185468
Galerida cristata	30UUG2	-5.67988	55.2401	NA	NA	NA	0.00941103	0.0114384	0.00202734
Galerida cristata	30UUG3	-4.98925	55.7044	0	0		0.0131292	0.0164168	0.00328759
Galerida cristata	30UUG4	-4.96676	55.2554	0	0		0.0129894	0.012022	-0.000967383
Galerida cristata	30UUU3	-4.69267	48.5155	0	0		0.0698152	0.184108	0.114293
Galerida cristata	30UUU4	-4.67787	48.0659	0	0		0.0609936	0.164415	0.103422
Galerida cristata	30UVA1	-4.05358	50.3221	0	0		0.0546631	0.145239	0.0905762
Galerida cristata	30UVA3	-3.35122	50.3264	NA	NA	NA	0.0511988	0.0850695	0.0338707
Galerida cristata	30UVB1	-4.07398	51.2213	0	0		0.0295913	0.0571653	0.0275739
Galerida cristata	30UVB2	-4.06364	50.7717	0	0		0.0398797	0.0804589	0.0405792
Galerida cristata	30UVB3	-3.35802	51.2256	0	0		0.0703422	0.106356	0.0360142
Galerida cristata	30UVB4	-3.35458	50.776	0	0		0.0601892	0.109536	0.0493468
Galerida cristata	30UVC1	-4.09545	52.1202	0	0		0.0242037	0.0330278	0.0088241
Galerida cristata	30UVC2	-4.08458	51.6708	0	0		0.0633854	0.0819268	0.0185414
Galerida cristata	30UVC3	-3.36518	52.1248	0	0		0.019042	0.0290459	0.0100039
Galerida cristata	30UVC4	-3.36156	51.6752	0	0		0.067669	0.111764	0.0440954
Galerida cristata	30UVD1	-4.11808	53.0191	0	0		0.0234947	0.0299624	0.0064677
Galerida cristata	30UVD2	-4.10662	52.5697	0	0		0.0220874	0.0313213	0.00923392
Galerida cristata	30UVD3	-3.37273	53.0238	0	0		0.0282996	0.0522553	0.0239558
Galerida cristata	30UVD4	-3.36891	52.5743	0	0		0.0217925	0.0290625	0.00727004
Galerida cristata	30UVE2	-4.12986	53.4684	NA	NA	NA	0.0237422	0.0323213	0.00857906
Galerida cristata	30UVE3	-3.38069	53.9226	NA	NA	NA	0.044397	0.0432834	-0.00111362
Galerida cristata	30UVE4	-3.37666	53.4732	0	0		0.0217413	0.0310362	0.00929496
Galerida cristata	30UVF1	-4.16717	54.8163	0	0		0.0270677	0.0341912	0.00712359
Galerida cristata	30UVF3	-3.38909	54.8213	0	0		0.0345666	0.0466993	0.0121327
Galerida cristata	30UVF4	-3.38483	54.372	0	0		0.105928	0.260873	0.154945
Galerida cristata	30UVG1	-4.19381	55.7147	0	0		0.0166216	0.0227492	0.00612764
Galerida cristata	30UVG2	-4.1803	55.2655	0	0		0.0131857	0.0190142	0.00582848
Galerida cristata	30UVG3	-3.39798	55.7199	0	0		0.0108049	0.0135909	0.00278601
Galerida cristata	30UVG4	-3.39348	55.2706	0	0		0.0175574	0.0201686	0.00261117
Galerida cristata	30UVU1	-4.01575	48.5235	0	0		0.0715239	0.182035	0.110511
Galerida cristata	30UVU2	-4.00687	48.0737	0	0		0.0658601	0.203344	0.137484
Galerida cristata	30UVU3	-3.33861	48.5274	0	0		0.088289	0.219035	0.130746
Galerida cristata	30UVU4	-3.33565	48.0776	0	0		0.0717144	0.221589	0.149874
Galerida cristata	30UVV2	-4.02486	48.9732	NA	NA	NA	0.0722868	0.171662	0.0993753
Galerida cristata	30UVV4	-3.34164	48.9772	0	0		0.0807924	0.193929	0.113137
Galerida cristata	30UWA1	-2.64878	50.3264	NA	NA	NA	0.0831398	0.178779	0.095639
Galerida cristata	30UWA3	-1.94642	50.3221	NA	NA	NA	0.0947668	0.177857	0.0830898
Galerida cristata	30UWA4	-1.95624	49.8725	NA	NA	NA	0.0398856	0.101712	0.0618267
Galerida cristata	30UWB1	-2.64198	51.2256	NA	NA	NA	0.140426	0.201113	0.0606873
Galerida cristata	30UWB2	-2.64542	50.776	0	0		0.0928569	0.161961	0.0691041
Galerida cristata	30UWB3	-1.92602	51.2213	0	0		0.168235	0.294771	0.126536
Galerida cristata	30UWB4	-1.93636	50.7717	0	0		0.143709	0.244425	0.100716
Galerida cristata	30UWC1	-2.63482	52.1248	0	0		0.136443	0.190118	0.0536752
Galerida cristata	30UWC2	-2.63844	51.6752	0	0		0.147127	0.202021	0.0548946
Galerida cristata	30UWC3	-1.90455	52.1202	0	0		0.182128	0.31678	0.134652
Galerida cristata	30UWC4	-1.91542	51.6708	0	0		0.204306	0.364835	0.16053
Galerida cristata	30UWD1	-2.62727	53.0238	0	0		0.0822414	0.136508	0.0542668
Galerida cristata	30UWD2	-2.63109	52.5743	0	0		0.0991287	0.153279	0.0541504
Galerida cristata	30UWD3	-1.88192	53.0191	0	0		0.0559415	0.0909181	0.0349766
Galerida cristata	30UWD4	-1.89338	52.5697	0	0		0.13904	0.218777	0.0797373
Galerida cristata	30UWE1	-2.61931	53.9226	0	0		0.0209288	0.0384874	0.0175585
Galerida cristata	30UWE2	-2.62334	53.4732	NA	NA	NA	0.0891789	0.13134	0.0421606
Galerida cristata	30UWE3	-1.85804	53.9178	0	0		0.0288955	0.032801	0.00390551
Galerida cristata	30UWE4	-1.87014	53.4684	0	0		0.0278512	0.0389723	0.011121
Galerida cristata	30UWF1	-2.61091	54.8213	0	0		0.0141414	0.0198317	0.00569024
Galerida cristata	30UWF2	-2.61517	54.372	0	0		0.0172219	0.0232295	0.00600755
Galerida cristata	30UWF3	-1.83283	54.8163	0	0		0.0264411	0.0371977	0.0107566
Galerida cristata	30UWF4	-1.84561	54.3671	NA	NA	NA	0.0274158	0.0241539	-0.0032619
Galerida cristata	30UWG1	-2.60202	55.7199	0	0		0.0196638	0.0185352	-0.00112855
Galerida cristata	30UWG2	-2.60652	55.2706	0	0		0.0109559	0.0123306	0.00137468
Galerida cristata	30UWG3	-1.80619	55.7147	NA	NA	NA	0.0226877	0.0232856	0.000597906
Galerida cristata	30UWG4	-1.8197	55.2655	0	0		0.0208535	0.0256058	0.00475228
Galerida cristata	30UWU1	-2.66139	48.5274	1	0	Extinction	0.275045	0.296134	0.0210894
Galerida cristata	30UWU2	-2.66435	48.0776	0	0		0.142752	0.284251	0.1415
Galerida cristata	30UWU3	-1.98425	48.5235	0	0		0.27092	0.455596	0.184676
Galerida cristata	30UWU4	-1.99313	48.0737	0	0		0.424773	0.584312	0.15954
Galerida cristata	30UWV1	-2.65524	49.427	0	0		0.0558223	0.144846	0.0890239
Galerida cristata	30UWV2	-2.65836	48.9772	NA	NA	NA	0.165668	0.284592	0.118924
Galerida cristata	30UWV3	-1.96581	49.4229	0	0		0.105132	0.251481	0.14635
Galerida cristata	30UWV4	-1.97514	48.9732	NA	NA	NA	0.430481	0.578909	0.148429
Galerida cristata	30UXB1	-1.21034	51.2125	NA	NA	NA	0.249499	0.443292	0.193793
Galerida cristata	30UXB2	-1.22754	50.7631	0	0		0.147521	0.295328	0.147807
Galerida cristata	30UXB3	-0.42632	51.1964	0	0		0.265199	0.497572	0.232373
Galerida cristata	30UXB4	-0.43664	50.7469	0	0		0.120936	0.308445	0.187509
Galerida cristata	30UXC1	-1.17457	52.1112	0	0		0.191669	0.409522	0.217853
Galerida cristata	30UXC2	-1.19268	51.6619	0	0		0.237951	0.465269	0.227318
Galerida cristata	30UXC3	-0.404866	52.0952	NA	NA	NA	0.26593	0.500262	0.234332
Galerida cristata	30UXC4	-0.415731	51.6458	0	0		0.271102	0.51019	0.239088
Galerida cristata	30UXD1	-1.13687	53.0097	0	0		0.123288	0.187914	0.0646256
Galerida cristata	30UXD2	-1.15597	52.5605	0	0		0.159614	0.28831	0.128695
Galerida cristata	30UXD3	-0.382262	52.994	0	0		0.156745	0.312158	0.155413
Galerida cristata	30UXD4	-0.393714	52.5446	0	0		0.211035	0.437954	0.226919
Galerida cristata	30UXE1	-1.09711	53.9081	0	0		0.117314	0.217229	0.0999155
Galerida cristata	30UXE2	-1.11725	53.459	0	0		0.143398	0.242648	0.0992505
Galerida cristata	30UXE3	-0.358417	53.8925	0	0		0.0831828	0.18713	0.103947
Galerida cristata	30UXE4	-0.370496	53.4433	0	0		0.133979	0.273671	0.139692
Galerida cristata	30UXF1	-1.05512	54.8063	NA	NA	NA	0.0298712	0.0386075	0.00873623
Galerida cristata	30UXF2	-1.0764	54.3573	0	0		0.0420658	0.0568745	0.0148087
Galerida cristata	30UXF4	-0.346004	54.3417	NA	NA	NA	0.0347584	0.0556724	0.0209141
Galerida cristata	30UXG2	-1.03324	55.2554	NA	NA	NA	0.0344267	0.0292487	-0.00517803
Galerida cristata	30UXU1	-1.30733	48.5155	1	0	Extinction	0.560207	0.628947	0.06874
Galerida cristata	30UXU2	-1.32213	48.0659	1	0	Extinction	0.636298	0.673199	0.0369012
Galerida cristata	30UXU3	-0.630774	48.5036	0	0		0.470812	0.651157	0.180345
Galerida cristata	30UXU4	-0.65148	48.0541	0	0		0.548566	0.706239	0.157673
Galerida cristata	30UXV1	-1.27661	49.4147	0	0		0.176584	0.351549	0.174964
Galerida cristata	30UXV2	-1.29216	48.9651	0	0		0.339596	0.517996	0.1784
Galerida cristata	30UXV3	-0.5878	49.4023	1	0	Extinction	0.349133	0.447609	0.0984764
Galerida cristata	30UXV4	-0.609553	48.953	0	0		0.279634	0.520791	0.241158
Galerida cristata	30UYA2	0	49.8369	NA	NA	NA	0.181069	0.415433	0.234363
Galerida cristata	30UYU1	-2.47645e-08	48.4896	0	0		0.542855	0.714222	0.171367
Galerida cristata	30UYU2	0	48.0402	1	0	Extinction	0.792742	0.825987	0.0332457
Galerida cristata	30UYV1	0	49.3879	NA	NA	NA	0.40948	0.581574	0.172095
Galerida cristata	30UYV2	2.70023e-08	48.9388	NA	NA	NA	0.519537	0.626455	0.106918
Galerida cristata	30VUH1	-5.72152	56.5872	0	0		0.018684	0.110526	0.0918419
Galerida cristata	30VUH2	-5.70724	56.1382	0	0		0.0109054	0.01413	0.00322458
Galerida cristata	30VUH3	-5.03621	56.6023	0	0		0.0626483	0.270444	0.207796
Galerida cristata	30VUH4	-5.0124	56.1534	NA	NA	NA	0.200854	0.360814	0.159961
Galerida cristata	30VUJ3	-5.08597	57.5001	0	0		0.00993636	0.0121725	0.00223613
Galerida cristata	30VUJ4	-5.06073	57.0512	0	0		0.00984786	0.0123592	0.00251136
Galerida cristata	30VUK3	-5.13875	58.3977	0	0		0.0103673	0.0120057	0.00163838
Galerida cristata	30VUK4	-5.11196	57.9489	0	0		0.0106631	0.012107	0.00144382
Galerida cristata	30VUL4	-5.16635	58.8464	NA	NA	NA	0.0119429	0.0126142	0.000671318
Galerida cristata	30VVH1	-4.22201	56.613	0	0		0.0104148	0.011781	0.00136619
Galerida cristata	30VVH2	-4.2077	56.1639	0	0		0.0144627	0.0180516	0.00358891
Galerida cristata	30VVH3	-3.40738	56.6183	0	0		0.0123838	0.0131233	0.000739467
Galerida cristata	30VVH4	-3.40261	56.1691	NA	NA	NA	0.0147683	0.0157466	0.000978317
Galerida cristata	30VVJ1	-4.25188	57.5111	0	0		0.00969353	0.0116191	0.00192554
Galerida cristata	30VVJ2	-4.23672	57.0621	0	0		0.0105776	0.0148883	0.00431075
Galerida cristata	30VVJ3	-3.41734	57.5166	0	0		0.0100713	0.010229	0.000157724
Galerida cristata	30VVJ4	-3.41229	57.0675	0	0		0.00907291	0.00962632	0.000553411
Galerida cristata	30VVK1	-4.28358	58.4091	0	0		0.00985075	0.0099851	0.000134354
Galerida cristata	30VVK2	-4.26749	57.9601	0	0		0.0107768	0.00975576	-0.00102106
Galerida cristata	30VVK3	-3.42791	58.4148	0	0		0.00872953	0.0097179	0.00098837
Galerida cristata	30VVK4	-3.42255	57.9657	0	0		0.019387	0.0222054	0.00281835
Galerida cristata	30VVL3	-3.43914	59.3129	NA	NA	NA	0.0094094	0.00936616	-4.32394e-05
Galerida cristata	30VVL4	-3.43344	58.8638	0	0		0.00931639	0.00929906	-1.73292e-05
Galerida cristata	30VWH1	-2.59262	56.6183	NA	NA	NA	0.0194262	0.0103595	-0.00906666
Galerida cristata	30VWH2	-2.59739	56.1691	NA	NA	NA	0.0296374	0.0279368	-0.00170065
Galerida cristata	30VWJ1	-2.58266	57.5166	NA	NA	NA	0.0125636	0.0107023	-0.00186132
Galerida cristata	30VWJ2	-2.58771	57.0675	NA	NA	NA	0.0137209	0.0102056	-0.00351527
Galerida cristata	30VWJ3	-1.74812	57.5111	NA	NA	NA	0.0187809	0.012563	-0.00621786
Galerida cristata	30VWJ4	-1.76328	57.0621	NA	NA	NA	0.0216401	0.0180626	-0.00357751
Galerida cristata	30VWL1	-2.56086	59.3129	NA	NA	NA	0.0105495	0.0095583	-0.000991211
Galerida cristata	30VWL2	-2.56656	58.8638	0	0		0.00959815	0.00929887	-0.00029928
Galerida cristata	30VWM3	-1.64692	60.2046	NA	NA	NA	0.00959398	0.00993415	0.000340169
Galerida cristata	30VWM4	-1.66512	59.7558	0	0		0.00919708	0.00924242	4.53353e-05
Galerida cristata	30VWN4	-1.62814	60.6534	NA	NA	NA	0.00950485	0.0103274	0.000822555
Galerida cristata	30VXN2	-0.585511	60.6369	0	0		0.00948865	0.00939142	-9.72341e-05
Galerida cristata	31QBC1	0.30103	20.5522	NA	NA	NA	0.00398657	0.00376862	-0.00021795
Galerida cristata	31QBC2	0.305487	20.1633	NA	NA	NA	0.00396728	0.00376979	-0.000197488
Galerida cristata	31QBC3	0.841708	20.5605	NA	NA	NA	0.00401333	0.00487179	0.000858458
Galerida cristata	31QBC4	0.847859	20.1674	NA	NA	NA	0.0037669	0.0049167	0.0011498
Galerida cristata	31QBD1	0.293789	21.4549	NA	NA	NA	0.00390105	0.00396503	6.39762e-05
Galerida cristata	31QBD2	0.29746	21.0036	NA	NA	NA	0.00370889	0.00704388	0.003335
Galerida cristata	31QBD3	0.828675	21.4634	NA	NA	NA	0.00373273	0.00470079	0.000968059
Galerida cristata	31QBD4	0.835277	21.0119	NA	NA	NA	0.00371259	0.00379466	8.20751e-05
Galerida cristata	31QBE1	0.286161	22.3575	NA	NA	NA	0.00369648	0.00371953	2.30435e-05
Galerida cristata	31QBE2	0.290025	21.9062	NA	NA	NA	0.00368593	0.00439966	0.000713731
Galerida cristata	31QBE3	0.81494	22.3662	NA	NA	NA	0.00369833	0.00386145	0.00016312
Galerida cristata	31QBE4	0.821894	21.9148	NA	NA	NA	0.00368449	0.00403891	0.000354412
Galerida cristata	31QBF1	0.278132	23.26	NA	NA	NA	0.00378642	0.00388081	9.43886e-05
Galerida cristata	31QBF2	0.2822	22.8087	NA	NA	NA	0.00382885	0.00413689	0.000308037
Galerida cristata	31QBF3	0.800481	23.2689	NA	NA	NA	0.0037673	0.0038151	4.7804e-05
Galerida cristata	31QBF4	0.807805	22.8176	NA	NA	NA	0.00377881	0.00375528	-2.35335e-05
Galerida cristata	31QBG2	0.27396	23.7112	NA	NA	NA	0.00380049	0.0037961	-4.38992e-06
Galerida cristata	31QBG4	0.792977	23.7202	NA	NA	NA	0.00375214	0.00390112	0.000148981
Galerida cristata	31QCC1	1.32115	20.5658	NA	NA	NA	0.00398767	0.00371929	-0.000268383
Galerida cristata	31QCC2	1.32596	20.17	NA	NA	NA	0.00376783	0.00417248	0.000404643
Galerida cristata	31QCC3	1.80073	20.5698	NA	NA	NA	0.00458667	0.00372065	-0.000866018
Galerida cristata	31QCC4	1.80417	20.172	NA	NA	NA	0.00377136	0.00377917	7.80926e-06
Galerida cristata	31QCD1	1.31101	21.469	NA	NA	NA	0.00370855	0.00406188	0.00035333
Galerida cristata	31QCD2	1.31615	21.0174	NA	NA	NA	0.00376385	0.00699396	0.00323012
Galerida cristata	31QCD3	1.79348	21.4731	NA	NA	NA	0.00371464	0.00391595	0.000201307
Galerida cristata	31QCD4	1.79715	21.0215	NA	NA	NA	0.00379191	0.00374467	-4.72409e-05
Galerida cristata	31QCE1	1.30032	22.372	NA	NA	NA	0.00383031	0.00373746	-9.28481e-05
Galerida cristata	31QCE2	1.30573	21.9205	NA	NA	NA	0.00394383	0.0038744	-6.94216e-05
Galerida cristata	31QCE3	1.78585	22.3764	NA	NA	NA	0.00372524	0.00389026	0.00016502
Galerida cristata	31QCE4	1.78971	21.9248	NA	NA	NA	0.00388626	0.00371636	-0.000169906
Galerida cristata	31QCF1	1.28907	23.275	NA	NA	NA	0.00375317	0.00397746	0.00022429
Galerida cristata	31QCF2	1.29477	22.8235	NA	NA	NA	0.00381108	0.00393254	0.000121459
Galerida cristata	31QCF3	1.77781	23.2795	NA	NA	NA	0.00376367	0.00374873	-1.4943e-05
Galerida cristata	31QCF4	1.78187	22.828	NA	NA	NA	0.00379853	0.00385055	5.20208e-05
Galerida cristata	31QCG2	1.28323	23.7264	NA	NA	NA	0.00381473	0.00378447	-3.02588e-05
Galerida cristata	31QCG4	1.77363	23.7311	NA	NA	NA	0.00380679	0.00379868	-8.11469e-06
Galerida cristata	31QDC1	2.2804	20.5724	NA	NA	NA	0.00416332	0.00392584	-0.000237471
Galerida cristata	31QDC2	2.28247	20.1733	NA	NA	NA	0.0037244	0.00466462	0.000940226
Galerida cristata	31QDC3	2.76013	20.5738	NA	NA	NA	0.00377541	0.00431927	0.000543863
Galerida cristata	31QDC4	2.76082	20.1739	NA	NA	NA	0.00405398	0.00384764	-0.000206343
Galerida cristata	31QDD1	2.27605	21.4759	NA	NA	NA	0.0037178	0.00494465	0.00122685
Galerida cristata	31QDD2	2.27825	21.0242	NA	NA	NA	0.00452908	0.00371857	-0.000810519
Galerida cristata	31QDD3	2.75868	21.4773	NA	NA	NA	0.00386219	0.0063686	0.00250641
Galerida cristata	31QDD4	2.75941	21.0255	NA	NA	NA	0.0041147	0.00376649	-0.000348208
Galerida cristata	31QDE1	2.27147	22.3793	NA	NA	NA	0.00381186	0.00633603	0.00252417
Galerida cristata	31QDE2	2.27379	21.9276	NA	NA	NA	0.0038237	0.00376663	-5.70786e-05
Galerida cristata	31QDE3	2.75715	22.3808	NA	NA	NA	0.00397985	0.00371589	-0.00026396
Galerida cristata	31QDE4	2.75792	21.929	NA	NA	NA	0.00389799	0.00545895	0.00156096
Galerida cristata	31QDF1	2.26664	23.2826	NA	NA	NA	0.00381147	0.00379526	-1.62109e-05
Galerida cristata	31QDF2	2.26908	22.831	NA	NA	NA	0.00422146	0.00367407	-0.000547388
Galerida cristata	31QDF3	2.75554	23.2841	NA	NA	NA	0.00390999	0.00413458	0.000224591
Galerida cristata	31QDF4	2.75635	22.8325	NA	NA	NA	0.00380168	0.00370261	-9.9069e-05
Galerida cristata	31QDG2	2.26414	23.7342	NA	NA	NA	0.0037809	0.00376255	-1.83526e-05
Galerida cristata	31QDG4	2.7547	23.7357	NA	NA	NA	0.00380685	0.00474192	0.000935069
Galerida cristata	31QEC1	3.23987	20.5738	NA	NA	NA	0.004196	0.00369224	-0.00050376
Galerida cristata	31QEC2	3.23918	20.1739	NA	NA	NA	0.00373657	0.00376094	2.43697e-05
Galerida cristata	31QEC3	3.7196	20.5724	NA	NA	NA	0.00437125	0.00369009	-0.000681167
Galerida cristata	31QEC4	3.71753	20.1733	NA	NA	NA	0.00505538	0.00370765	-0.00134773
Galerida cristata	31QED1	3.24132	21.4773	NA	NA	NA	0.00520749	0.00371632	-0.00149116
Galerida cristata	31QED2	3.24059	21.0255	NA	NA	NA	0.00609101	0.00376656	-0.00232445
Galerida cristata	31QED3	3.72395	21.4759	NA	NA	NA	0.00381368	0.00376478	-4.89001e-05
Galerida cristata	31QED4	3.72175	21.0242	NA	NA	NA	0.00392018	0.00424513	0.000324948
Galerida cristata	31QEE1	3.24285	22.3808	NA	NA	NA	0.00436567	0.00371259	-0.000653077
Galerida cristata	31QEE2	3.24208	21.929	NA	NA	NA	0.00390896	0.00557854	0.00166958
Galerida cristata	31QEE3	3.72853	22.3793	NA	NA	NA	0.00398336	0.00371446	-0.0002689
Galerida cristata	31QEE4	3.72621	21.9276	NA	NA	NA	0.00405691	0.00523516	0.00117825
Galerida cristata	31QEF1	3.24446	23.2841	NA	NA	NA	0.00381415	0.00374261	-7.15451e-05
Galerida cristata	31QEF2	3.24365	22.8325	NA	NA	NA	0.00379769	0.00370526	-9.24254e-05
Galerida cristata	31QEF3	3.73336	23.2826	NA	NA	NA	0.00381439	0.00369631	-0.000118083
Galerida cristata	31QEF4	3.73092	22.831	NA	NA	NA	0.00398975	0.00371267	-0.000277081
Galerida cristata	31QEG2	3.2453	23.7357	NA	NA	NA	0.00381672	0.00412347	0.00030675
Galerida cristata	31QEG4	3.73586	23.7342	NA	NA	NA	0.00384306	0.00372097	-0.000122085
Galerida cristata	31QFC1	4.19927	20.5698	NA	NA	NA	0.00606026	0.00412405	-0.00193621
Galerida cristata	31QFC2	4.19583	20.172	NA	NA	NA	0.00388982	0.00370551	-0.000184305
Galerida cristata	31QFC3	4.67885	20.5658	NA	NA	NA	0.00403109	0.00407237	4.12738e-05
Galerida cristata	31QFC4	4.67404	20.17	NA	NA	NA	0.00373777	0.00370407	-3.36961e-05
Galerida cristata	31QFD1	4.20652	21.4731	NA	NA	NA	0.00438871	0.00388834	-0.00050037
Galerida cristata	31QFD2	4.20285	21.0215	NA	NA	NA	0.00397788	0.00370498	-0.0002729
Galerida cristata	31QFD3	4.68899	21.469	NA	NA	NA	0.00376786	0.00370474	-6.31135e-05
Galerida cristata	31QFD4	4.68385	21.0174	NA	NA	NA	0.00379661	0.0037148	-8.18098e-05
Galerida cristata	31QFE1	4.21415	22.3764	NA	NA	NA	0.00392231	0.00371805	-0.000204259
Galerida cristata	31QFE2	4.21029	21.9248	NA	NA	NA	0.00515152	0.00386761	-0.00128392
Galerida cristata	31QFE3	4.69968	22.372	NA	NA	NA	0.00461452	0.00379707	-0.000817456
Galerida cristata	31QFE4	4.69427	21.9205	NA	NA	NA	0.00423733	0.00371729	-0.000520042
Galerida cristata	31QFF1	4.22219	23.2795	NA	NA	NA	0.00398964	0.00381324	-0.000176402
Galerida cristata	31QFF2	4.21813	22.828	NA	NA	NA	0.00411961	0.00371555	-0.00040406
Galerida cristata	31QFF3	4.71093	23.275	NA	NA	NA	0.0042342	0.00373722	-0.000496979
Galerida cristata	31QFF4	4.70523	22.8235	NA	NA	NA	0.00513705	0.00372702	-0.00141004
Galerida cristata	31QFG2	4.22637	23.7311	NA	NA	NA	0.00411713	0.00390321	-0.000213918
Galerida cristata	31QFG4	4.71677	23.7264	NA	NA	NA	0.00413921	0.00391803	-0.000221178
Galerida cristata	31QGC1	5.15829	20.5605	NA	NA	NA	0.00381849	0.00373389	-8.46006e-05
Galerida cristata	31QGC2	5.15214	20.1674	NA	NA	NA	0.00427868	0.00370453	-0.000574153
Galerida cristata	31QGC3	5.69897	20.5522	NA	NA	NA	0.00401312	0.00374013	-0.000272995
Galerida cristata	31QGC4	5.69451	20.1633	NA	NA	NA	0.00373392	0.00370468	-2.92438e-05
Galerida cristata	31QGD1	5.17133	21.4634	NA	NA	NA	0.00384833	0.0037114	-0.000136926
Galerida cristata	31QGD2	5.16472	21.0119	NA	NA	NA	0.00377868	0.00368927	-8.94134e-05
Galerida cristata	31QGD3	5.70621	21.4549	NA	NA	NA	0.00415896	0.0041976	3.8637e-05
Galerida cristata	31QGD4	5.70254	21.0036	NA	NA	NA	0.00410653	0.00376175	-0.000344783
Galerida cristata	31QGE1	5.18506	22.3662	NA	NA	NA	0.00472714	0.00375121	-0.000975931
Galerida cristata	31QGE2	5.17811	21.9148	NA	NA	NA	0.00385367	0.00402203	0.000168363
Galerida cristata	31QGE3	5.71384	22.3575	NA	NA	NA	0.00588568	0.00432475	-0.00156093
Galerida cristata	31QGE4	5.70997	21.9062	NA	NA	NA	0.00398964	0.00371883	-0.000270811
Galerida cristata	31QGF1	5.19952	23.2689	NA	NA	NA	0.00673683	0.00735608	0.00061925
Galerida cristata	31QGF2	5.1922	22.8176	NA	NA	NA	0.00497655	0.00385784	-0.00111872
Galerida cristata	31QGF3	5.72187	23.26	NA	NA	NA	0.0329343	0.0452907	0.0123564
Galerida cristata	31QGF4	5.7178	22.8087	NA	NA	NA	0.00843528	0.00861822	0.000182941
Galerida cristata	31QGG2	5.20702	23.7202	NA	NA	NA	0.00472697	0.00434951	-0.000377461
Galerida cristata	31QGG4	5.72604	23.7112	NA	NA	NA	0.00719472	0.00626674	-0.000927977
Galerida cristata	31RBG1	0.269689	24.1623	NA	NA	NA	0.0037541	0.00377446	2.03537e-05
Galerida cristata	31RBG3	0.785284	24.1715	NA	NA	NA	0.00375427	0.00377876	2.44836e-05
Galerida cristata	31RBH1	0.26082	25.0646	NA	NA	NA	0.00387898	0.003888	9.01835e-06
Galerida cristata	31RBH2	0.265309	24.6135	NA	NA	NA	0.00388503	0.00381677	-6.82594e-05
Galerida cristata	31RBH3	0.769317	25.0739	NA	NA	NA	0.00380503	0.00393851	0.000133486
Galerida cristata	31RBH4	0.777396	24.6227	NA	NA	NA	0.00405746	0.00388762	-0.000169842
Galerida cristata	31RBJ1	0.251512	25.9668	NA	NA	NA	0.0037506	0.00390142	0.000150819
Galerida cristata	31RBJ2	0.256222	25.5157	NA	NA	NA	0.00380326	0.00400728	0.000204021
Galerida cristata	31RBJ3	0.752558	25.9763	NA	NA	NA	0.00374323	0.00415278	0.000409544
Galerida cristata	31RBJ4	0.761039	25.5251	NA	NA	NA	0.00374917	0.00400008	0.00025091
Galerida cristata	31RBK1	0.241752	26.8688	NA	NA	NA	0.00383221	0.00387107	3.88601e-05
Galerida cristata	31RBK2	0.24669	26.4178	NA	NA	NA	0.00384478	0.00473248	0.000887693
Galerida cristata	31RBK3	0.734986	26.8785	NA	NA	NA	0.00373139	0.00379465	6.3259e-05
Galerida cristata	31RBK4	0.743877	26.4274	NA	NA	NA	0.00374201	0.00475113	0.00100912
Galerida cristata	31RBL1	0.231528	27.7708	NA	NA	NA	0.00369288	0.0075835	0.00389063
Galerida cristata	31RBL2	0.2367	27.3198	NA	NA	NA	0.00372247	0.00459025	0.00086778
Galerida cristata	31RBL3	0.716575	27.7806	NA	NA	NA	0.00369005	0.0055463	0.00185625
Galerida cristata	31RBL4	0.725889	27.3296	NA	NA	NA	0.00375439	0.00413306	0.000378668
Galerida cristata	31RBM1	0.22081	28.6726	NA	NA	NA	0.00392406	0.0129312	0.00900713
Galerida cristata	31RBM2	0.22623	28.2217	NA	NA	NA	0.00378969	0.010364	0.00657429
Galerida cristata	31RBM3	0.697281	28.6826	NA	NA	NA	0.00389617	0.00833207	0.00443589
Galerida cristata	31RBM4	0.707038	28.2316	NA	NA	NA	0.00376589	0.00849973	0.00473384
Galerida cristata	31RBN1	0.209593	29.5743	NA	NA	NA	0.00385877	0.0269546	0.0230958
Galerida cristata	31RBN2	0.215265	29.1235	NA	NA	NA	0.00388265	0.0231324	0.0192498
Galerida cristata	31RBN3	0.677084	29.5844	NA	NA	NA	0.00386256	0.0267537	0.0228911
Galerida cristata	31RBN4	0.687299	29.1335	NA	NA	NA	0.00375632	0.0137143	0.00995798
Galerida cristata	31RBP1	0.197855	30.4759	NA	NA	NA	0.00432728	0.0269454	0.0226182
Galerida cristata	31RBP2	0.203792	30.0251	NA	NA	NA	0.00487523	0.0256597	0.0207844
Galerida cristata	31RBP3	0.655942	30.4861	NA	NA	NA	0.00452078	0.027143	0.0226222
Galerida cristata	31RBP4	0.666632	30.0353	NA	NA	NA	0.00395603	0.0269706	0.0230146
Galerida cristata	31RBQ1	0.185574	31.3773	NA	NA	NA	0.00404768	0.0253135	0.0212658
Galerida cristata	31RBQ2	0.191782	30.9266	NA	NA	NA	0.00408704	0.0263024	0.0222153
Galerida cristata	31RBQ3	0.633828	31.3877	NA	NA	NA	0.00408197	0.0258937	0.0218117
Galerida cristata	31RBQ4	0.645011	30.9369	NA	NA	NA	0.00390446	0.0267753	0.0228708
Galerida cristata	31RBR2	0.179225	31.828	NA	NA	NA	0.00428306	0.0126725	0.00838947
Galerida cristata	31RBR4	0.622392	31.8384	NA	NA	NA	0.00436621	0.0194554	0.0150892
Galerida cristata	31RCG1	1.27724	24.1778	NA	NA	NA	0.00378692	0.00376778	-1.91363e-05
Galerida cristata	31RCG3	1.76935	24.1826	NA	NA	NA	0.0037688	0.00395555	0.000186743
Galerida cristata	31RCH1	1.26482	25.0806	NA	NA	NA	0.00387596	0.00380407	-7.18912e-05
Galerida cristata	31RCH2	1.27111	24.6292	NA	NA	NA	0.00379069	0.00391837	0.000127671
Galerida cristata	31RCH3	1.76048	25.0855	NA	NA	NA	0.00385043	0.00400014	0.000149709
Galerida cristata	31RCH4	1.76497	24.6341	NA	NA	NA	0.00377407	0.00392005	0.000145985
Galerida cristata	31RCJ1	1.25178	25.9832	NA	NA	NA	0.00374104	0.00385095	0.000109907
Galerida cristata	31RCJ2	1.25838	25.5319	NA	NA	NA	0.00392078	0.00393269	1.19012e-05
Galerida cristata	31RCJ3	1.75116	25.9884	NA	NA	NA	0.00378813	0.00385024	6.21161e-05
Galerida cristata	31RCJ4	1.75587	25.537	NA	NA	NA	0.00394026	0.00387973	-6.05295e-05
Galerida cristata	31RCK1	1.2381	26.8857	NA	NA	NA	0.00372997	0.00376841	3.84356e-05
Galerida cristata	31RCK2	1.24502	26.4345	NA	NA	NA	0.00373824	0.00422937	0.000491126
Galerida cristata	31RCK3	1.74139	26.8911	NA	NA	NA	0.00372885	0.00376838	3.9525e-05
Galerida cristata	31RCK4	1.74633	26.4397	NA	NA	NA	0.00378721	0.00377337	-1.38389e-05
Galerida cristata	31RCL1	1.22377	27.7881	NA	NA	NA	0.00406404	0.00505391	0.000989871
Galerida cristata	31RCL2	1.23102	27.3369	NA	NA	NA	0.00369832	0.00373209	3.37668e-05
Galerida cristata	31RCL3	1.73115	27.7937	NA	NA	NA	0.00368558	0.00532488	0.0016393
Galerida cristata	31RCL4	1.73632	27.3424	NA	NA	NA	0.00372079	0.0043622	0.000641408
Galerida cristata	31RCM1	1.20876	28.6903	NA	NA	NA	0.00372063	0.00894435	0.00522372
Galerida cristata	31RCM2	1.21635	28.2392	NA	NA	NA	0.0038163	0.00731025	0.00349395
Galerida cristata	31RCM3	1.72042	28.6961	NA	NA	NA	0.00372357	0.00869483	0.00497126
Galerida cristata	31RCM4	1.72584	28.2449	NA	NA	NA	0.00376192	0.00818187	0.00441995
Galerida cristata	31RCN1	1.19304	29.5925	NA	NA	NA	0.00377026	0.0112813	0.00751107
Galerida cristata	31RCN2	1.20099	29.1414	NA	NA	NA	0.00386356	0.0144601	0.0105965
Galerida cristata	31RCN3	1.70918	29.5985	NA	NA	NA	0.00375806	0.00760418	0.00384611
Galerida cristata	31RCN4	1.71487	29.1473	NA	NA	NA	0.00372978	0.00797939	0.00424961
Galerida cristata	31RCP1	1.17659	30.4945	NA	NA	NA	0.003838	0.0225252	0.0186872
Galerida cristata	31RCP2	1.18491	30.0435	NA	NA	NA	0.0037846	0.0110137	0.00722913
Galerida cristata	31RCP3	1.69743	30.5007	NA	NA	NA	0.00381607	0.0084932	0.00467713
Galerida cristata	31RCP4	1.70337	30.0496	NA	NA	NA	0.00376806	0.00782054	0.00405248
Galerida cristata	31RCQ1	1.15938	31.3963	NA	NA	NA	0.00401687	0.0137963	0.0097794
Galerida cristata	31RCQ2	1.16808	30.9454	NA	NA	NA	0.00388697	0.0118895	0.00800249
Galerida cristata	31RCQ3	1.68513	31.4028	NA	NA	NA	0.00400045	0.00830137	0.00430092
Galerida cristata	31RCQ4	1.69135	30.9518	NA	NA	NA	0.00385907	0.0089808	0.00512173
Galerida cristata	31RCR2	1.15048	31.8472	NA	NA	NA	0.00432119	0.0202984	0.0159772
Galerida cristata	31RCR4	1.67877	31.8538	NA	NA	NA	0.00425942	0.00997498	0.00571556
Galerida cristata	31RDG1	2.26157	24.1858	NA	NA	NA	0.0038572	0.0038216	-3.55958e-05
Galerida cristata	31RDG3	2.75385	24.1874	NA	NA	NA	0.00379884	0.0038635	6.46616e-05
Galerida cristata	31RDH1	2.25624	25.0888	NA	NA	NA	0.00375002	0.00416313	0.00041311
Galerida cristata	31RDH2	2.25894	24.6373	NA	NA	NA	0.00379398	0.00374541	-4.85645e-05
Galerida cristata	31RDH3	2.75207	25.0905	NA	NA	NA	0.0042048	0.00376512	-0.000439684
Galerida cristata	31RDH4	2.75297	24.6389	NA	NA	NA	0.00384383	0.00382988	-1.39524e-05
Galerida cristata	31RDJ1	2.25065	25.9918	NA	NA	NA	0.00373719	0.00534789	0.0016107
Galerida cristata	31RDJ2	2.25348	25.5403	NA	NA	NA	0.00378922	0.00382706	3.78364e-05
Galerida cristata	31RDJ3	2.75021	25.9935	NA	NA	NA	0.00376443	0.00452634	0.000761913
Galerida cristata	31RDJ4	2.75115	25.542	NA	NA	NA	0.0042957	0.00378183	-0.000513869
Galerida cristata	31RDK1	2.24479	26.8947	NA	NA	NA	0.00372751	0.00376534	3.78335e-05
Galerida cristata	31RDK2	2.24775	26.4432	NA	NA	NA	0.00373342	0.00374298	9.56127e-06
Galerida cristata	31RDK3	2.74826	26.8964	NA	NA	NA	0.00377341	0.00376442	-8.99077e-06
Galerida cristata	31RDK4	2.74924	26.445	NA	NA	NA	0.0037331	0.00377106	3.79635e-05
Galerida cristata	31RDL1	2.23864	27.7974	NA	NA	NA	0.00368882	0.00391934	0.000230512
Galerida cristata	31RDL2	2.24175	27.346	NA	NA	NA	0.0036994	0.00373243	3.30356e-05
Galerida cristata	31RDL3	2.74621	27.7993	NA	NA	NA	0.00371853	0.0037418	2.32741e-05
Galerida cristata	31RDL4	2.74724	27.3479	NA	NA	NA	0.00374491	0.00386243	0.000117518
Galerida cristata	31RDM1	2.2322	28.7	NA	NA	NA	0.00372801	0.00713777	0.00340975
Galerida cristata	31RDM2	2.23546	28.2487	NA	NA	NA	0.00371047	0.00725997	0.00354949
Galerida cristata	31RDM3	2.74406	28.7019	NA	NA	NA	0.00370723	0.0071345	0.00342727
Galerida cristata	31RDM4	2.74514	28.2506	NA	NA	NA	0.00371183	0.00582238	0.00211055
Galerida cristata	31RDN1	2.22546	29.6025	NA	NA	NA	0.00373552	0.0073476	0.00361208
Galerida cristata	31RDN2	2.22887	29.1513	NA	NA	NA	0.00378716	0.00729737	0.0035102
Galerida cristata	31RDN3	2.74181	29.6045	NA	NA	NA	0.00371871	0.00696446	0.00324575
Galerida cristata	31RDN4	2.74295	29.1532	NA	NA	NA	0.00373527	0.00749104	0.00375577
Galerida cristata	31RDP1	2.2184	30.5049	NA	NA	NA	0.00387935	0.00726885	0.0033895
Galerida cristata	31RDP2	2.22197	30.0537	NA	NA	NA	0.00376245	0.00732581	0.00356336
Galerida cristata	31RDP3	2.73946	30.5069	NA	NA	NA	0.00378987	0.00696465	0.00317478
Galerida cristata	31RDP4	2.74065	30.0557	NA	NA	NA	0.00390933	0.00706897	0.00315963
Galerida cristata	31RDQ1	2.21102	31.4071	NA	NA	NA	0.00401038	0.00726115	0.00325077
Galerida cristata	31RDQ2	2.21475	30.956	NA	NA	NA	0.00394073	0.00785527	0.00391454
Galerida cristata	31RDQ3	2.737	31.4093	NA	NA	NA	0.00395027	0.00716566	0.00321539
Galerida cristata	31RDQ4	2.73824	30.9581	NA	NA	NA	0.00384776	0.00672393	0.00287617
Galerida cristata	31RDR2	2.2072	31.8582	NA	NA	NA	0.00409777	0.0074125	0.00331472
Galerida cristata	31RDR4	2.73573	31.8604	NA	NA	NA	0.00405487	0.006044	0.00198912
Galerida cristata	31REG1	3.24615	24.1874	NA	NA	NA	0.00390201	0.00396179	5.97795e-05
Galerida cristata	31REG3	3.73843	24.1858	NA	NA	NA	0.00393155	0.00707586	0.00314431
Galerida cristata	31REH1	3.24793	25.0905	NA	NA	NA	0.00377969	0.00380767	2.79815e-05
Galerida cristata	31REH2	3.24703	24.6389	NA	NA	NA	0.00384808	0.00385471	6.63151e-06
Galerida cristata	31REH3	3.74376	25.0888	NA	NA	NA	0.00385615	0.00387352	1.737e-05
Galerida cristata	31REH4	3.74106	24.6373	NA	NA	NA	0.00396894	0.0039276	-4.13357e-05
Galerida cristata	31REJ1	3.24979	25.9935	NA	NA	NA	0.00374337	0.00433498	0.000591603
Galerida cristata	31REJ2	3.24885	25.542	NA	NA	NA	0.00382624	0.00386193	3.56923e-05
Galerida cristata	31REJ3	3.74935	25.9918	NA	NA	NA	0.0038605	0.0046327	0.0007722
Galerida cristata	31REJ4	3.74652	25.5403	NA	NA	NA	0.00390607	0.00397587	6.97988e-05
Galerida cristata	31REK1	3.25174	26.8964	NA	NA	NA	0.00387525	0.00374171	-0.000133538
Galerida cristata	31REK2	3.25076	26.445	NA	NA	NA	0.00373711	0.00377584	3.87347e-05
Galerida cristata	31REK3	3.75521	26.8947	NA	NA	NA	0.00372996	0.00384224	0.000112282
Galerida cristata	31REK4	3.75225	26.4432	NA	NA	NA	0.00376622	0.00378304	1.68231e-05
Galerida cristata	31REL1	3.25379	27.7993	NA	NA	NA	0.00369766	0.00372426	2.66006e-05
Galerida cristata	31REL2	3.25276	27.3479	NA	NA	NA	0.00372523	0.00373864	1.3405e-05
Galerida cristata	31REL3	3.76136	27.7974	NA	NA	NA	0.00389987	0.00380133	-9.8547e-05
Galerida cristata	31REL4	3.75825	27.346	NA	NA	NA	0.00373034	0.003792	6.16594e-05
Galerida cristata	31REM1	3.25594	28.7019	NA	NA	NA	0.00374179	0.00598563	0.00224385
Galerida cristata	31REM2	3.25486	28.2506	NA	NA	NA	0.00369969	0.00369566	-4.02351e-06
Galerida cristata	31REM3	3.7678	28.7	NA	NA	NA	0.00378957	0.00534411	0.00155454
Galerida cristata	31REM4	3.76454	28.2487	NA	NA	NA	0.003717	0.00389742	0.000180422
Galerida cristata	31REN1	3.25819	29.6045	NA	NA	NA	0.00374412	0.00726786	0.00352374
Galerida cristata	31REN2	3.25705	29.1532	NA	NA	NA	0.00374109	0.0074487	0.00370761
Galerida cristata	31REN3	3.77454	29.6025	NA	NA	NA	0.00385361	0.00757506	0.00372145
Galerida cristata	31REN4	3.77113	29.1513	NA	NA	NA	0.00374879	0.00760475	0.00385596
Galerida cristata	31REP1	3.26054	30.5069	NA	NA	NA	0.00377576	0.00706841	0.00329265
Galerida cristata	31REP2	3.25935	30.0557	NA	NA	NA	0.00376608	0.0070401	0.00327403
Galerida cristata	31REP3	3.7816	30.5049	NA	NA	NA	0.00379624	0.00779226	0.00399602
Galerida cristata	31REP4	3.77803	30.0537	NA	NA	NA	0.0037897	0.00609023	0.00230053
Galerida cristata	31REQ1	3.263	31.4093	NA	NA	NA	0.00402976	0.00608109	0.00205132
Galerida cristata	31REQ2	3.26176	30.9581	NA	NA	NA	0.00380099	0.00711579	0.0033148
Galerida cristata	31REQ3	3.78898	31.4071	NA	NA	NA	0.00381982	0.00564909	0.00182927
Galerida cristata	31REQ4	3.78525	30.956	NA	NA	NA	0.00377787	0.00746461	0.00368674
Galerida cristata	31RER2	3.26427	31.8604	NA	NA	NA	0.00401574	0.00748202	0.00346628
Galerida cristata	31RER4	3.7928	31.8582	NA	NA	NA	0.00387506	0.00411479	0.000239732
Galerida cristata	31RFG1	4.23065	24.1826	NA	NA	NA	0.00407019	0.00408989	1.9701e-05
Galerida cristata	31RFG3	4.72276	24.1778	NA	NA	NA	0.00474349	0.00401898	-0.000724514
Galerida cristata	31RFH1	4.23952	25.0855	NA	NA	NA	0.004374	0.00426354	-0.000110463
Galerida cristata	31RFH2	4.23503	24.6341	NA	NA	NA	0.00411177	0.00409941	-1.23559e-05
Galerida cristata	31RFH3	4.73518	25.0806	NA	NA	NA	0.00443859	0.00424729	-0.000191302
Galerida cristata	31RFH4	4.72889	24.6292	NA	NA	NA	0.0044076	0.00585359	0.00144599
Galerida cristata	31RFJ1	4.24884	25.9884	NA	NA	NA	0.00383992	0.00385964	1.97227e-05
Galerida cristata	31RFJ2	4.24413	25.537	NA	NA	NA	0.0075815	0.00393498	-0.00364652
Galerida cristata	31RFJ3	4.74822	25.9832	NA	NA	NA	0.00450029	0.00704418	0.00254389
Galerida cristata	31RFJ4	4.74162	25.5319	NA	NA	NA	0.00550951	0.00500653	-0.000502989
Galerida cristata	31RFK1	4.25861	26.8911	NA	NA	NA	0.00374381	0.00401574	0.000271929
Galerida cristata	31RFK2	4.25367	26.4397	NA	NA	NA	0.00382678	0.00381336	-1.34153e-05
Galerida cristata	31RFK3	4.7619	26.8857	NA	NA	NA	0.00378074	0.0045996	0.000818857
Galerida cristata	31RFK4	4.75498	26.4345	NA	NA	NA	0.00397867	0.00400701	2.83417e-05
Galerida cristata	31RFL1	4.26885	27.7937	NA	NA	NA	0.00379345	0.00387313	7.96809e-05
Galerida cristata	31RFL2	4.26368	27.3424	NA	NA	NA	0.00381514	0.00377945	-3.56886e-05
Galerida cristata	31RFL3	4.77623	27.7881	NA	NA	NA	0.00380055	0.00430423	0.00050368
Galerida cristata	31RFL4	4.76898	27.3369	NA	NA	NA	0.00376738	0.00380644	3.90655e-05
Galerida cristata	31RFM1	4.27958	28.6961	NA	NA	NA	0.00380945	0.00439553	0.000586082
Galerida cristata	31RFM2	4.27416	28.2449	NA	NA	NA	0.00375633	0.00379094	3.46102e-05
Galerida cristata	31RFM3	4.79124	28.6903	NA	NA	NA	0.00381038	0.00706033	0.00324995
Galerida cristata	31RFM4	4.78365	28.2392	NA	NA	NA	0.00382329	0.00392775	0.000104461
Galerida cristata	31RFN1	4.29082	29.5985	NA	NA	NA	0.00376099	0.00735013	0.00358914
Galerida cristata	31RFN2	4.28513	29.1473	NA	NA	NA	0.00376891	0.00676977	0.00300086
Galerida cristata	31RFN3	4.80696	29.5925	NA	NA	NA	0.00377432	0.00831656	0.00454224
Galerida cristata	31RFN4	4.79901	29.1414	NA	NA	NA	0.00400493	0.0140019	0.00999697
Galerida cristata	31RFP1	4.30257	30.5007	NA	NA	NA	0.00389596	0.00747539	0.00357943
Galerida cristata	31RFP2	4.29663	30.0496	NA	NA	NA	0.00381817	0.00729218	0.00347401
Galerida cristata	31RFP3	4.82341	30.4945	NA	NA	NA	0.00697985	0.00792993	0.000950086
Galerida cristata	31RFP4	4.81509	30.0435	NA	NA	NA	0.00377071	0.00846637	0.00469566
Galerida cristata	31RFQ1	4.31487	31.4028	NA	NA	NA	0.00379826	0.00572379	0.00192553
Galerida cristata	31RFQ2	4.30865	30.9518	NA	NA	NA	0.00377357	0.00741805	0.00364447
Galerida cristata	31RFQ3	4.84062	31.3963	NA	NA	NA	0.00378688	0.00755305	0.00376617
Galerida cristata	31RFQ4	4.83192	30.9454	NA	NA	NA	0.00395432	0.00755128	0.00359696
Galerida cristata	31RFR2	4.32123	31.8538	NA	NA	NA	0.0038259	0.00382554	-3.62386e-07
Galerida cristata	31RFR4	4.84952	31.8472	NA	NA	NA	0.00382886	0.00684331	0.00301445
Galerida cristata	31RGG1	5.21472	24.1715	NA	NA	NA	0.00488965	0.00458277	-0.00030688
Galerida cristata	31RGG3	5.73031	24.1623	NA	NA	NA	0.00497897	0.00604259	0.00106361
Galerida cristata	31RGH1	5.23068	25.0739	NA	NA	NA	0.00442046	0.00425228	-0.00016818
Galerida cristata	31RGH2	5.2226	24.6227	NA	NA	NA	0.0049892	0.00533211	0.000342907
Galerida cristata	31RGH3	5.73918	25.0646	NA	NA	NA	0.00511332	0.00474037	-0.000372944
Galerida cristata	31RGH4	5.73469	24.6135	NA	NA	NA	0.00516202	0.00479692	-0.000365102
Galerida cristata	31RGJ1	5.24744	25.9763	NA	NA	NA	0.00437353	0.00444735	7.38146e-05
Galerida cristata	31RGJ2	5.23896	25.5251	NA	NA	NA	0.00416723	0.00394363	-0.000223603
Galerida cristata	31RGJ3	5.74849	25.9668	NA	NA	NA	0.00473307	0.00428541	-0.000447658
Galerida cristata	31RGJ4	5.74378	25.5157	NA	NA	NA	0.00474845	0.00441379	-0.000334663
Galerida cristata	31RGK1	5.26501	26.8785	NA	NA	NA	0.00388489	0.00388009	-4.8048e-06
Galerida cristata	31RGK2	5.25612	26.4274	NA	NA	NA	0.00407851	0.00405014	-2.83773e-05
Galerida cristata	31RGK3	5.75825	26.8688	NA	NA	NA	0.00429204	0.00435013	5.80921e-05
Galerida cristata	31RGK4	5.75331	26.4178	NA	NA	NA	0.00485744	0.00451979	-0.000337658
Galerida cristata	31RGL1	5.28343	27.7806	NA	NA	NA	0.00381707	0.0038233	6.23512e-06
Galerida cristata	31RGL2	5.27411	27.3296	NA	NA	NA	0.00399446	0.00391808	-7.6381e-05
Galerida cristata	31RGL3	5.76847	27.7708	NA	NA	NA	0.00386393	0.004771	0.000907072
Galerida cristata	31RGL4	5.7633	27.3198	NA	NA	NA	0.00389043	0.00436256	0.000472124
Galerida cristata	31RGM1	5.30272	28.6826	NA	NA	NA	0.00385523	0.00565887	0.00180363
Galerida cristata	31RGM2	5.29296	28.2316	NA	NA	NA	0.00384817	0.00401989	0.000171715
Galerida cristata	31RGM3	5.77919	28.6726	NA	NA	NA	0.00398287	0.00640468	0.00242181
Galerida cristata	31RGM4	5.77377	28.2217	NA	NA	NA	0.00383249	0.00504481	0.00121232
Galerida cristata	31RGN1	5.32292	29.5844	NA	NA	NA	0.0082924	0.0188519	0.0105595
Galerida cristata	31RGN2	5.3127	29.1335	NA	NA	NA	0.00382159	0.0153269	0.0115053
Galerida cristata	31RGN3	5.79041	29.5743	NA	NA	NA	0.00381301	0.0248903	0.0210773
Galerida cristata	31RGN4	5.78473	29.1235	NA	NA	NA	0.00381301	0.0108458	0.00703276
Galerida cristata	31RGP1	5.34406	30.4861	NA	NA	NA	0.00382752	0.0137102	0.0098827
Galerida cristata	31RGP2	5.33337	30.0353	NA	NA	NA	0.00379192	0.0119253	0.00813336
Galerida cristata	31RGP3	5.80215	30.4759	NA	NA	NA	0.00394328	0.0256952	0.0217519
Galerida cristata	31RGP4	5.79621	30.0251	NA	NA	NA	0.00392336	0.0254429	0.0215195
Galerida cristata	31RGQ1	5.36617	31.3877	NA	NA	NA	0.00477678	0.00786694	0.00309016
Galerida cristata	31RGQ2	5.35499	30.9369	NA	NA	NA	0.00381487	0.0102811	0.0064662
Galerida cristata	31RGQ3	5.81443	31.3773	NA	NA	NA	0.00380592	0.0107753	0.00696943
Galerida cristata	31RGQ4	5.80822	30.9266	NA	NA	NA	0.00380864	0.0254934	0.0216847
Galerida cristata	31RGR2	5.37761	31.8384	NA	NA	NA	0.0041982	0.00760426	0.00340606
Galerida cristata	31RGR4	5.82078	31.828	NA	NA	NA	0.00385762	0.00831821	0.00446059
Galerida cristata	31SBA4	0.492858	36.3437	NA	NA	NA	0.102149	0.0982656	-0.00388316
Galerida cristata	31SBC3	0.35165	38.5922	NA	NA	NA	0.572936	0.451677	-0.121259
Galerida cristata	31SBD4	0.34439	39.0425	NA	NA	NA	0.717599	0.497187	-0.220412
Galerida cristata	31SBE4	0.329374	39.943	NA	NA	NA	0.805825	0.718068	-0.0877575
Galerida cristata	31SBR3	0.610699	32.2891	NA	NA	NA	0.00541982	0.00575924	0.000339419
Galerida cristata	31SBS3	0.58651	33.1904	NA	NA	NA	0.0326798	0.0147615	-0.0179183
Galerida cristata	31SBS4	0.59874	32.7398	NA	NA	NA	0.00836004	0.00589165	-0.00246838
Galerida cristata	31SBT3	0.56122	34.0915	NA	NA	NA	0.076808	0.0570454	-0.0197626
Galerida cristata	31SBT4	0.574004	33.641	NA	NA	NA	0.0701206	0.0354246	-0.034696
Galerida cristata	31SBU3	0.534783	34.9925	NA	NA	NA	0.088926	0.0975101	0.00858415
Galerida cristata	31SBU4	0.548149	34.542	NA	NA	NA	0.0974217	0.0933012	-0.00412051
Galerida cristata	31SBV3	0.507144	35.8933	NA	NA	NA	0.0675787	0.0726686	0.00508982
Galerida cristata	31SBV4	0.521117	35.4429	NA	NA	NA	0.0579869	0.0823314	0.0243445
Galerida cristata	31SCA2	1.04967	36.3541	NA	NA	NA	0.0513973	0.0823168	0.0309195
Galerida cristata	31SCA3	1.5986	36.8125	NA	NA	NA	0.133265	0.15218	0.0189152
Galerida cristata	31SCA4	1.60673	36.3619	NA	NA	NA	0.112317	0.116356	0.00403885
Galerida cristata	31SCC3	1.56423	38.6146	NA	NA	NA	0.689958	0.593207	-0.0967509
Galerida cristata	31SCD2	0.977499	39.0564	NA	NA	NA	0.710667	0.632325	-0.0783423
Galerida cristata	31SCD4	1.55515	39.065	NA	NA	NA	0.684206	0.609001	-0.0752046
Galerida cristata	31SCE2	0.951216	39.9569	NA	NA	NA	0.773057	0.619092	-0.153964
Galerida cristata	31SCR1	1.14138	32.298	NA	NA	NA	0.00516998	0.00564654	0.000476567
Galerida cristata	31SCR3	1.67227	32.3047	NA	NA	NA	0.00494919	0.00736334	0.00241415
Galerida cristata	31SCS1	1.12256	33.1996	NA	NA	NA	0.0245448	0.0126927	-0.0118521
Galerida cristata	31SCS2	1.13207	32.7489	NA	NA	NA	0.00734865	0.00544612	-0.00190254
Galerida cristata	31SCS3	1.65882	33.2066	NA	NA	NA	0.0145896	0.016122	0.00153243
Galerida cristata	31SCS4	1.66562	32.7557	NA	NA	NA	0.00687799	0.00527984	-0.00159814
Galerida cristata	31SCT1	1.10287	34.1011	NA	NA	NA	0.0776453	0.0666256	-0.0110196
Galerida cristata	31SCT2	1.11282	33.6504	NA	NA	NA	0.112203	0.0958486	-0.0163549
Galerida cristata	31SCT3	1.64475	34.1083	NA	NA	NA	0.09688	0.0663374	-0.0305426
Galerida cristata	31SCT4	1.65186	33.6574	NA	NA	NA	0.0759616	0.0402489	-0.0357127
Galerida cristata	31SCU1	1.0823	35.0024	NA	NA	NA	0.0877369	0.0915015	0.00376462
Galerida cristata	31SCU2	1.0927	34.5518	NA	NA	NA	0.10046	0.0711966	-0.029263
Galerida cristata	31SCU3	1.63005	35.0098	NA	NA	NA	0.115244	0.0787661	-0.0364779
Galerida cristata	31SCU4	1.63748	34.5591	NA	NA	NA	0.107708	0.0782726	-0.0294358
Galerida cristata	31SCV1	1.06079	35.9036	NA	NA	NA	0.0619335	0.080655	0.0187215
Galerida cristata	31SCV2	1.07166	35.453	NA	NA	NA	0.110191	0.0963276	-0.0138635
Galerida cristata	31SCV3	1.61467	35.9112	NA	NA	NA	0.139007	0.121171	-0.0178358
Galerida cristata	31SCV4	1.62245	35.4605	NA	NA	NA	0.147375	0.117879	-0.029496
Galerida cristata	31SDA1	2.15909	36.8178	NA	NA	NA	0.201353	0.191897	-0.0094552
Galerida cristata	31SDA2	2.16397	36.3671	NA	NA	NA	0.164339	0.175223	0.0108837
Galerida cristata	31SDA3	2.71968	36.8204	NA	NA	NA	0.260855	0.286211	0.0253559
Galerida cristata	31SDA4	2.72131	36.3697	NA	NA	NA	0.268334	0.212343	-0.0559909
Galerida cristata	31SDD1	2.12743	39.5212	NA	NA	NA	0.730849	0.670668	-0.0601805
Galerida cristata	31SDD3	2.70913	39.5242	0	0		0.611142	0.68313	0.0719883
Galerida cristata	31SDD4	2.71099	39.0736	NA	NA	NA	0.737554	0.699936	-0.0376179
Galerida cristata	31SDE4	2.70723	39.9747	NA	NA	NA	0.768819	0.732117	-0.0367016
Galerida cristata	31SDR1	2.2033	32.3092	NA	NA	NA	0.00448891	0.00584785	0.00135893
Galerida cristata	31SDR3	2.73442	32.3115	NA	NA	NA	0.00529401	0.00454587	-0.000748137
Galerida cristata	31SDS1	2.19523	33.2112	NA	NA	NA	0.0098891	0.0167564	0.00686726
Galerida cristata	31SDS2	2.19931	32.7602	NA	NA	NA	0.00566597	0.00516258	-0.000503396
Galerida cristata	31SDS3	2.73173	33.2135	NA	NA	NA	0.00769164	0.00726561	-0.00042603
Galerida cristata	31SDS4	2.73309	32.7625	NA	NA	NA	0.00512956	0.0043248	-0.00080476
Galerida cristata	31SDT1	2.18679	34.113	NA	NA	NA	0.115838	0.0431517	-0.0726862
Galerida cristata	31SDT2	2.19105	33.6621	NA	NA	NA	0.0280852	0.0114031	-0.016682
Galerida cristata	31SDT3	2.72892	34.1154	NA	NA	NA	0.0621338	0.0221817	-0.0399521
Galerida cristata	31SDT4	2.73034	33.6645	NA	NA	NA	0.0111507	0.0124033	0.00125255
Galerida cristata	31SDU1	2.17796	35.0148	NA	NA	NA	0.11143	0.0811782	-0.0302516
Galerida cristata	31SDU2	2.18242	34.5639	NA	NA	NA	0.0725638	0.065652	-0.00691182
Galerida cristata	31SDU3	2.72598	35.0172	NA	NA	NA	0.112262	0.0745146	-0.037747
Galerida cristata	31SDU4	2.72746	34.5664	NA	NA	NA	0.0927491	0.0785759	-0.0141732
Galerida cristata	31SDV1	2.16873	35.9163	NA	NA	NA	0.182176	0.167478	-0.014698
Galerida cristata	31SDV2	2.1734	35.4656	NA	NA	NA	0.106345	0.099802	-0.00654345
Galerida cristata	31SDV3	2.7229	35.9189	NA	NA	NA	0.185688	0.173511	-0.0121777
Galerida cristata	31SDV4	2.72445	35.4681	NA	NA	NA	0.114944	0.0784195	-0.0365244
Galerida cristata	31SEA1	3.28032	36.8204	NA	NA	NA	0.316108	0.327034	0.010926
Galerida cristata	31SEA2	3.27869	36.3697	NA	NA	NA	0.329496	0.268697	-0.0607991
Galerida cristata	31SEA3	3.84091	36.8178	NA	NA	NA	0.4174	0.353062	-0.0643378
Galerida cristata	31SEA4	3.83603	36.3671	NA	NA	NA	0.315267	0.251563	-0.0637032
Galerida cristata	31SED1	3.29087	39.5242	0	0		0.560493	0.577006	0.016513
Galerida cristata	31SED2	3.28901	39.0736	NA	NA	NA	0.62058	0.664437	0.0438575
Galerida cristata	31SEE2	3.29277	39.9747	NA	NA	NA	0.594983	0.532812	-0.0621708
Galerida cristata	31SEE4	3.87827	39.9717	0	0		0.544615	0.608145	0.0635296
Galerida cristata	31SER1	3.26558	32.3115	NA	NA	NA	0.00431864	0.0039853	-0.000333343
Galerida cristata	31SER3	3.7967	32.3092	NA	NA	NA	0.00396743	0.00383735	-0.000130077
Galerida cristata	31SES1	3.26827	33.2135	NA	NA	NA	0.00638733	0.00467068	-0.00171665
Galerida cristata	31SES2	3.26691	32.7625	NA	NA	NA	0.0049871	0.0057896	0.000802503
Galerida cristata	31SES3	3.80477	33.2112	NA	NA	NA	0.00546402	0.00428243	-0.00118159
Galerida cristata	31SES4	3.80069	32.7602	NA	NA	NA	0.00463485	0.00399731	-0.000637538
Galerida cristata	31SET1	3.27108	34.1154	NA	NA	NA	0.0309562	0.0114513	-0.0195049
Galerida cristata	31SET2	3.26966	33.6645	NA	NA	NA	0.0099045	0.0108891	0.000984571
Galerida cristata	31SET3	3.81321	34.113	NA	NA	NA	0.0200335	0.0144748	-0.00555866
Galerida cristata	31SET4	3.80895	33.6621	NA	NA	NA	0.00942119	0.00541147	-0.00400972
Galerida cristata	31SEU1	3.27402	35.0172	NA	NA	NA	0.139892	0.0870788	-0.0528137
Galerida cristata	31SEU2	3.27254	34.5664	NA	NA	NA	0.135883	0.0887251	-0.0471581
Galerida cristata	31SEU3	3.82204	35.0148	NA	NA	NA	0.0906	0.0706553	-0.0199448
Galerida cristata	31SEU4	3.81758	34.5639	NA	NA	NA	0.124274	0.0728546	-0.0514189
Galerida cristata	31SEV1	3.2771	35.9189	NA	NA	NA	0.23727	0.19021	-0.0470597
Galerida cristata	31SEV2	3.27555	35.4681	NA	NA	NA	0.148095	0.108215	-0.0398796
Galerida cristata	31SEV3	3.83127	35.9163	NA	NA	NA	0.215812	0.145564	-0.0702479
Galerida cristata	31SEV4	3.8266	35.4656	NA	NA	NA	0.145017	0.083331	-0.0616862
Galerida cristata	31SFA1	4.4014	36.8125	NA	NA	NA	0.52152	0.360259	-0.16126
Galerida cristata	31SFA2	4.39327	36.3619	NA	NA	NA	0.292685	0.240385	-0.0523006
Galerida cristata	31SFA3	4.9617	36.8046	NA	NA	NA	0.512195	0.361997	-0.150198
Galerida cristata	31SFA4	4.95033	36.3541	NA	NA	NA	0.290817	0.226332	-0.0644845
Galerida cristata	31SFE2	4.46363	39.9658	1	0	Extinction	0.702626	0.644913	-0.0577137
Galerida cristata	31SFR1	4.32773	32.3047	NA	NA	NA	0.0038941	0.00379235	-0.000101759
Galerida cristata	31SFR3	4.85862	32.298	NA	NA	NA	0.00386514	0.00421622	0.000351073
Galerida cristata	31SFS1	4.34118	33.2066	NA	NA	NA	0.00467046	0.00418844	-0.000482016
Galerida cristata	31SFS2	4.33438	32.7557	NA	NA	NA	0.00406923	0.00391167	-0.000157564
Galerida cristata	31SFS3	4.87744	33.1996	NA	NA	NA	0.00434006	0.00400505	-0.000335016
Galerida cristata	31SFS4	4.86793	32.7489	NA	NA	NA	0.00395302	0.00494218	0.000989164
Galerida cristata	31SFT1	4.35525	34.1083	NA	NA	NA	0.010078	0.0143932	0.00431527
Galerida cristata	31SFT2	4.34814	33.6574	NA	NA	NA	0.00597702	0.00466241	-0.00131461
Galerida cristata	31SFT3	4.89713	34.1011	NA	NA	NA	0.00893401	0.00473501	-0.004199
Galerida cristata	31SFT4	4.88718	33.6504	NA	NA	NA	0.00455815	0.00413624	-0.000421909
Galerida cristata	31SFU1	4.36995	35.0098	NA	NA	NA	0.0314389	0.0265509	-0.00488798
Galerida cristata	31SFU2	4.36252	34.5591	NA	NA	NA	0.0462385	0.0178291	-0.0284094
Galerida cristata	31SFU3	4.9177	35.0024	NA	NA	NA	0.0116192	0.0167252	0.00510602
Galerida cristata	31SFU4	4.9073	34.5518	NA	NA	NA	0.0112273	0.0127569	0.0015296
Galerida cristata	31SFV1	4.38533	35.9112	NA	NA	NA	0.151342	0.113959	-0.0373834
Galerida cristata	31SFV2	4.37755	35.4605	NA	NA	NA	0.0615861	0.0536939	-0.00789219
Galerida cristata	31SFV3	4.93921	35.9036	NA	NA	NA	0.134388	0.0790919	-0.0552957
Galerida cristata	31SFV4	4.92834	35.453	NA	NA	NA	0.032733	0.0358855	0.00315254
Galerida cristata	31SGA1	5.52175	36.794	NA	NA	NA	0.530833	0.375303	-0.155529
Galerida cristata	31SGA2	5.50714	36.3437	NA	NA	NA	0.342355	0.239578	-0.102777
Galerida cristata	31SGA3	6	36.7823	NA	NA	NA	0.54183	0.527214	-0.0146157
Galerida cristata	31SGA4	6	36.3322	NA	NA	NA	0.45929	0.345693	-0.113597
Galerida cristata	31SGB4	6	37.2323	NA	NA	NA	0.551422	0.635964	0.0845423
Galerida cristata	31SGR1	5.3893	32.2891	NA	NA	NA	0.00389531	0.0079952	0.00409989
Galerida cristata	31SGR3	6	32.2786	NA	NA	NA	0.00389349	0.00910796	0.00521447
Galerida cristata	31SGS1	5.41349	33.1904	NA	NA	NA	0.00411934	0.00468902	0.000569682
Galerida cristata	31SGS2	5.40126	32.7398	NA	NA	NA	0.00432291	0.00512191	0.000799003
Galerida cristata	31SGS3	6	33.1797	NA	NA	NA	0.00395309	0.00388698	-6.61179e-05
Galerida cristata	31SGS4	6	32.7292	NA	NA	NA	0.00397528	0.00613853	0.00216325
Galerida cristata	31SGT1	5.43878	34.0915	NA	NA	NA	0.00444996	0.00396523	-0.000484732
Galerida cristata	31SGT2	5.426	33.641	NA	NA	NA	0.00419366	0.00428654	9.28785e-05
Galerida cristata	31SGT3	6	34.0807	NA	NA	NA	0.00428546	0.00405706	-0.000228402
Galerida cristata	31SGT4	6	33.6302	NA	NA	NA	0.00396543	0.00417744	0.000212017
Galerida cristata	31SGU1	5.46522	34.9925	NA	NA	NA	0.0163124	0.0149014	-0.00141097
Galerida cristata	31SGU2	5.45185	34.542	NA	NA	NA	0.00905941	0.00945857	0.000399162
Galerida cristata	31SGU3	6	34.9815	NA	NA	NA	0.0134187	0.0147288	0.00131013
Galerida cristata	31SGU4	6	34.5311	NA	NA	NA	0.00530335	0.00454053	-0.000762823
Galerida cristata	31SGV1	5.49286	35.8933	NA	NA	NA	0.148056	0.0925775	-0.0554788
Galerida cristata	31SGV2	5.47888	35.4429	NA	NA	NA	0.013599	0.0194419	0.0058429
Galerida cristata	31SGV3	6	35.882	NA	NA	NA	0.25828	0.134757	-0.123523
Galerida cristata	31SGV4	6	35.4318	NA	NA	NA	0.0777243	0.0428034	-0.0349209
Galerida cristata	31TBE3	0.321612	40.3932	1	1	No change	0.766432	0.646052	-0.12038
Galerida cristata	31TBF3	0.305546	41.2935	1	1	No change	0.68771	0.343077	-0.344633
Galerida cristata	31TBF4	0.313671	40.8434	1	1	No change	0.778974	0.753688	-0.0252867
Galerida cristata	31TBG3	0.288735	42.1936	1	1	No change	0.793685	0.74058	-0.0531047
Galerida cristata	31TBG4	0.297236	41.7436	1	1	No change	0.683594	0.379403	-0.304192
Galerida cristata	31TBH3	0.271142	43.0936	1	1	No change	0.816699	0.747483	-0.069216
Galerida cristata	31TBH4	0.280039	42.6436	1	1	No change	0.376365	0.489904	0.113538
Galerida cristata	31TBJ3	0.252716	43.9934	1	1	No change	0.849201	0.795141	-0.0540598
Galerida cristata	31TBJ4	0.262034	43.5435	1	1	No change	0.847303	0.774676	-0.0726271
Galerida cristata	31TBK3	0.233416	44.8931	1	1	No change	0.835587	0.790348	-0.0452391
Galerida cristata	31TBK4	0.243179	44.4433	1	1	No change	0.846057	0.80499	-0.0410663
Galerida cristata	31TBL3	0.213191	45.7925	1	1	No change	0.846426	0.844344	-0.00208201
Galerida cristata	31TBL4	0.223423	45.3428	1	1	No change	0.85257	0.83787	-0.0146995
Galerida cristata	31TCE1	0.937622	40.4071	NA	NA	NA	0.720443	0.664529	-0.0559138
Galerida cristata	31TCE3	1.52665	40.4161	NA	NA	NA	0.743282	0.745281	0.00199939
Galerida cristata	31TCF1	0.9095	41.3074	1	1	No change	0.819744	0.718388	-0.101356
Galerida cristata	31TCF2	0.923723	40.8573	1	1	No change	0.699632	0.45864	-0.240992
Galerida cristata	31TCF3	1.50655	41.3167	1	1	No change	0.839047	0.837698	-0.00134829
Galerida cristata	31TCF4	1.51672	40.8664	NA	NA	NA	0.769892	0.775045	0.00515348
Galerida cristata	31TCG1	0.880067	42.2074	1	1	No change	0.777004	0.736886	-0.0401181
Galerida cristata	31TCG2	0.894949	41.7574	1	1	No change	0.793555	0.617108	-0.176447
Galerida cristata	31TCG3	1.48552	42.217	1	1	No change	0.64276	0.703957	0.0611973
Galerida cristata	31TCG4	1.49615	41.7669	1	1	No change	0.867818	0.867054	-0.000764005
Galerida cristata	31TCH1	0.849263	43.1074	0	1	Colonisation	0.682113	0.771757	0.0896444
Galerida cristata	31TCH2	0.864842	42.6574	1	0	Extinction	0.435127	0.476669	0.0415418
Galerida cristata	31TCH3	1.4635	43.1173	1	1	No change	0.852325	0.813001	-0.0393244
Galerida cristata	31TCH4	1.47463	42.6672	0	0		0.261646	0.494814	0.233168
Galerida cristata	31TCJ1	0.817004	44.0072	1	1	No change	0.858173	0.783754	-0.0744197
Galerida cristata	31TCJ2	0.833322	43.5573	1	1	No change	0.859419	0.783676	-0.0757427
Galerida cristata	31TCJ3	1.44044	44.0174	1	1	No change	0.871381	0.779005	-0.092376
Galerida cristata	31TCJ4	1.4521	43.5673	1	1	No change	0.868658	0.791152	-0.0775061
Galerida cristata	31TCK1	0.78321	44.9068	1	1	No change	0.788643	0.694086	-0.0945577
Galerida cristata	31TCK2	0.800303	44.457	1	1	No change	0.785682	0.745933	-0.0397494
Galerida cristata	31TCK3	1.41629	44.9173	1	0	Extinction	0.773221	0.70432	-0.0689009
Galerida cristata	31TCK4	1.4285	44.4674	0	1	Colonisation	0.66889	0.743384	0.0744941
Galerida cristata	31TCL1	0.747786	45.8062	1	1	No change	0.811669	0.82327	0.0116015
Galerida cristata	31TCL2	0.76571	45.3565	1	1	No change	0.804345	0.802619	-0.00172646
Galerida cristata	31TCL3	1.39097	45.8171	1	0	Extinction	0.779583	0.74038	-0.0392033
Galerida cristata	31TCL4	1.40378	45.3672	0	0		0.619432	0.713868	0.094436
Galerida cristata	31TCM1	0.710649	46.7055	1	1	No change	0.873462	0.854307	-0.0191547
Galerida cristata	31TCM2	0.729436	46.2559	1	1	No change	0.85334	0.8308	-0.02254
Galerida cristata	31TCM3	1.36442	46.7167	1	1	No change	0.870169	0.863639	-0.00653014
Galerida cristata	31TCM4	1.37785	46.2669	1	1	No change	0.80838	0.819209	0.0108295
Galerida cristata	31TCN1	0.671682	47.6046	1	1	No change	0.868585	0.884823	0.0162374
Galerida cristata	31TCN2	0.6914	47.1551	1	1	No change	0.87774	0.878407	0.000666989
Galerida cristata	31TCN3	1.33657	47.6162	1	1	No change	0.874559	0.883706	0.00914644
Galerida cristata	31TCN4	1.35067	47.1665	1	1	No change	0.883648	0.883157	-0.000490943
Galerida cristata	31TDF1	2.10384	41.3229	1	1	No change	0.771077	0.7696	-0.00147718
Galerida cristata	31TDF3	2.70126	41.326	NA	NA	NA	0.77838	0.807968	0.0295874
Galerida cristata	31TDG1	2.09121	42.2234	1	1	No change	0.558146	0.682211	0.124066
Galerida cristata	31TDG2	2.0976	41.7732	1	1	No change	0.843147	0.876406	0.0332591
Galerida cristata	31TDG3	2.69705	42.2266	1	1	No change	0.829472	0.827724	-0.00174715
Galerida cristata	31TDG4	2.69918	41.7763	1	1	No change	0.812778	0.82156	0.00878179
Galerida cristata	31TDH1	2.078	43.1239	1	1	No change	0.869617	0.828174	-0.0414434
Galerida cristata	31TDH2	2.08468	42.6737	1	1	No change	0.745072	0.716094	-0.0289781
Galerida cristata	31TDH3	2.69265	43.1272	1	1	No change	0.867067	0.817587	-0.0494794
Galerida cristata	31TDH4	2.69488	42.6769	1	1	No change	0.859338	0.815632	-0.0437059
Galerida cristata	31TDJ1	2.06416	44.0242	1	1	No change	0.823883	0.78872	-0.0351634
Galerida cristata	31TDJ2	2.07116	43.574	1	1	No change	0.843538	0.813314	-0.0302242
Galerida cristata	31TDJ3	2.68804	44.0276	1	1	No change	0.791075	0.763991	-0.0270836
Galerida cristata	31TDJ4	2.69037	43.5774	0	1	Colonisation	0.66683	0.748819	0.0819893
Galerida cristata	31TDK1	2.04966	44.9243	0	0		0.635574	0.712459	0.0768857
Galerida cristata	31TDK2	2.05699	44.4743	0	1	Colonisation	0.672037	0.737867	0.0658299
Galerida cristata	31TDK3	2.6832	44.9278	0	0		0.472017	0.686468	0.214451
[truncated: 32,926 more rows]

## Sheet: Supp. Fig. 1
Source Data for Supplementary Figure 1: Mean Temperature over the study area between 1960 and 2015. Mean annual observed temperature across all of Europe calculated using the CRS TS 3.25 0.5° dataset.
Year	Mean Temperature
1960	8.65644
1961	9.14479
1962	8.08749
1963	7.9737
1964	8.39013
1965	7.83239
1966	8.44301
1967	8.68071
1968	8.27398
1969	7.86645
1970	8.21222
1971	8.41175
1972	8.53953
1973	8.42139
1974	8.86651
1975	9.05292
1976	8.01038
1977	8.48172
1978	7.91181
1979	8.2493
1980	7.85265
1981	8.40927
1982	8.78134
1983	8.96443
1984	8.50622
1985	7.68248
1986	8.31465
1987	7.86613
1988	8.82767
1989	9.53765
1990	9.61216
1991	8.7565
1992	9.08758
1993	8.53686
1994	9.30649
1995	9.09939
1996	8.26824
1997	9.03154
1998	9.01208
1999	9.46966
2000	9.79929
2001	9.20224
2002	9.60857
2003	9.37568
2004	9.28901
2005	9.28345
2006	9.59531
2007	9.96723
2008	9.83095
2009	9.66477
2010	8.83346
2011	9.855
2012	9.47079
2013	9.63025
2014	10.2841
2015	10.0812

## Sheet: Supp. Fig. 3
Source data for plotting Supplementary Figure S3: Observed and predicted shifts in the distance and direction of the ranges of 378 species of European breeding birds between the periods 1985–1988 and 2013–2017 using the four different approaches to fitting SDMs. The distance and bearing of range shifts is calculated as the distance and direction between the centre of gravity of a species range in…
	Observed shifts		Predicted shifts using SDMs fitted with the top performing set of climate variables across all species		Predicted shifts using SDMs fitted with species-specfic climate variables		Predicted shifts using SDMs fitted with the top performing set of climate variables across all species and land cover		Predicted shifts using SDMs fitted with species-specifc climate variables and land cover
Binomial name	Distance (km)	Bearing (°)	Distance (km)	Bearing (°)	Distance (km)	Bearing (°)	Distance (km)	Bearing (°)	Distance (km)	Bearing (°)
Acanthis flammea	5.04847	-115.547	170.189	-26.1125	153.551	-21.2001	53.2096	-52.6791	89.6674	-36.7298
Accipiter brevipes	27.3753	-3.41767	240.787	-37.8117	239.427	-38.0581	116.442	-25.7498	171.91	-37.7098
Accipiter gentilis	38.7009	-149.275	54.4348	4.22612	54.4504	3.89321	19.7027	-2.46656	38.5787	-0.235233
Accipiter nisus	57.5557	172.247	36.0225	-40.8871	35.3	-35.8998	1.03683	-57.3806	14.0062	-19.6849
Acrocephalus agricola	275.491	37.0509	113.975	-42.9792	206.745	-94.5811	47.759	-42.3896	192.517	-91.3835
Acrocephalus arundinaceus	57.9163	29.7747	74.1865	-7.23523	71.8553	-5.83962	26.2359	-15.9484	30.7012	-17.6337
Acrocephalus dumetorum	253.936	-105.441	221.173	-1.32894	102.237	12.9338	49.5078	-7.20241	83.3168	5.01295
Acrocephalus melanopogon	193.743	34.2614	136.472	9.13883	148.674	21.5743	101.42	16.707	155.123	19.1513
Acrocephalus paludicola	72.946	86.1205	66.6219	72.1448	91.9504	83.7248	58.7	-88.6777	105.4	-157.011
Acrocephalus palustris	33.1514	-17.3567	100.551	0.442823	84.2446	15.1794	30.3042	-9.93863	35.5912	18.7075
Acrocephalus schoenobaenus	35.7325	12.2973	22.9663	3.09771	25.2259	7.84401	9.21854	-45.0694	25.5138	-17.5683
Acrocephalus scirpaceus	20.7353	133.041	108.642	14.1225	106.534	13.1667	40.0911	24.3559	51.8598	16.9631
Actitis hypoleucos	109.848	37.113	56.9741	-35.3662	28.2574	-36.553	13.9289	-18.6265	19.9813	-29.5579
Aegithalos caudatus	38.7601	72.501	76.9605	7.29281	76.1632	4.32953	40.5925	28.076	45.1145	21.2482
Aegolius funereus	97.0073	166.944	170.212	-5.24473	161.045	-14.3312	55.5747	-7.49214	85.4955	-6.55291
Aegypius monachus	204.206	-61.8795	180.484	24.2542	628.606	-1.39109	155.464	55.2135	66.3701	-137.496
Alauda arvensis	34.0833	165.36	9.8776	-17.1217	11.821	-24.8366	1.97896	-152.784	2.54268	-56.1748
Alaudala rufescens	367.518	-96.03	51.2054	-149.31	74.3	-138.907	45.31	-166.796	59.707	-136.749
Alcedo atthis	84.1396	6.57673	87.3828	14.7498	88.6527	11.6049	25.9482	19.2166	39.5501	16.7153
Alectoris barbara	0	-180	46.6187	96.9258	14.8321	-40.0654	49.1543	-173.712	46.6012	-94.6178
Alectoris chukar	934.143	130.048	255.102	-2.39466	398.358	-23.574	82.8612	-17.8973	243.307	-51.5264
Alectoris graeca	50.571	-22.72	202.766	-20.2143	111.14	-19.3207	106.037	-24.4801	60.559	-61.3754
Alectoris rufa	58.5935	62.2574	145.888	12.0215	262.796	-0.759012	82.8939	32.6996	143.165	2.7078
Anas acuta	117.778	-49.2618	71.9903	-16.6079	29.0947	-63.2781	18.811	-136.972	33.2874	-173.689
Anas crecca	30.7092	2.05624	97.1098	-17.4022	104.779	-16.8257	18.4006	9.11077	47.5891	-12.1494
Anas platyrhynchos	34.5154	173.661	15.9867	6.03528	33.4595	18.6381	2.8127	35.6459	18.0646	21.6751
Anser anser	165.675	160.381	82.8613	-2.23869	167.678	73.5736	17.3461	-9.80808	139.282	81.0869
Anser brachyrhynchus	73.0369	64.7067	236.443	120.677	427.316	105.558	16.7697	2.36639	57.6312	-15.4014
Anser erythropus	435.051	34.7144	351.549	-165.359	668.328	172.272	25.7549	144.009	493.569	-152.585
Anser fabalis	101.502	165.847	66.6477	-8.31457	84.3505	9.47666	31.3595	-22.4606	64.4618	10.9792
Anthus campestris	56.936	172.803	88.9638	-8.70241	89.0018	-8.84909	55.6552	-9.04904	60.2197	-14.0298
Anthus cervinus	74.7057	33.672	203.296	-127.766	144.494	-159.132	139.829	-147.57	51.2146	-153.311
Anthus petrosus	26.0323	38.8797	56.0615	-156.328	91.9227	-37.1221	40.5239	-73.1874	127.171	-0.369787
Anthus pratensis	23.9579	-78.557	123.532	-13.0597	118.135	6.34789	58.1735	-21.9117	90.2948	2.34139
Anthus spinoletta	36.4141	-93.9488	130.738	0.430442	187.037	4.66347	64.54	23.2254	59.7149	2.24686
Anthus trivialis	14.5526	-143.479	87.3269	-20.9632	75.6664	-24.2744	27.6517	-20.4901	43.1575	-19.2112
Apus apus	14.4128	122.013	69.0603	-8.95698	51.2664	12.1978	16.4589	2.18294	33.8609	8.33414
Apus caffer	161.236	-23.835	129.601	53.0368	182.665	-59.6932	51.0356	78.8631	772.116	-13.431
Apus pallidus	81.9884	-24.315	42.5795	-10.039	70.4551	-39.6407	23.7174	-31.4875	64.772	-32.7491
Aquila adalberti	67.1216	66.0204	388.485	90.5303	358.876	85.2117	32.5656	149.327	112.434	66.7257
Aquila chrysaetos	112.852	-0.186689	84.923	-155.915	120.212	-162.714	21.0206	-102.048	66.1187	-134.544
Aquila fasciata	90.0956	144.206	60.913	71.7347	29.9098	103.632	20.7683	65.539	9.50105	-23.0388
Aquila heliaca	138.931	-40.5144	256.261	-34.8371	256.311	-34.8712	126.552	-18.8234	192.077	-38.2676
Ardea alba	527.713	-70.3233	52.4684	-51.996	49.5427	-50.2104	94.3395	-109.731	41.6629	-72.5944
Ardea cinerea	26.6217	164.842	83.1939	-3.85637	63.1822	70.2252	4.41626	-10.6222	33.4065	36.9141
Ardea purpurea	129.175	-97.355	150.977	4.92892	150.991	5.02285	113.188	-3.56387	150.898	-1.80829
Ardeola ralloides	465.246	-101.866	192.487	15.1962	188.467	14.2848	153.558	28.8653	180.717	21.3394
Arenaria interpres	9.89383	107.531	82.8032	-30.6186	127.189	11.8487	39.3167	-52.0751	37.361	23.8978
Asio flammeus	64.5824	132.622	54.5378	-29.297	71.3852	-25.8113	27.5621	-41.4641	50.1717	-31.5071
Asio otus	11.1736	163.718	33.7775	-1.74382	33.7145	-1.6862	6.56299	-19.5994	20.103	-6.91902
Athene noctua	41.6377	138.934	98.5238	14.4965	71.4653	16.4542	39.0143	16.5878	37.6427	14.9483
Aythya ferina	90.0153	-161.103	84.6815	5.02658	84.238	5.09453	4.89142	139.278	18.894	-1.47185
Aythya fuligula	47.8464	-112.483	138.714	-19.4938	144.063	-17.7133	23.3418	-40.5185	56.1003	-33.4081
Aythya marila	98.4632	-69.8388	131.707	-52.901	93.895	-31.3956	60.6847	-70.3282	64.3969	-48.0424
Aythya nyroca	323.33	-134.544	94.6156	-17.4047	57.6152	-63.9854	61.6542	-13.4938	54.6136	-59.0896
Bombycilla garrulus	167.025	-121.935	56.6659	-31.4658	29.203	-21.3287	26.0327	-37.6558	33.9913	-15.3296
Bonasa bonasia	59.4199	49.6348	111.458	-11.5714	94.2953	-14.4374	34.7434	6.2494	51.6424	-1.03062
Botaurus stellaris	162.818	13.5567	101.541	-15.0626	58.0418	80.9881	37.8239	-19.6685	34.4917	52.2975
Branta bernicla	2227.88	-59.9253	28.5398	13.803	90.4236	89.0889	173.165	111.545	98.9583	-4.57951
Branta leucopsis	78.1387	82.8668	114	-47.9418	119.483	-48.8275	99.7084	-171.035	75.8339	-101.447
Bubo bubo	105.65	-89.9605	64.9289	-151.478	52.0433	-134.004	33.3864	-173.215	16.521	-67.1767
Bubo scandiacus	121.808	76.4631	123.162	-151.958	201.543	-166.388	193.405	-157.527	178.287	-147.317
Bubulcus ibis	511.378	47.8017	132.219	74.2963	132.015	73.7402	103.954	78.9075	157.366	70.2082
Bucephala clangula	144.238	-165.596	241.463	-1.41926	228.057	1.17483	100.736	0.70169	158.277	3.80481
Burhinus oedicnemus	57.0648	-109.864	133.448	22.7196	97.6267	15.028	50.0285	12.0616	36.3906	-24.2282
Buteo buteo	22.502	-119.108	83.0899	-5.25891	80.0785	8.81241	39.9945	2.58539	51.0194	8.49711
Buteo lagopus	64.3779	44.2631	77.9096	3.04235	79.0616	14.2492	20.1742	-40.4891	40.5752	-25.628
Buteo rufinus	405.929	30.4465	92.3046	-50.2357	92.1749	-50.3311	67.662	-103.691	64.1524	-85.1499
Calandrella brachydactyla	262.833	-100.617	157.983	-0.024317	157.663	-0.101965	72.0819	-19.6715	91.0529	-17.8916
Calcarius lapponicus	13.4286	-36.6864	96.4369	-130.942	90.4666	-127.972	49.3526	-147.795	20.3738	-97.9028
Calidris alpina	162.696	-27.8773	110.28	-39.9201	131.347	10.8099	50.2193	-57.1898	114.408	13.7175
Calidris falcinellus	64.0456	29.9464	56.0208	-23.741	70.4178	-9.66724	12.7527	-45.2515	31.0663	-3.67919
Calidris maritima	232.991	-84.6661	117.363	-83.1976	117.827	-75.1807	28.6076	-106.32	75.6538	-83.084
Calidris minuta	71.5483	101.152	225.44	143.119	138.409	-152.245	119.55	-161.499	165.301	-141.906
Calidris pugnax	199.504	6.68829	176.885	-3.05073	176.029	-3.02202	80.0158	-14.1018	144.017	-9.13745
Calidris temminckii	41.9848	51.278	105.61	-107.922	51.3293	-104.008	78.3775	-129.811	49.3338	-99.6192
Caprimulgus europaeus	9.93038	126.329	38.0203	-6.63487	46.3734	-0.837491	21.0503	-11.7109	26.1996	12.1844
Caprimulgus ruficollis	25.7746	101.625	110.368	95.6645	110.972	95.4529	76.1545	95.9244	107.099	91.2826
Carduelis carduelis	78.2758	7.69158	83.2458	6.90514	64.9062	7.77161	35.8066	7.96985	45.0996	4.03211
Carduelis citrinella	28.5144	-156.235	260.321	-0.372616	303.567	3.30871	82.2227	24.8216	88.5439	-2.38859
Carduelis corsicana	28.8426	-1.20336	0	-180	107.75	59.2102	NA	NA	95.0138	79.1063
Carpodacus erythrinus	102.606	-141.882	164.171	-2.31764	120.857	5.73623	118.076	-2.00749	134.762	8.00176
Cecropis daurica	184.98	-72.7239	89.1263	15.3398	74.395	36.6068	51.6175	0.411691	56.1984	13.7806
Cercotrichas galactotes	443.69	-92.734	216.621	59.4277	216.481	59.4006	57.47	70.6359	154.418	64.2543
Certhia brachydactyla	12.8237	90.661	136.608	14.8383	140.536	14.841	64.0071	20.7944	76.5068	19.433
Certhia familiaris	37.7075	171.902	143.143	-13.299	105.668	22.8042	57.2259	-11.5606	83.997	23.0027
Cettia cetti	73.1516	-3.41049	120.913	26.9604	108.674	30.1885	38.4177	14.7057	42.9989	12.9214
Charadrius alexandrinus	112.029	176.078	98.0006	56.3868	102.803	55.714	39.498	46.1571	48.8021	30.5692
Charadrius dubius	74.0885	-130.877	48.3092	6.11021	46.5213	2.71205	17.1008	-21.6616	17.7912	-22.5633
Charadrius hiaticula	26.9836	83.6753	175.534	-45.9074	194.438	-41.3466	74.2213	-55.875	132.615	-51.4845
Chersophilus duponti	34.1493	147.477	41.6691	133.023	43.5978	90.1442	136.868	71.0591	63.0327	51.5445
Chloris chloris	40.1583	13.3051	58.2989	0.735681	49.7947	13.0724	23.3926	4.36375	35.7273	6.52378
Ciconia ciconia	134.032	-109.865	74.7812	-10.6162	70.9616	-11.8975	16.4432	-46.8811	17.7846	-36.1526
Ciconia nigra	139.829	-127.873	155.194	-5.93783	155.041	-5.97485	17.754	-15.3207	43.8681	-24.7236
Cinclus cinclus	71.9659	25.2844	57.9944	5.54208	139.543	21.0628	38.2087	24.1042	91.0585	22.5165
Circaetus gallicus	95.842	89.5454	100.098	3.6725	107.459	-14.655	61.0967	18.4452	39.3364	-47.1809
Circus aeruginosus	65.741	-39.7536	45.3076	-2.06857	8.33429	10.3871	11.6996	-44.6727	3.7225	1.27733
Circus cyaneus	174.206	-89.5664	115.57	-38.935	54.0388	153.855	51.2881	-26.7606	33.3183	-115.999
Circus macrourus	1644.71	-17.4308	117.342	-59.9172	15.9148	8.64211	28.5178	-54.8914	14.0148	-65.9273
Circus pygargus	178.172	55.7813	103.855	4.46923	103.891	4.44705	30.8021	-3.49202	51.8314	-6.95834
Cisticola juncidis	162.467	-47.1694	86.106	12.2201	113.194	-26.2634	52.6181	4.09555	83.1229	-18.3258
Clamator glandarius	114.449	86.4305	57.2992	34.4269	111.193	0.600754	38.4159	23.2301	91.154	-37.6453
Clanga clanga	417.776	-20.152	32.8281	-98.7775	40.2682	24.4615	33.2989	56.2101	20.6375	-147.825
Clanga pomarina	56.084	95.2038	92.7046	-16.6279	47.9419	-21.12	16.9546	-67.8374	51.1519	-130.184
Clangula hyemalis	44.8467	-87.7894	114.397	-96.0848	17.2723	-117.275	117.936	-100.194	47.172	-90.2687
Coccothraustes coccothraustes	79.7925	9.35262	102.03	-0.711389	115.298	23.3494	16.4205	-20.3732	53.2825	19.427
Columba livia	66.129	-169.626	29.4511	8.44754	42.5853	15.3211	16.9727	-4.3232	41.3586	9.77132
Columba oenas	87.4216	51.2784	122.232	6.80821	116.849	5.67014	34.9999	6.34624	58.5051	-8.94575
Columba palumbus	10.7927	22.1831	15.5794	-12.2591	15.8472	-17.4405	4.33948	2.00737	11.903	-18.5067
Coracias garrulus	300.129	-164.565	69.9038	-7.69147	62.518	-16.9736	24.6443	-1.6162	29.2191	-16.9405
Corvus corax	44.732	-127.918	15.0645	-46.6816	30.5872	-8.63559	21.3897	-20.2145	35.4528	-17.5262
Corvus corone	2.6488	84.126	37.9976	-0.350705	36.4169	-1.41579	18.9926	11.3609	26.5801	8.82902
Corvus frugilegus	53.1995	-129.715	97.2371	0.778238	97.4449	24.7021	31.7133	7.71272	62.8701	29.9914
Corvus monedula	56.392	27.9413	103.359	7.13142	97.0912	25.5946	43.6585	7.27196	53.9119	30.5121
Coturnix coturnix	233.809	6.63043	85.7539	8.12038	80.2445	7.96459	34.7203	8.31709	31.5147	9.16765
Crex crex	77.188	30.1321	139.113	-18.8278	94.9259	4.68865	49.2376	-16.5332	66.1647	4.53421
Cuculus canorus	4.94703	82.7087	15.3676	-20.1747	15.7467	-27.3349	6.24173	-23.2046	11.9869	-31.4398
Cyanecula svecica	114.653	-149.866	24.3028	-77.1205	37.7972	-55.2952	58.6991	-109.603	60.888	-130.704
Cyanistes caeruleus	61.6644	14.8644	83.231	8.84778	82.6491	6.13858	39.7002	13.5343	49.1994	10.9047
Cyanopica cooki	10.7754	-75.3362	212.986	69.8806	199.233	50.3054	113.744	60.4469	56.7144	52.1696
Cygnus cygnus	301.345	176.305	124.645	-27.0014	131.315	-44.4008	50.2595	-25.1079	59.9587	-25.5602
Cygnus olor	97.2435	158.489	168.138	-11.8464	119.826	21.9974	49.995	-20.3414	85.2984	21.836
Delichon urbicum	9.19681	174.284	18.8639	-49.718	26.5344	-51.5715	2.88156	-84.0943	8.75309	-41.6623
Dendrocopos leucotos	109.962	34.9976	14.2859	-12.502	28.2652	144.189	10.3787	178.302	6.88562	119.397
Dendrocopos major	25.5219	-111.754	34.3933	-2.28213	32.6741	-2.5193	1.08152	63.413	11.0871	0.554456
Dendrocopos syriacus	59.9746	51.094	169.484	-54.353	169.554	-54.4018	102.792	-64.7517	137.946	-67.7429
Dryobates minor	113.563	-158.922	23.9423	-35.8099	24.1288	-35.8314	19.019	-157.306	13.2111	-145
Dryocopus martius	70.05	-128.512	88.8854	-6.63348	92.496	-3.86309	25.5305	-1.65227	43.9481	-4.47842
Egretta garzetta	323.916	-61.9874	179.721	32.4224	180.356	34.1342	136.331	33.3086	166.836	35.137
Elanus caeruleus	231.031	51.1594	86.1436	67.2714	222.541	11.5271	73.5956	67.766	144.444	-109.143
Emberiza aureola	871.564	154.218	342.602	-14.8242	343.194	-15.031	112.616	-45.2537	417.041	-18.2646
Emberiza caesia	160.613	129.14	87.3977	-18.6523	94.3452	-13.5585	43.1012	-51.4833	76.4926	-49.2645
Emberiza calandra	98.8886	107.871	113.291	26.2674	92.359	26.355	53.4248	23.1878	53.0443	35.4934
Emberiza cia	58.0168	-38.9969	121.882	15.3912	127.942	16.4221	87.3939	25.885	106.728	32.8996
Emberiza cirlus	23.5756	66.4355	144.199	5.73298	144.375	5.79793	80.0839	7.23716	89.2649	6.1928
Emberiza citrinella	17.027	63.8936	59.605	-7.54449	59.6357	-7.59714	25.5975	-13.2418	46.8188	-10.7818
Emberiza hortulana	119.712	116.611	9.05525	-68.4657	14.5212	16.9221	8.08616	-8.93729	4.63197	97.2347
Emberiza melanocephala	147.202	-14.4421	167.858	-44.8642	167.687	-44.9616	92.647	-83.1046	142.052	-76.6636
Emberiza pusilla	72.9703	166.589	90.4537	-144.815	39.0313	-163.81	96.7865	-133.854	55.5554	-144.216
Emberiza rustica	69.8805	41.5796	139.697	5.38817	169.597	1.3655	61.2151	13.2453	94.1068	9.43035
Emberiza schoeniclus	56.8737	22.3364	38.2169	-0.499168	38.6513	0.313755	12.1	-96.7869	23.1666	-41.5293
Eremophila alpestris	340.673	-178.758	144.012	-164.258	42.1403	-25.624	95.7493	-170.75	118.743	-136.459
Erithacus rubecula	23.477	-95.7013	55.9374	-4.76889	43.4977	9.31295	23.4997	-10.6856	32.2425	2.71617
Eudromias morinellus	123.475	18.9196	88.1984	-101.775	12.0051	160.266	28.6487	-161.054	34.725	-148.139
Falco biarmicus	72.2568	63.0575	97.4112	30.8761	52.1106	-63.0898	44.0728	-2.49257	48.0663	-50.4672
Falco cherrug	109.978	-85.9463	179.814	-42.594	172.659	-41.9394	99.2363	-15.5065	123.828	-39.1449
Falco columbarius	30.9591	94.8683	71.6364	-78.9301	103.42	-71.1912	34.576	-60.0021	81.2974	-54.8427
Falco eleonorae	316.083	166.238	170.348	-66.6503	79.5623	-88.9486	106.849	-82.6774	86.6479	-78.4905
Falco naumanni	447.415	-100.421	129.984	22.2527	129.704	22.3748	38.1427	4.53531	64.2497	21.063
Falco peregrinus	362.144	20.5225	80.7307	24.334	80.8278	24.2455	37.412	42.0011	55.4118	46.3907
Falco rusticolus	191.081	69.1234	128.761	-107.625	150.368	-87.4439	58.3271	-110.252	106.022	-94.5004
Falco subbuteo	37.2709	7.93724	73.0814	-2.04404	73.0164	-1.06556	39.1802	7.57274	52.1169	4.98821
Falco tinnunculus	20.2226	53.7052	17.1667	-30.804	15.4748	-29.4052	5.04336	13.3591	8.36576	-6.54609
Falco vespertinus	173.936	-136.38	185.406	-39.2761	192.915	-54.3361	82.3505	-45.1832	102.983	-54.5127
Ficedula albicollis	109.057	88.8939	207.551	-33.1778	115.105	-19.5097	68.6762	-43.5532	64.2717	-31.8275
Ficedula hypoleuca	62.5855	20.6452	61.4581	-9.3396	61.1853	-9.15992	8.72794	-67.39	36.1737	-20.7229
Ficedula parva	105.876	-1.93466	195.445	-7.9402	131.767	4.2247	63.9763	-9.80316	68.0272	6.70112
Ficedula semitorquata	137.275	50.887	331.863	-43.4534	316.468	-43.3339	138.556	-43.1881	220.572	-66.664
Fringilla coelebs	4.71006	123.386	52.4669	-4.0898	49.0663	6.36458	24.2057	-7.99463	34.0163	1.65141
Fringilla montifringilla	140.792	16.6562	140.88	-14.9195	171.643	-16.0578	38.1685	-41.6506	91.6978	-20.8532
Fulica atra	42.2281	159.855	40.097	0.457258	31.3407	1.61489	5.7575	-130.911	15.2591	-7.00342
Galerida cristata	127.892	161.157	144.452	5.33522	144.482	5.33529	66.4437	4.90383	84.8114	1.96939
Galerida theklae	16.7373	-84.0133	85.0292	94.5951	42.9898	110.503	61.0252	101.219	8.77941	113.428
Gallinago gallinago	99.8338	16.6287	127.064	-18.1849	132.454	-18.3455	48.2045	-16.0804	90.5974	-21.2633
Gallinago media	94.3188	17.7824	103.751	-9.3208	117.125	-6.43459	78.5649	-22.9202	80.9495	-12.9942
Gallinula chloropus	15.9608	58.2136	70.4874	4.75848	60.4485	18.7952	30.7174	8.7262	43.0937	24.253
Garrulus glandarius	7.6618	20.6588	21.6361	7.27253	19.8202	12.5927	10.7037	6.40586	15.964	-0.181347
Gavia arctica	21.3335	-98.3768	152.166	-3.14782	150.695	-6.51829	52.5992	-13.4513	79.6862	-7.13457
Gavia immer	19.9684	73.4499	0	-180	176.022	76.1674	NA	NA	19.2188	123.952
Gavia stellata	48.4447	81.574	118.275	-50.0118	136.67	-48.6639	34.948	-28.9319	46.7351	-57.9169
Glareola nordmanni	2019.62	-94.8395	81.7517	-81.1087	125.314	-161.013	51.5244	-157.514	83.4057	-139.241
Glareola pratincola	47.8836	-163.697	91.6541	50.3613	16.0146	17.1167	34.8477	66.2797	62.02	-85.3015
Glaucidium passerinum	246.972	176.253	229.452	-3.70105	254.588	-2.24864	99.7029	4.24025	152.652	2.75704
Grus grus	144.721	-126.25	69.7089	12.7263	88.97	-0.982631	85.3077	1.27711	103.095	-9.49411
Gypaetus barbatus	382.63	-62.7768	209.774	-12.3228	261.411	-6.38757	78.8575	25.0927	74.1712	-28.5442
Gyps fulvus	296.775	-89.3835	119.543	21.3886	179.226	19.0129	29.5194	0.169497	45.8792	-74.91
Haematopus ostralegus	69.6192	71.0005	20.1206	65.9244	120.442	-17.5861	15.6771	177.817	113.208	5.56576
Haliaeetus albicilla	12.4735	-140.372	81.2032	167.199	92.2403	128.689	51.8642	159.73	50.373	97.0824
Hieraaetus pennatus	110.726	-102.942	115.466	-10.8389	112.324	-16.8155	81.0818	8.17741	104.428	24.066
Himantopus himantopus	126.486	-6.36668	154.619	38.7461	150.683	39.4935	76.63	37.7773	117.743	34.7413
Hippolais icterina	11.2582	48.5132	111.571	16.2334	127.075	22.9339	54.5618	4.21817	96.3963	18.5047
Hippolais olivetorum	110.602	3.5195	78.7934	-76.8628	79.4265	-76.767	59.9074	-91.4954	106.737	-99.5667
Hippolais polyglotta	73.8064	27.2632	109.774	24.2672	109.831	24.2013	76.3126	29.6011	90.7183	34.8796
Hirundo rustica	10.0538	-164.562	24.1123	-24.2481	17.3529	5.39558	9.14875	-18.862	6.36344	-14.3546
Histrionicus histrionicus	4.19479	-64.4174	270.877	116.148	19.8022	47.0719	25.0677	117.582	2.63718	60.8091
Hydrocoloeus minutus	319.101	-16.5356	104.552	-6.18481	12.2189	124.94	55.15	-172.374	103.782	173.313
Iduna opaca	34.6845	152.752	125.352	86.1864	140.615	83.1089	82.5581	97.6631	119.692	88.1678
Iduna pallida	72.977	138.36	134.136	6.0522	138.149	7.89722	68.5948	9.8183	91.4299	9.2914
Ixobrychus minutus	60.0017	33.343	127.697	-8.90659	135.016	-6.74032	59.7864	-24.1697	88.2754	-25.1659
Jynx torquilla	52.1151	-160.118	24.7443	-124.566	56.6627	-151.575	20.7351	-162.181	42.0784	-157.91
Lagopus lagopus	86.3878	22.3763	123.942	-53.7196	75.0731	-50.3734	62.573	-60.3716	83.1587	-52.7368
Lagopus muta	14.1595	-109.417	86.1866	-38.9317	77.9841	6.33487	27.5253	-119.92	55.3053	-4.75357
Lanius collurio	36.4027	-111.604	59.4556	-2.11344	59.4458	-1.96409	29.0382	8.8304	32.6578	14.9935
Lanius excubitor	204.764	74.6296	75.8147	-94.2055	117.651	-164.645	40.2556	-110.56	100.434	-168.735
Lanius meridionalis	14.4609	-155.09	20.1863	-45.5432	115.612	-59.1881	41.8755	23.181	58.737	-36.0748
Lanius minor	252.572	83.0602	140.625	-35.178	142.318	-34.8641	79.1005	-35.3697	108.562	-41.3524
Lanius nubicus	77.3172	41.0219	71.0105	-96.5696	70.7721	-97.209	16.7398	-128.421	84.9904	-111.085
Lanius senator	92.0872	-174.606	137.807	15.2867	138.296	15.5234	72.0549	8.49013	107.044	19.7933
Larus argentatus	17.0017	178.777	158.814	-47.9484	153.315	-43.6361	50.0801	-50.404	69.5157	-38.0488
Larus cachinnans	563.646	-59.7428	149.243	-44.0165	111.373	58.1627	32.3634	-86.6667	66.0185	14.0463
Larus canus	18.9082	-160.917	202.418	-19.1582	217.179	-15.2315	76.4579	-23.5728	127.079	-19.6663
Larus fuscus	129.298	-179.093	198.536	-65.4511	185.95	-61.5965	83.6523	-73.7291	106.335	-65.186
Larus melanocephalus	280.786	-55.1668	70.0841	51.874	120.517	48.6051	24.5595	-145.133	64.6706	-12.9184
Larus michahellis	171.217	21.3388	154.82	19.4067	143.253	13.2028	114.213	2.20902	146.848	2.96351
Larus ridibundus	45.7682	118.975	47.4825	-13.0579	47.5918	-13.0125	16.6555	-19.8216	27.3825	-19.5343
Leiopicus medius	35.7551	20.551	171.137	-2.85961	171.086	-2.84831	50.8862	-10.3322	68.0432	-8.5003
Limosa lapponica	69.0154	-142.389	239.603	-138.407	251.825	-143.603	144.999	-122.958	328.536	-138.357
Limosa limosa	202.343	-14.4701	105.609	-19.6218	98.8954	69.3274	62.2111	-63.4952	27.6261	94.5063
Linaria cannabina	18.4263	-8.78595	113.822	1.16809	101.69	21.5058	47.9767	-1.26659	58.1426	25.9354
Linaria flavirostris	75.4604	26.1852	98.2864	145.633	185.038	96.8303	52.5301	140.137	97.9177	125.653
Locustella fluviatilis	136.817	-25.9293	199.578	-8.6787	102.186	17.7966	36.7882	-8.59287	42.6528	35.4004
Locustella luscinioides	214.87	55.5652	61.2231	12.0488	33.5397	48.7645	6.43747	-4.32681	19.7914	51.6063
Locustella naevia	37.3077	-7.92958	127.739	0.720136	124.865	25.681	38.5758	7.39934	76.5107	36.9304
Lophophanes cristatus	43.3387	177.614	143.054	-9.34568	125.066	-4.14633	67.1449	-8.80549	108.334	-6.21699
Loxia curvirostra	58.3738	-128.925	78.0176	-37.5236	89.5994	-30.9702	20.7507	-65.244	38.346	-42.0814
Loxia leucoptera	101.755	-148.331	74.1487	4.40489	61.4343	9.90995	24.0882	-8.83753	51.0857	5.46749
Loxia pytyopsittacus	19.4979	142.381	226.772	6.0549	226.528	5.09156	60.0713	4.26008	102.81	1.0302
Loxia scotica	29.1125	44.1035	120.364	32.8368	79.9839	43.2795	56.2096	55.6044	28.2756	38.1105
Lullula arborea	96.1953	35.5538	75.1839	-3.72442	76.2641	-7.32849	37.9548	-10.2971	37.9989	-14.5092
Luscinia luscinia	17.6205	3.54213	108.919	7.99051	113.521	128.823	36.1261	52.1214	73.7795	88.3851
Luscinia megarhynchos	33.5977	38.758	173.092	25.5757	175.675	23.8984	96.8801	32.0642	109.963	33.0753
Lymnocryptes minimus	71.6281	84.427	63.3774	-7.95749	90.6248	-7.03997	40.0794	-28.2969	64.7091	-30.9914
Lyrurus tetrix	95.6709	23.2871	211.258	-15.642	216.011	-14.3752	104.254	-9.90085	162.113	-7.95165
Mareca penelope	34.7894	-94.651	200	-17.3869	198.54	-16.9588	67.5787	-22.1605	113.824	-15.135
Mareca strepera	50.2764	-68.7432	89.1657	19.4498	123.22	46.0042	7.7932	168.292	49.1405	44.6748
Marmaronetta angustirostris	275.556	65.8787	60.4955	157.162	118.737	160.719	48.403	124.63	48.3541	-161.271
Melanitta fusca	27.3194	136.65	9.51517	-29.5609	83.1183	37.1724	17.8674	-66.9781	50.8202	37.1946
Melanitta nigra	66.3046	59.7006	115.174	-105.515	115.902	-90.847	38.8969	-104.905	48.5057	-88.0926
Melanocorypha calandra	79.1322	-101.912	73.3074	3.08548	73.5591	3.53036	25.0634	-70.3476	42.3374	15.3173
Mergellus albellus	160.196	-172.437	8.35547	69.6631	53.7913	2.87562	26.0516	-85.3121	34.1307	-20.4579
Mergus merganser	335.689	-176.153	168.118	-16.619	163	-11.4433	71.0319	-14.1735	120.598	-6.12444
Mergus serrator	18.8529	-17.8741	156.992	-32.413	173.314	-28.3848	51.1773	-39.3727	99.3862	-20.1575
Merops apiaster	150.866	14.5851	120.054	-3.1356	110.753	-2.10483	76.7469	-8.26132	91.6766	-0.581989
Microcarbo pygmaeus	394.011	-68.6739	139.569	-46.7062	127.978	-47.5135	61.2679	-44.6447	128.912	-54.2546
Milvus migrans	79.6987	-28.5417	101.63	-3.25022	99.3911	-2.35739	44.6505	-5.23975	45.1976	-0.581277
Milvus milvus	189.156	3.66087	191.865	10.7623	192.188	10.7513	67.2954	9.04366	86.0694	5.99374
Monticola saxatilis	261.4	-101.851	101.39	-12.121	124.873	-2.95423	61.4083	-10.1098	56.2477	-26.4385
Monticola solitarius	18.6586	76.3866	101.47	7.51888	101.904	7.78648	41.9	-14.4868	49.1906	-27.2487
Montifringilla nivalis	67.5179	90.7126	229.656	6.80748	332.818	3.31884	133.872	1.54512	118.285	-10.4993
Motacilla alba	5.4529	-95.1112	46.4211	3.46252	57.3916	19.4361	17.9432	2.90781	30.1381	27.6355
Motacilla cinerea	185.643	24.7435	152.1	17.1559	153.012	14.9484	89.3449	18.2789	98.9402	7.72564
Motacilla citreola	424.526	-62.181	109.409	-46.7794	151.58	-17.9954	88.1599	-56.3014	106.817	-41.945
Motacilla flava	26.858	1.72139	22.5828	18.679	38.9047	45.8618	9.93591	-9.90837	20.4799	6.5291
Muscicapa striata	6.97442	175.234	30.1444	-40.2049	31.7027	-41.2157	6.16177	-91.8124	7.73375	-58.8738
Neophron percnopterus	464.182	-87.3643	101.779	31.6908	121.541	5.63713	28.1419	-8.09548	46.7274	6.70869
Netta rufina	128.275	-43.453	131.883	13.4874	149.623	54.7677	46.7963	14.1836	93.0192	70.0931
Nucifraga caryocatactes	83.8104	13.7974	230.224	-1.07638	230.191	-1.05944	67.6501	-14.3185	118.945	-12.5989
Numenius arquata	52.1176	-43.0432	126.771	-23.4749	113.641	-20.3876	23.7253	-16.4057	42.4825	-9.08681
Numenius phaeopus	30.0846	39.3594	104.589	-46.7231	138.788	-34.2333	63.8159	-39.6019	106.176	-34.0284
Nycticorax nycticorax	34.8718	-103.745	165.066	28.8368	165.536	28.74	120.932	28.7165	137.771	30.0575
Oenanthe hispanica	48.2036	-156.465	86.0901	1.81857	86.9772	2.02082	23.296	-49.19	39.5633	-11.9075
Oenanthe isabellina	109.262	-91.0112	233.464	-58.6201	239.366	-59.7346	111.658	-89.5615	197.233	-84.7789
Oenanthe leucura	29.1576	140.188	137.614	94.5402	138.298	97.4514	80.395	103.372	138.577	96.7687
Oenanthe oenanthe	29.5364	32.8906	78.3625	-0.664185	78.4412	-0.750538	48.532	-6.96205	74.1345	-2.3314
Oenanthe pleschanka	269.61	44.0616	253.309	-41.5649	440.718	-49.4785	118.883	-49.863	303.289	-58.4603
Oriolus oriolus	32.3268	10.8157	94.9553	-2.49333	94.945	-2.50256	41.305	-1.51033	44.408	-2.98402
Otis tarda	926.563	-104.885	156.562	48.4878	274.987	57.9264	108.914	58.011	153.01	61.2049
Otus scops	158.002	58.6002	139.075	11.3478	148.867	11.099	87.2169	11.8282	116.554	18.8184
Oxyura leucocephala	687.734	-103.153	58.6591	-6.90778	52.8069	122.264	30.1323	-149.795	187.385	-122.168
Pandion haliaetus	191.594	-96.1027	163.061	-1.89334	149.326	-0.0963166	66.9945	0.191349	100.207	-1.90766
Panurus biarmicus	228.938	10.2545	20.6597	80.8136	109.905	64.2666	5.79544	131.978	63.8195	59.4446
Parus major	3.6744	59.1493	66.0601	-3.80219	57.7779	7.54339	25.2108	-3.25582	40.0253	3.68709
Passer domesticus	30.9223	-172.541	10.5404	-35.6531	20.2885	21.5606	0.787909	-5.26242	15.1107	10.6658
Passer hispaniolensis	191.618	-72.5611	87.2294	16.8259	78.7532	-62.1851	23.9848	-24.697	70.8014	-78.1327
Passer italiae	57.0022	-32.7456	121.313	-5.74203	78.2931	-53.1317	115.688	4.49366	40.4836	-55.1209
Passer montanus	156.009	28.5063	98.5068	10.4339	97.486	32.9769	31.8961	17.811	49.3837	39.4749
Pastor roseus	116.509	-128.982	149.407	-51.8475	145.478	-53.3461	116.153	50.9327	141.4	-82.7957
Pelecanus crispus	145.856	-144.222	113.212	15.9444	115.747	15.9081	70.6249	35.2928	76.0554	32.5075
Perdix perdix	80.3174	51.8852	95.8014	3.57897	84.5051	31.0606	31.9758	0.109445	48.0558	30.6609
Periparus ater	44.5399	86.2899	122.388	-4.90132	121.87	-3.4576	65.6346	7.73641	89.5596	-3.57483
Perisoreus infaustus	35.355	55.0542	112.872	3.85497	31.9003	27.5821	38.5013	-6.23801	50.3269	-4.91538
Pernis apivorus	58.97	-174.233	90.6274	-17.8507	95.558	-16.7188	31.7861	0.0600963	54.5287	-4.5912
Petronia petronia	69.2438	-87.5424	78.425	13.7544	60.8506	-16.731	27.4481	-27.9499	67.1801	-77.7005
Phalacrocorax carbo	115.579	114.902	85.9157	21.8184	94.0022	22.5527	46.3363	27.3514	74.4443	1.68193
Phalaropus fulicarius	426	70.054	0	0	161.547	90.4722	NA	NA	408.557	-106.114
Phalaropus lobatus	122.947	-74.945	125.955	-79.42	132.78	-72.6463	68.0206	-79.1387	111.57	-73.1573
Phoenicopterus roseus	1008.14	70.3223	62.5687	87.8599	42.3698	-173.141	62.7067	118.899	50.2078	-177.855
Phoenicurus ochruros	102.296	35.7116	124.025	5.9848	140.539	26.0622	50.1011	-11.908	65.6642	33.3697
Phoenicurus phoenicurus	5.72432	137.854	66.4781	-12.0297	61.0886	-13.6776	13.2264	-0.876934	24.6164	-12.6102
Phylloscopus bonelli	52.5478	-179.621	118.335	7.77852	117.408	7.07477	55.8198	14.0541	55.4987	10.039
Phylloscopus borealis	53.4828	50.0316	53.1412	-143.811	35.7054	-121.934	56.0216	-103.381	54.9623	-68.0631
Phylloscopus collybita	5.56469	-19.5824	31.488	-45.8529	11.8369	85.9182	15.9303	-111.454	6.75978	151.474
Phylloscopus orientalis	85.1053	38.2186	177.466	-65.7734	199.738	-61.3843	128.476	-86.7397	186.872	-79.9047
Phylloscopus sibilatrix	32.6617	71.8394	97.9921	-17.9011	91.6857	-21.0584	25.4476	-22.1387	46.4207	-21.3611
Phylloscopus trochiloides	167.081	-103.118	332.736	-2.88572	263.005	-3.20489	108.499	-14.1284	186.955	-6.66446
Phylloscopus trochilus	23.4198	-25.829	97.3251	-8.59593	97.3856	-8.77335	41.033	-27.0946	76.8615	-21.6232
Pica pica	3.347	-169.708	26.2812	18.8049	33.1916	42.8799	8.44423	22.3463	18.2812	65.9272
Picoides tridactylus	89.3333	170.983	169.188	-11.9027	192.377	-10.509	76.4983	-3.3356	94.912	-5.37068
Picus canus	182.562	32.3726	124.861	-18.7054	92.8923	-14.1508	15.6427	-75.333	30.0459	-7.92591
Picus sharpei	5.43753	-138.45	25.4513	-39.7459	131.579	-44.416	42.3211	33.6972	66.174	-44.3018
Picus viridis	55.6588	-115.052	93.9014	13.1314	90.6591	22.3383	29.3832	29.1646	59.5117	29.7485
Pinicola enucleator	157.115	34.754	22.5162	-5.56229	55.6679	-16.0032	26.9119	7.96708	38.6788	5.95677
Platalea leucorodia	528.52	-82.6214	113.002	38.8177	218.774	79.4143	60.2289	50.6775	141.897	68.2665
Plectrophenax nivalis	70.3458	-70.8521	140.879	-96.6498	163.281	-81.7036	53.7974	-95.0674	70.9294	-77.7901
Plegadis falcinellus	903.243	-88.6305	50.3294	-4.49665	50.0199	-1.08449	64.6267	-14.6648	96.6878	-10.1734
Pluvialis apricaria	52.9245	28.587	141.497	-45.5781	141.522	-48.2494	78.0445	-32.8835	98.8711	-34.1932
Podiceps auritus	163.853	-41.611	89.263	-0.467395	110.575	-53.148	38.432	-9.99191	109.092	-31.6331
Podiceps cristatus	101.25	-156.699	59.5262	-0.833667	60.047	-3.02053	5.37892	-120.049	12.3861	-24.2159
Podiceps grisegena	198.798	-4.50788	117.133	0.693847	98.9045	39.3463	18.1936	155.317	52.23	76.8287
Podiceps nigricollis	170.763	-98.8812	144.974	-5.00315	124.323	34.5194	21.0026	-52.9845	55.3188	38.1489
Poecile cinctus	116.849	35.7845	49.4984	-68.7875	68.5981	-49.006	44.6737	-106.409	54.1493	-47.1298
Poecile lugubris	8.44634	160.057	211.678	-42.837	212.539	-42.6266	89.0954	-56.8595	160.464	-62.7256
Poecile montanus	29.5053	101.699	119.949	-13.5257	120.083	-14.607	16.7213	-37.8433	49.4954	-20.2804
Poecile palustris	14.7381	148.729	114.416	-6.02312	85.2168	28.1311	36.447	-17.5038	46.306	28.8314
Porphyrio porphyrio	63.4326	-34.8332	239.005	62.4249	378.54	-8.38675	154.151	66.5882	108.727	-75.3579
Porzana porzana	192.827	2.23191	87.5655	-4.87269	39.2198	55.0668	20.7502	-18.7167	14.3961	30.0201
Prunella collaris	28.4619	-33.4595	97.9852	-3.22124	171.723	-2.51057	54.7723	6.64313	68.2006	-4.3039
Prunella modularis	65.8146	-35.9455	111.479	-20.0493	102.328	-19.3207	39.1607	-19.0339	67.8621	-21.4296
Pterocles alchata	115.718	82.5396	114.296	104.025	68.4358	92.7393	45.0624	126.465	24.1634	67.8294
Pterocles orientalis	57.6516	165.097	81.3907	-115.29	213.075	-119.615	32.0258	-136.856	152.513	-114.242
Ptyonoprogne rupestris	34.5996	-47.5208	103.25	3.75824	102.866	3.57181	52.9011	2.31319	47.9619	4.19228
Pyrrhocorax graculus	35.1417	-62.9784	136.374	7.09676	223.46	4.69909	93.3629	10.6226	113.25	3.77499
Pyrrhocorax pyrrhocorax	57.2055	-24.7271	86.202	17.9162	196.192	0.776628	60.4272	-1.85191	108.792	-16.3309
Pyrrhula pyrrhula	37.681	-21.1386	100.176	-22.7395	100.271	-23.2903	40.7692	-6.69045	71.6437	-13.1351
Rallus aquaticus	121.457	20.4821	68.8724	12.1099	71.5315	18.8705	24.1628	7.96409	48.1866	18.2261
Recurvirostra avosetta	52.9713	-114.307	149.382	123.432	197.244	141.73	57.3919	151.155	106.831	157.434
Regulus ignicapilla	128.608	30.2101	173.884	7.54742	181.144	8.08855	60.9791	-0.828779	77.3043	-7.81334
Regulus regulus	10.6536	-68.8121	101.655	-16.1223	109.881	-17.4156	36.0996	-4.13998	66.9727	-10.1798
Remiz pendulinus	138.508	56.5903	84.8079	-1.54455	86.0602	29.6929	18.4978	-14.9912	33.1397	12.595
Riparia riparia	28.0096	-115.855	8.52294	86.2601	8.53081	86.4142	11.0875	-175.297	5.87746	-170.752
Saxicola rubetra	82.1284	44.6426	81.8664	-10.8068	66.004	-21.0685	30.9878	-13.8855	49.4735	-16.4103
Saxicola torquatus	129.18	33.544	167.546	11.9681	190.103	13.7555	83.9041	15.4234	105.871	19.5795
Scolopax rusticola	105.14	56.0839	108.71	-14.1336	84.3343	-19.1012	17.2375	2.84499	41.3474	-13.5736
Serinus serinus	69.3988	17.8467	122.679	6.77784	125.309	7.80921	65.0559	-0.873557	66.1622	3.66914
Sitta europaea	31.7655	-33.1803	86.1914	5.22189	116.59	35.628	24.2906	16.6308	77.957	41.0033
Sitta neumayer	15.6057	-98.2119	183.752	-28.6198	183.993	-28.7765	58.3617	-62.4361	129.929	-73.0041
Sitta whiteheadi	18.672	-10.1324	0	11.6204	442.453	-65.614	NA	NA	275.1	21.2981
Spatula clypeata	86.9231	-114.99	65.3345	-2.54295	65.8944	-2.45678	22.1954	176.778	14.926	-48.965
Spatula querquedula	78.3258	-17.1936	43.7769	-17.1933	15.0775	39.4696	16.0584	-144.6	6.86999	-122.945
Spinus spinus	55.5419	-47.9998	139.027	-10.1047	137.022	-8.92177	47.7147	-10.6835	81.9637	-6.87974
Streptopelia decaocto	114.23	-142.891	80.7072	5.07069	74.895	15.2656	11.0089	-14.9515	40.4911	16.2692
Streptopelia turtur	40.9565	173.442	96.2667	5.23236	99.0348	4.10113	39.1104	2.72822	44.0883	3.07388
Strix aluco	12.8766	-26.587	58.7645	-1.27521	56.1123	-4.25856	16.7786	11.3038	30.1516	7.93847
Strix nebulosa	276.626	-169.889	163.285	2.33773	151.091	1.88339	105.957	-2.89132	111.187	1.47382
Strix uralensis	246.431	-176.707	228.812	-3.69289	236.773	-3.70499	76.4137	9.55856	66.416	7.28878
Sturnus unicolor	20.2978	83.1692	14.0411	134.273	14.0623	134.801	24.1028	26.9236	22.0901	-29.6688
Sturnus vulgaris	39.6568	-136.716	14.9023	-50.4874	21.9977	-7.25597	9.63189	-124.155	8.60932	-39.0487
Surnia ulula	33.3738	-170.593	125.349	2.95974	117.242	-2.71557	39.782	2.29691	52.6091	-10.5824
Sylvia atricapilla	23.069	-9.53623	63.7384	2.26257	67.0205	2.11512	36.3872	14.6621	50.6529	9.94404
Sylvia borin	16.9906	17.1841	79.6488	0.296156	79.6344	0.198753	28.3547	-8.19022	56.6687	-10.2305
Sylvia cantillans	64.041	-48.218	38.6547	-38.6739	38.8564	-39.1619	30.3263	-59.6239	35.8388	-47.786
Sylvia communis	66.8576	14.0602	78.1784	2.88419	70.2758	24.8274	36.9155	2.99978	50.0633	26.2667
Sylvia conspicillata	77.9741	-70.16	15.4526	48.1832	25.9442	54.847	24.282	48.2466	34.493	48.6951
Sylvia crassirostris	68.9092	34.6597	215.308	-24.44	214.664	-24.3591	80.0515	-56.1438	138.711	-56.5945
Sylvia curruca	23.9248	6.28989	49.4115	11.9453	55.7932	44.897	12.4807	-19.8005	23.5896	49.7501
Sylvia hortensis	148.923	-109.25	65.5033	47.7173	65.476	47.9869	54.7109	60.0924	69.3116	49.4491
Sylvia melanocephala	64.642	-66.3964	63.4798	-11.1141	63.5444	-11.6434	31.4532	-22.2892	47.0078	-23.0462
Sylvia nisoria	70.9872	118.476	121.313	-21.0663	49.026	-8.2953	45.2298	-35.7821	22.7007	-59.0082
Sylvia ruppeli	53.5427	130.666	56.815	-15.2154	56.8089	-16.5708	37.7887	-71.5101	74.3727	-59.3204
Sylvia sarda	0	-180	0	-180	97.2946	51.5677	NA	NA	90.9609	-16.7213
Sylvia subalpina	17.1202	-116.552	156.872	59.6609	41.4021	117.091	153.753	52.3427	254.128	-48.7043
Sylvia undata	42.5934	-25.4254	67.2356	-33.9103	67.537	-33.8733	37.2954	-5.5114	47.8775	-33.7759
Tachybaptus ruficollis	12.057	108.375	153.299	15.6782	137.721	33.7287	46.6176	36.4847	94.0895	38.0091
Tachymarptis melba	82.6831	73.472	101.848	0.149224	91.1641	-0.738349	49.4102	-3.2806	50.7483	0.243916
Tadorna ferruginea	683.983	-49.0411	123.438	-12.3702	72.7805	-54.2588	66.5506	5.25643	77.202	-67.8138
Tadorna tadorna	180.707	164.373	32.9642	-1.19809	47.2527	38.3154	21.7343	153.351	14.863	139.426
Tetrao urogallus	63.5239	40.9534	192.888	-10.8373	186.455	-15.8423	95.6022	0.706858	129.235	-5.01502
Tetrax tetrax	166.89	-161.948	153.721	9.16761	153.76	9.48314	104.853	21.057	140.929	14.2123
Tichodroma muraria	31.3905	-88.8423	178.37	5.44202	244.564	7.19631	93.7632	23.258	91.2835	16.4173
Tringa erythropus	39.2292	40.5283	44.1536	-80.1126	30.9613	-15.8924	34.578	-53.7368	30.6143	-24.5753
Tringa glareola	72.5691	-40.372	180.058	-3.12322	187.917	-5.87062	87.6791	-6.05062	126.758	-7.51351
Tringa nebularia	32.5084	153.418	132.215	-23.1136	109.946	-28.8503	58.3679	-14.8944	83.6908	-19.2731
Tringa ochropus	25.9878	-65.3639	155.698	2.37118	162.413	3.50264	64.7643	11.38	112.426	10.8424
Tringa stagnatilis	868.127	-19.3369	155.973	-46.8118	149.827	176.638	55.8027	-70.6372	106.87	-155.708
Tringa totanus	89.0082	5.30362	25.9483	7.96753	34.3641	-5.058	13.4378	-37.2746	28.29	-23.1862
Troglodytes troglodytes	37.362	-30.201	39.9488	-13.4839	44.457	-12.4153	20.4498	20.2858	29.0186	17.278
Turdus iliacus	153.77	-11.9681	131.047	-19.5611	185.325	-13.5972	95.1261	-22.0771	177.695	-13.83
Turdus merula	17.5397	-26.3783	38.4408	-6.07388	40.3152	-12.5977	14.0619	4.65491	19.7903	2.01999
Turdus philomelos	50.6	-147.581	61.7745	-11.7562	61.8891	-11.8211	24.1624	-15.2139	44.7986	-13.6648
Turdus pilaris	36.4191	85.0899	105.855	-5.96606	106.136	-5.98322	48.1564	-32.5777	76.7711	-18.6687
Turdus torquatus	47.0061	19.337	53.8327	7.30612	106.906	-3.40282	12.7411	41.7845	42.673	-20.9526
Turdus viscivorus	53.2228	32.8651	74.7736	-27.6427	70.0183	-25.5083	30.865	-19.01	49.3506	-24.3607
Tyto alba	28.215	112.048	122.734	25.2505	125.541	25.138	63.9312	38.8407	91.5131	42.2461
Upupa epops	21.8777	56.3169	116.877	-4.08403	115.427	-2.58553	48.8869	0.405324	52.0176	0.5432
Vanellus vanellus	42.9767	-178.661	32.5949	-11.2279	37.4038	-18.013	32.8452	-165.986	22.7073	-149.075
Xenus cinereus	244.787	-28.0323	850.389	-8.20497	851.539	-8.27913	327.052	-16.9913	207.517	-22.4091
Zapornia parva	176.135	27.9357	133.421	-14.5474	67.8346	-16.9508	23.4262	-32.0858	45.5751	-55.9329
Zapornia pusilla	431.755	-21.4894	213.705	38.8165	216.017	38.9087	183.771	57.3133	218.569	51.7112

## Sheet: Supp. Fig. 4
Source Data for Supplementary Figure S4: Observed and predicted bearing and distance of the range shifts of 378 species of Europen breeding birds between 1985 - 1988 and 2013-2017. Range shifts are measured as the direction and distance between the centre of gravity of either the observed or median predicted range using 40 bioclimate SDMs. Predictions are derived from SDMs fitted using the best s…
Species binomial name	Observed distance of range shift (km)	Predicted distance of range shift (km)	Observed bearing of range shift (°)	Predicted bearing of range shift (°)
Acanthis flammea	5.04847	153.551	-115.547	-21.2001
Accipiter brevipes	27.3753	239.427	-3.41767	-38.0581
Accipiter gentilis	38.7009	54.4504	-149.275	3.89321
Accipiter nisus	57.5557	35.3	172.247	-35.8998
Acrocephalus agricola	275.491	206.745	37.0509	-94.5811
Acrocephalus arundinaceus	57.9163	71.8553	29.7747	-5.83962
Acrocephalus dumetorum	253.936	102.237	-105.441	12.9338
Acrocephalus melanopogon	193.743	148.674	34.2614	21.5743
Acrocephalus paludicola	72.946	91.9504	86.1205	83.7248
Acrocephalus palustris	33.1514	84.2446	-17.3567	15.1794
Acrocephalus schoenobaenus	35.7325	25.2259	12.2973	7.84401
Acrocephalus scirpaceus	20.7353	106.534	133.041	13.1667
Actitis hypoleucos	109.848	28.2574	37.113	-36.553
Aegithalos caudatus	38.7601	76.1632	72.501	4.32953
Aegolius funereus	97.0073	161.045	166.944	-14.3312
Aegypius monachus	204.206	628.606	-61.8795	-1.39109
Alauda arvensis	34.0833	11.821	165.36	-24.8366
Alaudala rufescens	367.518	74.3	-96.03	-138.907
Alcedo atthis	84.1396	88.6527	6.57673	11.6049
Alectoris barbara	0	14.8321	-180	-40.0654
Alectoris chukar	934.143	398.358	130.048	-23.574
Alectoris graeca	50.571	111.14	-22.72	-19.3207
Alectoris rufa	58.5935	262.796	62.2574	-0.759012
Anas acuta	117.778	29.0947	-49.2618	-63.2781
Anas crecca	30.7092	104.779	2.05624	-16.8257
Anas platyrhynchos	34.5154	33.4595	173.661	18.6381
Anser anser	165.675	167.678	160.381	73.5736
Anser brachyrhynchus	73.0369	427.316	64.7067	105.558
Anser erythropus	435.051	668.328	34.7144	172.272
Anser fabalis	101.502	84.3505	165.847	9.47666
Anthus campestris	56.936	89.0018	172.803	-8.84909
Anthus cervinus	74.7057	144.494	33.672	-159.132
Anthus petrosus	26.0323	91.9227	38.8797	-37.1221
Anthus pratensis	23.9579	118.135	-78.557	6.34789
Anthus spinoletta	36.4141	187.037	-93.9488	4.66347
Anthus trivialis	14.5526	75.6664	-143.479	-24.2744
Apus apus	14.4128	51.2664	122.013	12.1978
Apus caffer	161.236	182.665	-23.835	-59.6932
Apus pallidus	81.9884	70.4551	-24.315	-39.6407
Aquila adalberti	67.1216	358.876	66.0204	85.2117
Aquila chrysaetos	112.852	120.212	-0.186689	-162.714
Aquila fasciata	90.0956	29.9098	144.206	103.632
Aquila heliaca	138.931	256.311	-40.5144	-34.8712
Ardea alba	527.713	49.5427	-70.3233	-50.2104
Ardea cinerea	26.6217	63.1822	164.842	70.2252
Ardea purpurea	129.175	150.991	-97.355	5.02285
Ardeola ralloides	465.246	188.467	-101.866	14.2848
Arenaria interpres	9.89383	127.189	107.531	11.8487
Asio flammeus	64.5824	71.3852	132.622	-25.8113
Asio otus	11.1736	33.7145	163.718	-1.6862
Athene noctua	41.6377	71.4653	138.934	16.4542
Aythya ferina	90.0153	84.238	-161.103	5.09453
Aythya fuligula	47.8464	144.063	-112.483	-17.7133
Aythya marila	98.4632	93.895	-69.8388	-31.3956
Aythya nyroca	323.33	57.6152	-134.544	-63.9854
Bombycilla garrulus	167.025	29.203	-121.935	-21.3287
Bonasa bonasia	59.4199	94.2953	49.6348	-14.4374
Botaurus stellaris	162.818	58.0418	13.5567	80.9881
Branta bernicla	2227.88	90.4236	-59.9253	89.0889
Branta leucopsis	78.1387	119.483	82.8668	-48.8275
Bubo bubo	105.65	52.0433	-89.9605	-134.004
Bubo scandiacus	121.808	201.543	76.4631	-166.388
Bubulcus ibis	511.378	132.015	47.8017	73.7402
Bucephala clangula	144.238	228.057	-165.596	1.17483
Burhinus oedicnemus	57.0648	97.6267	-109.864	15.028
Buteo buteo	22.502	80.0785	-119.108	8.81241
Buteo lagopus	64.3779	79.0616	44.2631	14.2492
Buteo rufinus	405.929	92.1749	30.4465	-50.3311
Calandrella brachydactyla	262.833	157.663	-100.617	-0.101965
Calcarius lapponicus	13.4286	90.4666	-36.6864	-127.972
Calidris alpina	162.696	131.347	-27.8773	10.8099
Calidris falcinellus	64.0456	70.4178	29.9464	-9.66724
Calidris maritima	232.991	117.827	-84.6661	-75.1807
Calidris minuta	71.5483	138.409	101.152	-152.245
Calidris pugnax	199.504	176.029	6.68829	-3.02202
Calidris temminckii	41.9848	51.3293	51.278	-104.008
Caprimulgus europaeus	9.93038	46.3734	126.329	-0.837491
Caprimulgus ruficollis	25.7746	110.972	101.625	95.4529
Carduelis carduelis	78.2758	64.9062	7.69158	7.77161
Carduelis citrinella	28.5144	303.567	-156.235	3.30871
Carduelis corsicana	28.8426	107.75	-1.20336	59.2102
Carpodacus erythrinus	102.606	120.857	-141.882	5.73623
Cecropis daurica	184.98	74.395	-72.7239	36.6068
Cercotrichas galactotes	443.69	216.481	-92.734	59.4006
Certhia brachydactyla	12.8237	140.536	90.661	14.841
Certhia familiaris	37.7075	105.668	171.902	22.8042
Cettia cetti	73.1516	108.674	-3.41049	30.1885
Charadrius alexandrinus	112.029	102.803	176.078	55.714
Charadrius dubius	74.0885	46.5213	-130.877	2.71205
Charadrius hiaticula	26.9836	194.438	83.6753	-41.3466
Chersophilus duponti	34.1493	43.5978	147.477	90.1442
Chloris chloris	40.1583	49.7947	13.3051	13.0724
Ciconia ciconia	134.032	70.9616	-109.865	-11.8975
Ciconia nigra	139.829	155.041	-127.873	-5.97485
Cinclus cinclus	71.9659	139.543	25.2844	21.0628
Circaetus gallicus	95.842	107.459	89.5454	-14.655
Circus aeruginosus	65.741	8.33429	-39.7536	10.3871
Circus cyaneus	174.206	54.0388	-89.5664	153.855
Circus macrourus	1644.71	15.9148	-17.4308	8.64211
Circus pygargus	178.172	103.891	55.7813	4.44705
Cisticola juncidis	162.467	113.194	-47.1694	-26.2634
Clamator glandarius	114.449	111.193	86.4305	0.600754
Clanga clanga	417.776	40.2682	-20.152	24.4615
Clanga pomarina	56.084	47.9419	95.2038	-21.12
Clangula hyemalis	44.8467	17.2723	-87.7894	-117.275
Coccothraustes coccothraustes	79.7925	115.298	9.35262	23.3494
Columba livia	66.129	42.5853	-169.626	15.3211
Columba oenas	87.4216	116.849	51.2784	5.67014
Columba palumbus	10.7927	15.8472	22.1831	-17.4405
Coracias garrulus	300.129	62.518	-164.565	-16.9736
Corvus corax	44.732	30.5872	-127.918	-8.63559
Corvus corone	2.6488	36.4169	84.126	-1.41579
Corvus frugilegus	53.1995	97.4449	-129.715	24.7021
Corvus monedula	56.392	97.0912	27.9413	25.5946
Coturnix coturnix	233.809	80.2445	6.63043	7.96459
Crex crex	77.188	94.9259	30.1321	4.68865
Cuculus canorus	4.94703	15.7467	82.7087	-27.3349
Cyanecula svecica	114.653	37.7972	-149.866	-55.2952
Cyanistes caeruleus	61.6644	82.6491	14.8644	6.13858
Cyanopica cooki	10.7754	199.233	-75.3362	50.3054
Cygnus cygnus	301.345	131.315	176.305	-44.4008
Cygnus olor	97.2435	119.826	158.489	21.9974
Delichon urbicum	9.19681	26.5344	174.284	-51.5715
Dendrocopos leucotos	109.962	28.2652	34.9976	144.189
Dendrocopos major	25.5219	32.6741	-111.754	-2.5193
Dendrocopos syriacus	59.9746	169.554	51.094	-54.4018
Dryobates minor	113.563	24.1288	-158.922	-35.8314
Dryocopus martius	70.05	92.496	-128.512	-3.86309
Egretta garzetta	323.916	180.356	-61.9874	34.1342
Elanus caeruleus	231.031	222.541	51.1594	11.5271
Emberiza aureola	871.564	343.194	154.218	-15.031
Emberiza caesia	160.613	94.3452	129.14	-13.5585
Emberiza calandra	98.8886	92.359	107.871	26.355
Emberiza cia	58.0168	127.942	-38.9969	16.4221
Emberiza cirlus	23.5756	144.375	66.4355	5.79793
Emberiza citrinella	17.027	59.6357	63.8936	-7.59714
Emberiza hortulana	119.712	14.5212	116.611	16.9221
Emberiza melanocephala	147.202	167.687	-14.4421	-44.9616
Emberiza pusilla	72.9703	39.0313	166.589	-163.81
Emberiza rustica	69.8805	169.597	41.5796	1.3655
Emberiza schoeniclus	56.8737	38.6513	22.3364	0.313755
Eremophila alpestris	340.673	42.1403	-178.758	-25.624
Erithacus rubecula	23.477	43.4977	-95.7013	9.31295
Eudromias morinellus	123.475	12.0051	18.9196	160.266
Falco biarmicus	72.2568	52.1106	63.0575	-63.0898
Falco cherrug	109.978	172.659	-85.9463	-41.9394
Falco columbarius	30.9591	103.42	94.8683	-71.1912
Falco eleonorae	316.083	79.5623	166.238	-88.9486
Falco naumanni	447.415	129.704	-100.421	22.3748
Falco peregrinus	362.144	80.8278	20.5225	24.2455
Falco rusticolus	191.081	150.368	69.1234	-87.4439
Falco subbuteo	37.2709	73.0164	7.93724	-1.06556
Falco tinnunculus	20.2226	15.4748	53.7052	-29.4052
Falco vespertinus	173.936	192.915	-136.38	-54.3361
Ficedula albicollis	109.057	115.105	88.8939	-19.5097
Ficedula hypoleuca	62.5855	61.1853	20.6452	-9.15992
Ficedula parva	105.876	131.767	-1.93466	4.2247
Ficedula semitorquata	137.275	316.468	50.887	-43.3339
Fringilla coelebs	4.71006	49.0663	123.386	6.36458
Fringilla montifringilla	140.792	171.643	16.6562	-16.0578
Fulica atra	42.2281	31.3407	159.855	1.61489
Galerida cristata	127.892	144.482	161.157	5.33529
Galerida theklae	16.7373	42.9898	-84.0133	110.503
Gallinago gallinago	99.8338	132.454	16.6287	-18.3455
Gallinago media	94.3188	117.125	17.7824	-6.43459
Gallinula chloropus	15.9608	60.4485	58.2136	18.7952
Garrulus glandarius	7.6618	19.8202	20.6588	12.5927
Gavia arctica	21.3335	150.695	-98.3768	-6.51829
Gavia immer	19.9684	176.022	73.4499	76.1674
Gavia stellata	48.4447	136.67	81.574	-48.6639
Glareola nordmanni	2019.62	125.314	-94.8395	-161.013
Glareola pratincola	47.8836	16.0146	-163.697	17.1167
Glaucidium passerinum	246.972	254.588	176.253	-2.24864
Grus grus	144.721	88.97	-126.25	-0.982631
Gypaetus barbatus	382.63	261.411	-62.7768	-6.38757
Gyps fulvus	296.775	179.226	-89.3835	19.0129
Haematopus ostralegus	69.6192	120.442	71.0005	-17.5861
Haliaeetus albicilla	12.4735	92.2403	-140.372	128.689
Hieraaetus pennatus	110.726	112.324	-102.942	-16.8155
Himantopus himantopus	126.486	150.683	-6.36668	39.4935
Hippolais icterina	11.2582	127.075	48.5132	22.9339
Hippolais olivetorum	110.602	79.4265	3.5195	-76.767
Hippolais polyglotta	73.8064	109.831	27.2632	24.2013
Hirundo rustica	10.0538	17.3529	-164.562	5.39558
Histrionicus histrionicus	4.19479	19.8022	-64.4174	47.0719
Hydrocoloeus minutus	319.101	12.2189	-16.5356	124.94
Iduna opaca	34.6845	140.615	152.752	83.1089
Iduna pallida	72.977	138.149	138.36	7.89722
Ixobrychus minutus	60.0017	135.016	33.343	-6.74032
Jynx torquilla	52.1151	56.6627	-160.118	-151.575
Lagopus lagopus	86.3878	75.0731	22.3763	-50.3734
Lagopus muta	14.1595	77.9841	-109.417	6.33487
Lanius collurio	36.4027	59.4458	-111.604	-1.96409
Lanius excubitor	204.764	117.651	74.6296	-164.645
Lanius meridionalis	14.4609	115.612	-155.09	-59.1881
Lanius minor	252.572	142.318	83.0602	-34.8641
Lanius nubicus	77.3172	70.7721	41.0219	-97.209
Lanius senator	92.0872	138.296	-174.606	15.5234
Larus argentatus	17.0017	153.315	178.777	-43.6361
Larus cachinnans	563.646	111.373	-59.7428	58.1627
Larus canus	18.9082	217.179	-160.917	-15.2315
Larus fuscus	129.298	185.95	-179.093	-61.5965
Larus melanocephalus	280.786	120.517	-55.1668	48.6051
Larus michahellis	171.217	143.253	21.3388	13.2028
Larus ridibundus	45.7682	47.5918	118.975	-13.0125
Leiopicus medius	35.7551	171.086	20.551	-2.84831
Limosa lapponica	69.0154	251.825	-142.389	-143.603
Limosa limosa	202.343	98.8954	-14.4701	69.3274
Linaria cannabina	18.4263	101.69	-8.78595	21.5058
Linaria flavirostris	75.4604	185.038	26.1852	96.8303
Locustella fluviatilis	136.817	102.186	-25.9293	17.7966
Locustella luscinioides	214.87	33.5397	55.5652	48.7645
Locustella naevia	37.3077	124.865	-7.92958	25.681
Lophophanes cristatus	43.3387	125.066	177.614	-4.14633
Loxia curvirostra	58.3738	89.5994	-128.925	-30.9702
Loxia leucoptera	101.755	61.4343	-148.331	9.90995
Loxia pytyopsittacus	19.4979	226.528	142.381	5.09156
Loxia scotica	29.1125	79.9839	44.1035	43.2795
Lullula arborea	96.1953	76.2641	35.5538	-7.32849
Luscinia luscinia	17.6205	113.521	3.54213	128.823
Luscinia megarhynchos	33.5977	175.675	38.758	23.8984
Lymnocryptes minimus	71.6281	90.6248	84.427	-7.03997
Lyrurus tetrix	95.6709	216.011	23.2871	-14.3752
Mareca penelope	34.7894	198.54	-94.651	-16.9588
Mareca strepera	50.2764	123.22	-68.7432	46.0042
Marmaronetta angustirostris	275.556	118.737	65.8787	160.719
Melanitta fusca	27.3194	83.1183	136.65	37.1724
Melanitta nigra	66.3046	115.902	59.7006	-90.847
Melanocorypha calandra	79.1322	73.5591	-101.912	3.53036
Mergellus albellus	160.196	53.7913	-172.437	2.87562
Mergus merganser	335.689	163	-176.153	-11.4433
Mergus serrator	18.8529	173.314	-17.8741	-28.3848
Merops apiaster	150.866	110.753	14.5851	-2.10483
Microcarbo pygmaeus	394.011	127.978	-68.6739	-47.5135
Milvus migrans	79.6987	99.3911	-28.5417	-2.35739
Milvus milvus	189.156	192.188	3.66087	10.7513
Monticola saxatilis	261.4	124.873	-101.851	-2.95423
Monticola solitarius	18.6586	101.904	76.3866	7.78648
Montifringilla nivalis	67.5179	332.818	90.7126	3.31884
Motacilla alba	5.4529	57.3916	-95.1112	19.4361
Motacilla cinerea	185.643	153.012	24.7435	14.9484
Motacilla citreola	424.526	151.58	-62.181	-17.9954
Motacilla flava	26.858	38.9047	1.72139	45.8618
Muscicapa striata	6.97442	31.7027	175.234	-41.2157
Neophron percnopterus	464.182	121.541	-87.3643	5.63713
Netta rufina	128.275	149.623	-43.453	54.7677
Nucifraga caryocatactes	83.8104	230.191	13.7974	-1.05944
Numenius arquata	52.1176	113.641	-43.0432	-20.3876
Numenius phaeopus	30.0846	138.788	39.3594	-34.2333
Nycticorax nycticorax	34.8718	165.536	-103.745	28.74
Oenanthe hispanica	48.2036	86.9772	-156.465	2.02082
Oenanthe isabellina	109.262	239.366	-91.0112	-59.7346
Oenanthe leucura	29.1576	138.298	140.188	97.4514
Oenanthe oenanthe	29.5364	78.4412	32.8906	-0.750538
Oenanthe pleschanka	269.61	440.718	44.0616	-49.4785
Oriolus oriolus	32.3268	94.945	10.8157	-2.50256
Otis tarda	926.563	274.987	-104.885	57.9264
Otus scops	158.002	148.867	58.6002	11.099
Oxyura leucocephala	687.734	52.8069	-103.153	122.264
Pandion haliaetus	191.594	149.326	-96.1027	-0.0963166
Panurus biarmicus	228.938	109.905	10.2545	64.2666
Parus major	3.6744	57.7779	59.1493	7.54339
Passer domesticus	30.9223	20.2885	-172.541	21.5606
Passer hispaniolensis	191.618	78.7532	-72.5611	-62.1851
Passer italiae	57.0022	78.2931	-32.7456	-53.1317
Passer montanus	156.009	97.486	28.5063	32.9769
Pastor roseus	116.509	145.478	-128.982	-53.3461
Pelecanus crispus	145.856	115.747	-144.222	15.9081
Perdix perdix	80.3174	84.5051	51.8852	31.0606
Periparus ater	44.5399	121.87	86.2899	-3.4576
Perisoreus infaustus	35.355	31.9003	55.0542	27.5821
Pernis apivorus	58.97	95.558	-174.233	-16.7188
Petronia petronia	69.2438	60.8506	-87.5424	-16.731
Phalacrocorax carbo	115.579	94.0022	114.902	22.5527
Phalaropus fulicarius	426	161.547	70.054	90.4722
Phalaropus lobatus	122.947	132.78	-74.945	-72.6463
Phoenicopterus roseus	1008.14	42.3698	70.3223	-173.141
Phoenicurus ochruros	102.296	140.539	35.7116	26.0622
Phoenicurus phoenicurus	5.72432	61.0886	137.854	-13.6776
Phylloscopus bonelli	52.5478	117.408	-179.621	7.07477
Phylloscopus borealis	53.4828	35.7054	50.0316	-121.934
Phylloscopus collybita	5.56469	11.8369	-19.5824	85.9182
Phylloscopus orientalis	85.1053	199.738	38.2186	-61.3843
Phylloscopus sibilatrix	32.6617	91.6857	71.8394	-21.0584
Phylloscopus trochiloides	167.081	263.005	-103.118	-3.20489
Phylloscopus trochilus	23.4198	97.3856	-25.829	-8.77335
Pica pica	3.347	33.1916	-169.708	42.8799
Picoides tridactylus	89.3333	192.377	170.983	-10.509
Picus canus	182.562	92.8923	32.3726	-14.1508
Picus sharpei	5.43753	131.579	-138.45	-44.416
Picus viridis	55.6588	90.6591	-115.052	22.3383
Pinicola enucleator	157.115	55.6679	34.754	-16.0032
Platalea leucorodia	528.52	218.774	-82.6214	79.4143
Plectrophenax nivalis	70.3458	163.281	-70.8521	-81.7036
Plegadis falcinellus	903.243	50.0199	-88.6305	-1.08449
Pluvialis apricaria	52.9245	141.522	28.587	-48.2494
Podiceps auritus	163.853	110.575	-41.611	-53.148
Podiceps cristatus	101.25	60.047	-156.699	-3.02053
Podiceps grisegena	198.798	98.9045	-4.50788	39.3463
Podiceps nigricollis	170.763	124.323	-98.8812	34.5194
Poecile cinctus	116.849	68.5981	35.7845	-49.006
Poecile lugubris	8.44634	212.539	160.057	-42.6266
Poecile montanus	29.5053	120.083	101.699	-14.607
Poecile palustris	14.7381	85.2168	148.729	28.1311
Porphyrio porphyrio	63.4326	378.54	-34.8332	-8.38675
Porzana porzana	192.827	39.2198	2.23191	55.0668
Prunella collaris	28.4619	171.723	-33.4595	-2.51057
Prunella modularis	65.8146	102.328	-35.9455	-19.3207
Pterocles alchata	115.718	68.4358	82.5396	92.7393
Pterocles orientalis	57.6516	213.075	165.097	-119.615
Ptyonoprogne rupestris	34.5996	102.866	-47.5208	3.57181
Pyrrhocorax graculus	35.1417	223.46	-62.9784	4.69909
Pyrrhocorax pyrrhocorax	57.2055	196.192	-24.7271	0.776628
Pyrrhula pyrrhula	37.681	100.271	-21.1386	-23.2903
Rallus aquaticus	121.457	71.5315	20.4821	18.8705
Recurvirostra avosetta	52.9713	197.244	-114.307	141.73
Regulus ignicapilla	128.608	181.144	30.2101	8.08855
Regulus regulus	10.6536	109.881	-68.8121	-17.4156
Remiz pendulinus	138.508	86.0602	56.5903	29.6929
Riparia riparia	28.0096	8.53081	-115.855	86.4142
Saxicola rubetra	82.1284	66.004	44.6426	-21.0685
Saxicola torquatus	129.18	190.103	33.544	13.7555
Scolopax rusticola	105.14	84.3343	56.0839	-19.1012
Serinus serinus	69.3988	125.309	17.8467	7.80921
Sitta europaea	31.7655	116.59	-33.1803	35.628
Sitta neumayer	15.6057	183.993	-98.2119	-28.7765
Sitta whiteheadi	18.672	442.453	-10.1324	-65.614
Spatula clypeata	86.9231	65.8944	-114.99	-2.45678
Spatula querquedula	78.3258	15.0775	-17.1936	39.4696
Spinus spinus	55.5419	137.022	-47.9998	-8.92177
Streptopelia decaocto	114.23	74.895	-142.891	15.2656
Streptopelia turtur	40.9565	99.0348	173.442	4.10113
Strix aluco	12.8766	56.1123	-26.587	-4.25856
Strix nebulosa	276.626	151.091	-169.889	1.88339
Strix uralensis	246.431	236.773	-176.707	-3.70499
Sturnus unicolor	20.2978	14.0623	83.1692	134.801
Sturnus vulgaris	39.6568	21.9977	-136.716	-7.25597
Surnia ulula	33.3738	117.242	-170.593	-2.71557
Sylvia atricapilla	23.069	67.0205	-9.53623	2.11512
Sylvia borin	16.9906	79.6344	17.1841	0.198753
Sylvia cantillans	64.041	38.8564	-48.218	-39.1619
Sylvia communis	66.8576	70.2758	14.0602	24.8274
Sylvia conspicillata	77.9741	25.9442	-70.16	54.847
Sylvia crassirostris	68.9092	214.664	34.6597	-24.3591
Sylvia curruca	23.9248	55.7932	6.28989	44.897
Sylvia hortensis	148.923	65.476	-109.25	47.9869
Sylvia melanocephala	64.642	63.5444	-66.3964	-11.6434
Sylvia nisoria	70.9872	49.026	118.476	-8.2953
Sylvia ruppeli	53.5427	56.8089	130.666	-16.5708
Sylvia sarda	0	97.2946	-180	51.5677
Sylvia subalpina	17.1202	41.4021	-116.552	117.091
Sylvia undata	42.5934	67.537	-25.4254	-33.8733
Tachybaptus ruficollis	12.057	137.721	108.375	33.7287
Tachymarptis melba	82.6831	91.1641	73.472	-0.738349
Tadorna ferruginea	683.983	72.7805	-49.0411	-54.2588
Tadorna tadorna	180.707	47.2527	164.373	38.3154
Tetrao urogallus	63.5239	186.455	40.9534	-15.8423
Tetrax tetrax	166.89	153.76	-161.948	9.48314
Tichodroma muraria	31.3905	244.564	-88.8423	7.19631
Tringa erythropus	39.2292	30.9613	40.5283	-15.8924
Tringa glareola	72.5691	187.917	-40.372	-5.87062
Tringa nebularia	32.5084	109.946	153.418	-28.8503
Tringa ochropus	25.9878	162.413	-65.3639	3.50264
Tringa stagnatilis	868.127	149.827	-19.3369	176.638
Tringa totanus	89.0082	34.3641	5.30362	-5.058
Troglodytes troglodytes	37.362	44.457	-30.201	-12.4153
Turdus iliacus	153.77	185.325	-11.9681	-13.5972
Turdus merula	17.5397	40.3152	-26.3783	-12.5977
Turdus philomelos	50.6	61.8891	-147.581	-11.8211
Turdus pilaris	36.4191	106.136	85.0899	-5.98322
Turdus torquatus	47.0061	106.906	19.337	-3.40282
Turdus viscivorus	53.2228	70.0183	32.8651	-25.5083
Tyto alba	28.215	125.541	112.048	25.138
Upupa epops	21.8777	115.427	56.3169	-2.58553
Vanellus vanellus	42.9767	37.4038	-178.661	-18.013
Xenus cinereus	244.787	851.539	-28.0323	-8.27913
Zapornia parva	176.135	67.8346	27.9357	-16.9508
Zapornia pusilla	431.755	216.017	-21.4894	38.9087

## Sheet: Supp. Fig. 5
Source data for plotting Supplementary Figure 5: Columns indicate the utm grid cell, the longitude and latitude of the centre of each utmn grid cell, the species richness in EBBA 1, the species richness in EBBA 2, the number of species colonising a grid cell and the number of species going extinct from a grid cell between the two atlases
Longitude	Latitude	UTM grid cell	EBBA 1 species richness	EBBA 2 species richness	Colonisations	Extinctions
2.74363e+06	4.87769e+06	27VVL1	27	35	10	2
2.76672e+06	4.92277e+06	27VVL1	27	35	10	2
2.8112e+06	4.9012e+06	27VVL1	27	35	10	2
2.7881e+06	4.85616e+06	27VVL1	27	35	10	2
2.74363e+06	4.87769e+06	27VVL1	27	35	10	2
2.7881e+06	4.85616e+06	27VVL3	43	47	8	4
2.8112e+06	4.9012e+06	27VVL3	43	47	8	4
2.85569e+06	4.87958e+06	27VVL3	43	47	8	4
2.8326e+06	4.83458e+06	27VVL3	43	47	8	4
2.7881e+06	4.85616e+06	27VVL3	43	47	8	4
2.82678e+06	5.11863e+06	27WUP4	28	36	9	1
2.85239e+06	5.16241e+06	27WUP4	28	36	9	1
2.88337e+06	5.14731e+06	27WUP4	28	36	9	1
2.85989e+06	5.10251e+06	27WUP4	28	36	9	1
2.82678e+06	5.11863e+06	27WUP4	28	36	9	1
2.8972e+06	2.00525e+06	29SQE2	135	153	26	8
2.90841e+06	2.05383e+06	29SQE2	135	153	26	8
2.96236e+06	2.04027e+06	29SQE2	135	153	26	8
2.95283e+06	1.9913e+06	29SQE2	135	153	26	8
2.8972e+06	2.00525e+06	29SQE2	135	153	26	8
4.35151e+06	3.14805e+06	32UPC2	145	156	19	8
4.3522e+06	3.19806e+06	32UPC2	145	156	19	8
4.4022e+06	3.19737e+06	32UPC2	145	156	19	8
4.40152e+06	3.14737e+06	32UPC2	145	156	19	8
4.35151e+06	3.14805e+06	32UPC2	145	156	19	8
4.4022e+06	3.19737e+06	32UPC3	148	164	20	4
4.40289e+06	3.24737e+06	32UPC3	148	164	20	4
4.45738e+06	3.24661e+06	32UPC3	148	164	20	4
4.45876e+06	3.19659e+06	32UPC3	148	164	20	4
4.4022e+06	3.19737e+06	32UPC3	148	164	20	4
4.40152e+06	3.14737e+06	32UPC4	161	167	12	6
4.4022e+06	3.19737e+06	32UPC4	161	167	12	6
4.45876e+06	3.19659e+06	32UPC4	161	167	12	6
4.46013e+06	3.14657e+06	32UPC4	161	167	12	6
4.40152e+06	3.14737e+06	32UPC4	161	167	12	6
4.35358e+06	3.29807e+06	32UPD1	149	154	12	7
4.35428e+06	3.34808e+06	32UPD1	149	154	12	7
4.40429e+06	3.34737e+06	32UPD1	149	154	12	7
4.40359e+06	3.29737e+06	32UPD1	149	154	12	7
4.35358e+06	3.29807e+06	32UPD1	149	154	12	7
4.35289e+06	3.24807e+06	32UPD2	161	157	12	16
4.35358e+06	3.29807e+06	32UPD2	161	157	12	16
4.40359e+06	3.29737e+06	32UPD2	161	157	12	16
4.40289e+06	3.24737e+06	32UPD2	161	157	12	16
4.35289e+06	3.24807e+06	32UPD2	161	157	12	16
4.40359e+06	3.29737e+06	32UPD3	157	164	12	5
4.40429e+06	3.34737e+06	32UPD3	157	164	12	5
4.45461e+06	3.34665e+06	32UPD3	157	164	12	5
4.456e+06	3.29663e+06	32UPD3	157	164	12	5
4.40359e+06	3.29737e+06	32UPD3	157	164	12	5
4.40289e+06	3.24737e+06	32UPD4	156	167	17	6
4.40359e+06	3.29737e+06	32UPD4	156	167	17	6
4.456e+06	3.29663e+06	32UPD4	156	167	17	6
4.45738e+06	3.24661e+06	32UPD4	156	167	17	6
4.40289e+06	3.24737e+06	32UPD4	156	167	17	6
4.35498e+06	3.39808e+06	32UPE1	149	162	15	2
4.35569e+06	3.44808e+06	32UPE1	149	162	15	2
4.40571e+06	3.44736e+06	32UPE1	149	162	15	2
4.405e+06	3.39737e+06	32UPE1	149	162	15	2
4.35498e+06	3.39808e+06	32UPE1	149	162	15	2
4.35428e+06	3.34808e+06	32UPE2	162	167	10	5
4.35498e+06	3.39808e+06	32UPE2	162	167	10	5
4.405e+06	3.39737e+06	32UPE2	162	167	10	5
4.40429e+06	3.34737e+06	32UPE2	162	167	10	5
4.35428e+06	3.34808e+06	32UPE2	162	167	10	5
4.405e+06	3.39737e+06	32UPE3	163	163	10	10
4.40571e+06	3.44736e+06	32UPE3	163	163	10	10
4.45181e+06	3.44668e+06	32UPE3	163	163	10	10
4.45321e+06	3.39667e+06	32UPE3	163	163	10	10
4.405e+06	3.39737e+06	32UPE3	163	163	10	10
2.7351e+06	2.40805e+06	29TMH3	66	70	20	16
2.74688e+06	2.45676e+06	29TMH3	66	70	20	16
2.7952e+06	2.44413e+06	29TMH3	66	70	20	16
2.78343e+06	2.39543e+06	29TMH3	66	70	20	16
2.7351e+06	2.40805e+06	29TMH3	66	70	20	16
4.40429e+06	3.34737e+06	32UPE4	130	156	30	4
4.405e+06	3.39737e+06	32UPE4	130	156	30	4
4.45321e+06	3.39667e+06	32UPE4	130	156	30	4
4.45461e+06	3.34665e+06	32UPE4	130	156	30	4
4.40429e+06	3.34737e+06	32UPE4	130	156	30	4
4.35641e+06	3.49808e+06	32UPF1	129	135	20	14
4.35712e+06	3.54807e+06	32UPF1	129	135	20	14
4.40715e+06	3.54733e+06	32UPF1	129	135	20	14
4.40643e+06	3.49735e+06	32UPF1	129	135	20	14
4.35641e+06	3.49808e+06	32UPF1	129	135	20	14
4.35569e+06	3.44808e+06	32UPF2	144	156	18	6
4.35641e+06	3.49808e+06	32UPF2	144	156	18	6
4.40643e+06	3.49735e+06	32UPF2	144	156	18	6
4.40571e+06	3.44736e+06	32UPF2	144	156	18	6
4.35569e+06	3.44808e+06	32UPF2	144	156	18	6
4.40643e+06	3.49735e+06	32UPF3	125	142	23	6
4.40715e+06	3.54733e+06	32UPF3	125	142	23	6
4.44899e+06	3.54671e+06	32UPF3	125	142	23	6
4.4504e+06	3.4967e+06	32UPF3	125	142	23	6
4.40643e+06	3.49735e+06	32UPF3	125	142	23	6
4.40571e+06	3.44736e+06	32UPF4	117	130	22	9
4.40643e+06	3.49735e+06	32UPF4	117	130	22	9
4.4504e+06	3.4967e+06	32UPF4	117	130	22	9
4.45181e+06	3.44668e+06	32UPF4	117	130	22	9
4.40571e+06	3.44736e+06	32UPF4	117	130	22	9
4.35785e+06	3.59806e+06	32UPG1	132	141	19	10
4.35857e+06	3.64803e+06	32UPG1	132	141	19	10
4.40861e+06	3.64728e+06	32UPG1	132	141	19	10
4.40788e+06	3.59731e+06	32UPG1	132	141	19	10
4.35785e+06	3.59806e+06	32UPG1	132	141	19	10
4.35712e+06	3.54807e+06	32UPG2	123	144	30	9
4.35785e+06	3.59806e+06	32UPG2	123	144	30	9
4.40788e+06	3.59731e+06	32UPG2	123	144	30	9
4.40715e+06	3.54733e+06	32UPG2	123	144	30	9
4.35712e+06	3.54807e+06	32UPG2	123	144	30	9
4.40788e+06	3.59731e+06	32UPG3	125	141	24	8
4.40861e+06	3.64728e+06	32UPG3	125	141	24	8
4.44614e+06	3.64671e+06	32UPG3	125	141	24	8
4.44757e+06	3.59671e+06	32UPG3	125	141	24	8
4.40788e+06	3.59731e+06	32UPG3	125	141	24	8
4.40715e+06	3.54733e+06	32UPG4	129	145	28	12
4.40788e+06	3.59731e+06	32UPG4	129	145	28	12
4.44757e+06	3.59671e+06	32UPG4	129	145	28	12
4.44899e+06	3.54671e+06	32UPG4	129	145	28	12
4.40715e+06	3.54733e+06	32UPG4	129	145	28	12
4.34685e+06	2.79804e+06	32UPU1	140	137	11	14
4.34751e+06	2.84803e+06	32UPU1	140	137	11	14
4.39753e+06	2.84739e+06	32UPU1	140	137	11	14
4.39688e+06	2.7974e+06	32UPU1	140	137	11	14
4.34685e+06	2.79804e+06	32UPU1	140	137	11	14
2.72338e+06	2.35935e+06	29TMH4	0	0	0	0
2.7351e+06	2.40805e+06	29TMH4	0	0	0	0
2.78343e+06	2.39543e+06	29TMH4	0	0	0	0
2.77173e+06	2.34674e+06	29TMH4	0	0	0	0
2.72338e+06	2.35935e+06	29TMH4	0	0	0	0
4.34621e+06	2.74805e+06	32UPU2	133	145	19	7
4.34685e+06	2.79804e+06	32UPU2	133	145	19	7
4.39688e+06	2.7974e+06	32UPU2	133	145	19	7
4.39624e+06	2.74743e+06	32UPU2	133	145	19	7
4.34621e+06	2.74805e+06	32UPU2	133	145	19	7
4.39688e+06	2.7974e+06	32UPU3	130	133	17	14
4.39753e+06	2.84739e+06	32UPU3	130	133	17	14
4.44754e+06	2.84676e+06	32UPU3	130	133	17	14
4.4469e+06	2.79679e+06	32UPU3	130	133	17	14
4.39688e+06	2.7974e+06	32UPU3	130	133	17	14
4.39624e+06	2.74743e+06	32UPU4	144	158	22	8
4.39688e+06	2.7974e+06	32UPU4	144	158	22	8
4.4469e+06	2.79679e+06	32UPU4	144	158	22	8
4.44627e+06	2.74682e+06	32UPU4	144	158	22	8
4.39624e+06	2.74743e+06	32UPU4	144	158	22	8
4.34816e+06	2.89802e+06	32UPV1	132	137	15	10
4.34882e+06	2.94802e+06	32UPV1	132	137	15	10
4.39884e+06	2.94737e+06	32UPV1	132	137	15	10
4.39818e+06	2.89738e+06	32UPV1	132	137	15	10
4.34816e+06	2.89802e+06	32UPV1	132	137	15	10
4.34751e+06	2.84803e+06	32UPV2	149	155	15	9
4.34816e+06	2.89802e+06	32UPV2	149	155	15	9
4.39818e+06	2.89738e+06	32UPV2	149	155	15	9
4.39753e+06	2.84739e+06	32UPV2	149	155	15	9
4.34751e+06	2.84803e+06	32UPV2	149	155	15	9
4.39818e+06	2.89738e+06	32UPV3	137	144	17	10
4.39884e+06	2.94737e+06	32UPV3	137	144	17	10
4.44884e+06	2.94673e+06	32UPV3	137	144	17	10
4.44819e+06	2.89674e+06	32UPV3	137	144	17	10
4.39818e+06	2.89738e+06	32UPV3	137	144	17	10
4.39753e+06	2.84739e+06	32UPV4	153	151	13	15
4.39818e+06	2.89738e+06	32UPV4	153	151	13	15
4.44819e+06	2.89674e+06	32UPV4	153	151	13	15
4.44754e+06	2.84676e+06	32UPV4	153	151	13	15
4.39753e+06	2.84739e+06	32UPV4	153	151	13	15
4.4469e+06	2.79679e+06	32UQU1	136	146	18	8
4.44754e+06	2.84676e+06	32UQU1	136	146	18	8
4.46821e+06	2.84651e+06	32UQU1	136	146	18	8
4.48884e+06	2.84788e+06	32UQU1	136	146	18	8
4.49212e+06	2.79801e+06	32UQU1	136	146	18	8
4.46954e+06	2.79652e+06	32UQU1	136	146	18	8
4.4469e+06	2.79679e+06	32UQU1	136	146	18	8
4.44627e+06	2.74682e+06	32UQU2	136	147	22	11
4.4469e+06	2.79679e+06	32UQU2	136	147	22	11
4.46954e+06	2.79652e+06	32UQU2	136	147	22	11
4.49212e+06	2.79801e+06	32UQU2	136	147	22	11
4.49539e+06	2.74815e+06	32UQU2	136	147	22	11
4.47085e+06	2.74653e+06	32UQU2	136	147	22	11
4.44627e+06	2.74682e+06	32UQU2	136	147	22	11
4.11183e+06	3.90123e+06	32VLK3	140	133	15	22
4.11253e+06	3.95116e+06	32VLK3	140	133	15	22
4.16262e+06	3.95054e+06	32VLK3	140	133	15	22
4.16191e+06	3.90061e+06	32VLK3	140	133	15	22
4.11183e+06	3.90123e+06	32VLK3	140	133	15	22
2.71418e+06	2.10335e+06	29TNE1	0	0	0	0
2.72556e+06	2.15202e+06	29TNE1	0	0	0	0
2.77405e+06	2.13953e+06	29TNE1	0	0	0	0
2.76269e+06	2.09088e+06	29TNE1	0	0	0	0
2.71418e+06	2.10335e+06	29TNE1	0	0	0	0
4.11114e+06	3.8513e+06	32VLK4	149	142	17	24
4.11183e+06	3.90123e+06	32VLK4	149	142	17	24
4.16191e+06	3.90061e+06	32VLK4	149	142	17	24
4.1612e+06	3.85067e+06	32VLK4	149	142	17	24
4.11114e+06	3.8513e+06	32VLK4	149	142	17	24
4.11323e+06	4.00107e+06	32VLL3	0	0	0	0
4.11393e+06	4.05097e+06	32VLL3	0	0	0	0
4.16404e+06	4.05036e+06	32VLL3	0	0	0	0
4.16333e+06	4.00046e+06	32VLL3	0	0	0	0
4.11323e+06	4.00107e+06	32VLL3	0	0	0	0
4.11253e+06	3.95116e+06	32VLL4	114	120	21	15
4.11323e+06	4.00107e+06	32VLL4	114	120	21	15
4.16333e+06	4.00046e+06	32VLL4	114	120	21	15
4.16262e+06	3.95054e+06	32VLL4	114	120	21	15
4.11253e+06	3.95116e+06	32VLL4	114	120	21	15
4.11462e+06	4.10085e+06	32VLM3	112	97	13	28
4.11532e+06	4.15073e+06	32VLM3	112	97	13	28
4.16547e+06	4.15013e+06	32VLM3	112	97	13	28
4.16476e+06	4.10025e+06	32VLM3	112	97	13	28
4.11462e+06	4.10085e+06	32VLM3	112	97	13	28
4.11393e+06	4.05097e+06	32VLM4	113	102	15	26
4.11462e+06	4.10085e+06	32VLM4	113	102	15	26
4.16476e+06	4.10025e+06	32VLM4	113	102	15	26
4.16404e+06	4.05036e+06	32VLM4	113	102	15	26
4.11393e+06	4.05097e+06	32VLM4	113	102	15	26
4.11603e+06	4.20058e+06	32VLN3	114	123	22	13
4.11673e+06	4.25043e+06	32VLN3	114	123	22	13
4.1669e+06	4.24984e+06	32VLN3	114	123	22	13
4.16619e+06	4.19999e+06	32VLN3	114	123	22	13
4.11603e+06	4.20058e+06	32VLN3	114	123	22	13
4.11532e+06	4.15073e+06	32VLN4	121	106	11	26
4.11603e+06	4.20058e+06	32VLN4	121	106	11	26
4.16619e+06	4.19999e+06	32VLN4	121	106	11	26
4.16547e+06	4.15013e+06	32VLN4	121	106	11	26
4.11532e+06	4.15073e+06	32VLN4	121	106	11	26
4.11743e+06	4.30025e+06	32VLP3	115	100	7	22
4.11813e+06	4.35006e+06	32VLP3	115	100	7	22
4.16834e+06	4.34948e+06	32VLP3	115	100	7	22
4.16762e+06	4.29967e+06	32VLP3	115	100	7	22
4.11743e+06	4.30025e+06	32VLP3	115	100	7	22
4.11673e+06	4.25043e+06	32VLP4	0	0	0	0
4.11743e+06	4.30025e+06	32VLP4	0	0	0	0
4.16762e+06	4.29967e+06	32VLP4	0	0	0	0
4.1669e+06	4.24984e+06	32VLP4	0	0	0	0
4.11673e+06	4.25043e+06	32VLP4	0	0	0	0
4.11883e+06	4.39985e+06	32VLQ3	111	85	14	40
4.11954e+06	4.44962e+06	32VLQ3	111	85	14	40
4.16979e+06	4.44905e+06	32VLQ3	111	85	14	40
4.16906e+06	4.39928e+06	32VLQ3	111	85	14	40
4.11883e+06	4.39985e+06	32VLQ3	111	85	14	40
2.76269e+06	2.09088e+06	29TNE3	0	0	0	0
2.77405e+06	2.13953e+06	29TNE3	0	0	0	0
2.82257e+06	2.1271e+06	29TNE3	0	0	0	0
2.81124e+06	2.07847e+06	29TNE3	0	0	0	0
2.76269e+06	2.09088e+06	29TNE3	0	0	0	0
4.11813e+06	4.35006e+06	32VLQ4	133	110	12	35
4.11883e+06	4.39985e+06	32VLQ4	133	110	12	35
4.16906e+06	4.39928e+06	32VLQ4	133	110	12	35
4.16834e+06	4.34948e+06	32VLQ4	133	110	12	35
4.11813e+06	4.35006e+06	32VLQ4	133	110	12	35
4.15909e+06	3.70079e+06	32VMH1	0	0	0	0
4.15979e+06	3.75076e+06	32VMH1	0	0	0	0
4.20985e+06	3.7501e+06	32VMH1	0	0	0	0
4.20914e+06	3.70013e+06	32VMH1	0	0	0	0
4.15909e+06	3.70079e+06	32VMH1	0	0	0	0
4.15839e+06	3.65082e+06	32VMH2	96	120	32	8
4.15909e+06	3.70079e+06	32VMH2	96	120	32	8
4.20914e+06	3.70013e+06	32VMH2	96	120	32	8
4.20843e+06	3.65015e+06	32VMH2	96	120	32	8
4.15839e+06	3.65082e+06	32VMH2	96	120	32	8
4.20914e+06	3.70013e+06	32VMH3	133	148	20	5
4.20985e+06	3.7501e+06	32VMH3	133	148	20	5
4.25992e+06	3.74942e+06	32VMH3	133	148	20	5
4.2592e+06	3.69945e+06	32VMH3	133	148	20	5
4.20914e+06	3.70013e+06	32VMH3	133	148	20	5
4.20843e+06	3.65015e+06	32VMH4	129	140	21	10
4.20914e+06	3.70013e+06	32VMH4	129	140	21	10
4.2592e+06	3.69945e+06	32VMH4	129	140	21	10
4.25848e+06	3.64947e+06	32VMH4	129	140	21	10
4.20843e+06	3.65015e+06	32VMH4	129	140	21	10
4.20985e+06	3.7501e+06	32VMJ4	123	143	27	7
4.21057e+06	3.80007e+06	32VMJ4	123	143	27	7
4.26064e+06	3.79938e+06	32VMJ4	123	143	27	7
4.25992e+06	3.74942e+06	32VMJ4	123	143	27	7
4.20985e+06	3.7501e+06	32VMJ4	123	143	27	7
4.16191e+06	3.90061e+06	32VMK1	133	136	16	13
4.16262e+06	3.95054e+06	32VMK1	133	136	16	13
4.21272e+06	3.94989e+06	32VMK1	133	136	16	13
4.212e+06	3.89996e+06	32VMK1	133	136	16	13
4.16191e+06	3.90061e+06	32VMK1	133	136	16	13
4.1612e+06	3.85067e+06	32VMK2	140	135	10	15
4.16191e+06	3.90061e+06	32VMK2	140	135	10	15
4.212e+06	3.89996e+06	32VMK2	140	135	10	15
4.21128e+06	3.85002e+06	32VMK2	140	135	10	15
4.1612e+06	3.85067e+06	32VMK2	140	135	10	15
4.212e+06	3.89996e+06	32VMK3	138	146	20	12
4.21272e+06	3.94989e+06	32VMK3	138	146	20	12
4.26282e+06	3.94921e+06	32VMK3	138	146	20	12
4.26209e+06	3.89927e+06	32VMK3	138	146	20	12
4.212e+06	3.89996e+06	32VMK3	138	146	20	12
4.21128e+06	3.85002e+06	32VMK4	91	84	18	25
4.212e+06	3.89996e+06	32VMK4	91	84	18	25
4.26209e+06	3.89927e+06	32VMK4	91	84	18	25
4.26136e+06	3.84933e+06	32VMK4	91	84	18	25
4.21128e+06	3.85002e+06	32VMK4	91	84	18	25
2.73701e+06	2.2007e+06	29TNF1	0	0	0	0
2.74852e+06	2.24937e+06	29TNF1	0	0	0	0
2.79696e+06	2.23685e+06	29TNF1	0	0	0	0
2.78547e+06	2.18819e+06	29TNF1	0	0	0	0
2.73701e+06	2.2007e+06	29TNF1	0	0	0	0
4.16333e+06	4.00046e+06	32VML1	129	108	10	31
4.16404e+06	4.05036e+06	32VML1	129	108	10	31
4.21417e+06	4.04972e+06	32VML1	129	108	10	31
4.21344e+06	3.99981e+06	32VML1	129	108	10	31
4.16333e+06	4.00046e+06	32VML1	129	108	10	31
4.16262e+06	3.95054e+06	32VML2	123	100	6	29
4.16333e+06	4.00046e+06	32VML2	123	100	6	29
4.21344e+06	3.99981e+06	32VML2	123	100	6	29
4.21272e+06	3.94989e+06	32VML2	123	100	6	29
4.16262e+06	3.95054e+06	32VML2	123	100	6	29
4.21344e+06	3.99981e+06	32VML3	122	120	15	17
4.21417e+06	4.04972e+06	32VML3	122	120	15	17
4.2643e+06	4.04903e+06	32VML3	122	120	15	17
4.26356e+06	3.99912e+06	32VML3	122	120	15	17
4.21344e+06	3.99981e+06	32VML3	122	120	15	17
4.21272e+06	3.94989e+06	32VML4	121	114	16	23
4.21344e+06	3.99981e+06	32VML4	121	114	16	23
4.26356e+06	3.99912e+06	32VML4	121	114	16	23
4.26282e+06	3.94921e+06	32VML4	121	114	16	23
4.21272e+06	3.94989e+06	32VML4	121	114	16	23
4.16476e+06	4.10025e+06	32VMM1	0	0	0	0
4.16547e+06	4.15013e+06	32VMM1	0	0	0	0
4.21562e+06	4.14949e+06	32VMM1	0	0	0	0
4.21489e+06	4.09961e+06	32VMM1	0	0	0	0
4.16476e+06	4.10025e+06	32VMM1	0	0	0	0
4.16404e+06	4.05036e+06	32VMM2	127	110	14	31
4.16476e+06	4.10025e+06	32VMM2	127	110	14	31
4.21489e+06	4.09961e+06	32VMM2	127	110	14	31
4.21417e+06	4.04972e+06	32VMM2	127	110	14	31
4.16404e+06	4.05036e+06	32VMM2	127	110	14	31
4.21489e+06	4.09961e+06	32VMM3	0	0	0	0
4.21562e+06	4.14949e+06	32VMM3	0	0	0	0
4.26578e+06	4.1488e+06	32VMM3	0	0	0	0
4.26504e+06	4.09892e+06	32VMM3	0	0	0	0
4.21489e+06	4.09961e+06	32VMM3	0	0	0	0
4.21417e+06	4.04972e+06	32VMM4	134	124	9	19
4.21489e+06	4.09961e+06	32VMM4	134	124	9	19
4.26504e+06	4.09892e+06	32VMM4	134	124	9	19
4.2643e+06	4.04903e+06	32VMM4	134	124	9	19
4.21417e+06	4.04972e+06	32VMM4	134	124	9	19
4.16619e+06	4.19999e+06	32VMN1	106	107	20	19
4.1669e+06	4.24984e+06	32VMN1	106	107	20	19
4.21709e+06	4.2492e+06	32VMN1	106	107	20	19
4.21635e+06	4.19935e+06	32VMN1	106	107	20	19
4.16619e+06	4.19999e+06	32VMN1	106	107	20	19
4.16547e+06	4.15013e+06	32VMN2	0	0	0	0
4.16619e+06	4.19999e+06	32VMN2	0	0	0	0
4.21635e+06	4.19935e+06	32VMN2	0	0	0	0
4.21562e+06	4.14949e+06	32VMN2	0	0	0	0
4.16547e+06	4.15013e+06	32VMN2	0	0	0	0
2.72556e+06	2.15202e+06	29TNF2	87	106	23	4
2.73701e+06	2.2007e+06	29TNF2	87	106	23	4
2.78547e+06	2.18819e+06	29TNF2	87	106	23	4
2.77405e+06	2.13953e+06	29TNF2	87	106	23	4
2.72556e+06	2.15202e+06	29TNF2	87	106	23	4
4.21635e+06	4.19935e+06	32VMN3	135	107	6	34
4.21709e+06	4.2492e+06	32VMN3	135	107	6	34
4.26728e+06	4.24852e+06	32VMN3	135	107	6	34
4.26653e+06	4.19867e+06	32VMN3	135	107	6	34
4.21635e+06	4.19935e+06	32VMN3	135	107	6	34
4.21562e+06	4.14949e+06	32VMN4	135	128	12	19
4.21635e+06	4.19935e+06	32VMN4	135	128	12	19
4.26653e+06	4.19867e+06	32VMN4	135	128	12	19
4.26578e+06	4.1488e+06	32VMN4	135	128	12	19
4.21562e+06	4.14949e+06	32VMN4	135	128	12	19
4.16762e+06	4.29967e+06	32VMP1	0	0	0	0
4.16834e+06	4.34948e+06	32VMP1	0	0	0	0
4.21856e+06	4.34885e+06	32VMP1	0	0	0	0
4.21782e+06	4.29903e+06	32VMP1	0	0	0	0
4.16762e+06	4.29967e+06	32VMP1	0	0	0	0
4.1669e+06	4.24984e+06	32VMP2	0	0	0	0
4.16762e+06	4.29967e+06	32VMP2	0	0	0	0
4.21782e+06	4.29903e+06	32VMP2	0	0	0	0
4.21709e+06	4.2492e+06	32VMP2	0	0	0	0
4.1669e+06	4.24984e+06	32VMP2	0	0	0	0
4.21782e+06	4.29903e+06	32VMP3	140	105	8	43
4.21856e+06	4.34885e+06	32VMP3	140	105	8	43
4.26878e+06	4.34816e+06	32VMP3	140	105	8	43
4.26803e+06	4.29835e+06	32VMP3	140	105	8	43
4.21782e+06	4.29903e+06	32VMP3	140	105	8	43
4.21709e+06	4.2492e+06	32VMP4	0	0	0	0
4.21782e+06	4.29903e+06	32VMP4	0	0	0	0
4.26803e+06	4.29835e+06	32VMP4	0	0	0	0
4.26728e+06	4.24852e+06	32VMP4	0	0	0	0
4.21709e+06	4.2492e+06	32VMP4	0	0	0	0
4.16906e+06	4.39928e+06	32VMQ1	138	126	10	22
4.16979e+06	4.44905e+06	32VMQ1	138	126	10	22
4.22004e+06	4.44843e+06	32VMQ1	138	126	10	22
4.2193e+06	4.39865e+06	32VMQ1	138	126	10	22
4.16906e+06	4.39928e+06	32VMQ1	138	126	10	22
4.16834e+06	4.34948e+06	32VMQ2	124	115	12	21
4.16906e+06	4.39928e+06	32VMQ2	124	115	12	21
4.2193e+06	4.39865e+06	32VMQ2	124	115	12	21
4.21856e+06	4.34885e+06	32VMQ2	124	115	12	21
4.16834e+06	4.34948e+06	32VMQ2	124	115	12	21
4.2193e+06	4.39865e+06	32VMQ3	136	138	24	22
4.22004e+06	4.44843e+06	32VMQ3	136	138	24	22
4.2703e+06	4.44774e+06	32VMQ3	136	138	24	22
4.26954e+06	4.39796e+06	32VMQ3	136	138	24	22
4.2193e+06	4.39865e+06	32VMQ3	136	138	24	22
4.21856e+06	4.34885e+06	32VMQ4	126	98	10	38
4.2193e+06	4.39865e+06	32VMQ4	126	98	10	38
4.26954e+06	4.39796e+06	32VMQ4	126	98	10	38
4.26878e+06	4.34816e+06	32VMQ4	126	98	10	38
4.21856e+06	4.34885e+06	32VMQ4	126	98	10	38
2.78547e+06	2.18819e+06	29TNF3	82	102	24	4
2.79696e+06	2.23685e+06	29TNF3	82	102	24	4
2.84542e+06	2.22439e+06	29TNF3	82	102	24	4
2.83396e+06	2.17574e+06	29TNF3	82	102	24	4
2.78547e+06	2.18819e+06	29TNF3	82	102	24	4
4.16979e+06	4.44905e+06	32VMR2	98	77	9	30
4.17051e+06	4.49881e+06	32VMR2	98	77	9	30
4.22079e+06	4.49818e+06	32VMR2	98	77	9	30
4.22004e+06	4.44843e+06	32VMR2	98	77	9	30
4.16979e+06	4.44905e+06	32VMR2	98	77	9	30
4.22079e+06	4.49818e+06	32VMR3	0	0	0	0
4.22153e+06	4.54792e+06	32VMR3	0	0	0	0
4.27184e+06	4.54724e+06	32VMR3	0	0	0	0
4.27107e+06	4.4975e+06	32VMR3	0	0	0	0
4.22079e+06	4.49818e+06	32VMR3	0	0	0	0
4.22004e+06	4.44843e+06	32VMR4	129	128	15	16
4.22079e+06	4.49818e+06	32VMR4	129	128	15	16
4.27107e+06	4.4975e+06	32VMR4	129	128	15	16
4.2703e+06	4.44774e+06	32VMR4	129	128	15	16
4.22004e+06	4.44843e+06	32VMR4	129	128	15	16
4.2592e+06	3.69945e+06	32VNH1	122	144	26	4
4.25992e+06	3.74942e+06	32VNH1	122	144	26	4
4.30998e+06	3.74871e+06	32VNH1	122	144	26	4
4.30925e+06	3.69874e+06	32VNH1	122	144	26	4
4.2592e+06	3.69945e+06	32VNH1	122	144	26	4
4.25848e+06	3.64947e+06	32VNH2	122	144	27	5
4.2592e+06	3.69945e+06	32VNH2	122	144	27	5
4.30925e+06	3.69874e+06	32VNH2	122	144	27	5
4.30853e+06	3.64876e+06	32VNH2	122	144	27	5
4.25848e+06	3.64947e+06	32VNH2	122	144	27	5
4.30925e+06	3.69874e+06	32VNH3	126	144	23	5
4.30998e+06	3.74871e+06	32VNH3	126	144	23	5
4.36004e+06	3.74797e+06	32VNH3	126	144	23	5
4.3593e+06	3.69801e+06	32VNH3	126	144	23	5
4.30925e+06	3.69874e+06	32VNH3	126	144	23	5
4.30853e+06	3.64876e+06	32VNH4	128	144	21	5
4.30925e+06	3.69874e+06	32VNH4	128	144	21	5
4.3593e+06	3.69801e+06	32VNH4	128	144	21	5
4.35857e+06	3.64803e+06	32VNH4	128	144	21	5
4.30853e+06	3.64876e+06	32VNH4	128	144	21	5
4.26064e+06	3.79938e+06	32VNJ1	0	0	0	0
4.26136e+06	3.84933e+06	32VNJ1	0	0	0	0
4.31145e+06	3.84862e+06	32VNJ1	0	0	0	0
4.31071e+06	3.79867e+06	32VNJ1	0	0	0	0
4.26064e+06	3.79938e+06	32VNJ1	0	0	0	0
4.25992e+06	3.74942e+06	32VNJ2	134	151	21	4
4.26064e+06	3.79938e+06	32VNJ2	134	151	21	4
4.31071e+06	3.79867e+06	32VNJ2	134	151	21	4
4.30998e+06	3.74871e+06	32VNJ2	134	151	21	4
4.25992e+06	3.74942e+06	32VNJ2	134	151	21	4
4.31071e+06	3.79867e+06	32VNJ3	124	144	26	6
4.31145e+06	3.84862e+06	32VNJ3	124	144	26	6
4.36152e+06	3.84787e+06	32VNJ3	124	144	26	6
4.36078e+06	3.79792e+06	32VNJ3	124	144	26	6
4.31071e+06	3.79867e+06	32VNJ3	124	144	26	6
2.77405e+06	2.13953e+06	29TNF4	90	94	11	7
2.78547e+06	2.18819e+06	29TNF4	90	94	11	7
2.83396e+06	2.17574e+06	29TNF4	90	94	11	7
2.82257e+06	2.1271e+06	29TNF4	90	94	11	7
2.77405e+06	2.13953e+06	29TNF4	90	94	11	7
4.30998e+06	3.74871e+06	32VNJ4	127	150	29	6
4.31071e+06	3.79867e+06	32VNJ4	127	150	29	6
4.36078e+06	3.79792e+06	32VNJ4	127	150	29	6
4.36004e+06	3.74797e+06	32VNJ4	127	150	29	6
4.30998e+06	3.74871e+06	32VNJ4	127	150	29	6
4.26209e+06	3.89927e+06	32VNK1	55	57	20	18
4.26282e+06	3.94921e+06	32VNK1	55	57	20	18
4.31293e+06	3.94848e+06	32VNK1	55	57	20	18
4.31219e+06	3.89856e+06	32VNK1	55	57	20	18
4.26209e+06	3.89927e+06	32VNK1	55	57	20	18
4.31145e+06	3.84862e+06	32VNK4	0	0	0	0
4.31219e+06	3.89856e+06	32VNK4	0	0	0	0
4.36227e+06	3.8978e+06	32VNK4	0	0	0	0
4.36152e+06	3.84787e+06	32VNK4	0	0	0	0
4.31145e+06	3.84862e+06	32VNK4	0	0	0	0
4.26356e+06	3.99912e+06	32VNL1	152	143	10	19
4.2643e+06	4.04903e+06	32VNL1	152	143	10	19
4.31443e+06	4.04831e+06	32VNL1	152	143	10	19
4.31367e+06	3.9984e+06	32VNL1	152	143	10	19
4.26356e+06	3.99912e+06	32VNL1	152	143	10	19
4.26282e+06	3.94921e+06	32VNL2	145	147	14	12
4.26356e+06	3.99912e+06	32VNL2	145	147	14	12
4.31367e+06	3.9984e+06	32VNL2	145	147	14	12
4.31293e+06	3.94848e+06	32VNL2	145	147	14	12
4.26282e+06	3.94921e+06	32VNL2	145	147	14	12
4.31367e+06	3.9984e+06	32VNL3	161	159	15	17
4.31443e+06	4.04831e+06	32VNL3	161	159	15	17
4.36455e+06	4.04754e+06	32VNL3	161	159	15	17
4.36379e+06	3.99764e+06	32VNL3	161	159	15	17
4.31367e+06	3.9984e+06	32VNL3	161	159	15	17
4.31293e+06	3.94848e+06	32VNL4	117	121	22	18
4.31367e+06	3.9984e+06	32VNL4	117	121	22	18
4.36379e+06	3.99764e+06	32VNL4	117	121	22	18
4.36303e+06	3.94773e+06	32VNL4	117	121	22	18
4.31293e+06	3.94848e+06	32VNL4	117	121	22	18
4.26504e+06	4.09892e+06	32VNM1	131	107	8	32
4.26578e+06	4.1488e+06	32VNM1	131	107	8	32
4.31594e+06	4.14807e+06	32VNM1	131	107	8	32
4.31518e+06	4.0982e+06	32VNM1	131	107	8	32
4.26504e+06	4.09892e+06	32VNM1	131	107	8	32
4.2643e+06	4.04903e+06	32VNM2	149	146	12	15
4.26504e+06	4.09892e+06	32VNM2	149	146	12	15
4.31518e+06	4.0982e+06	32VNM2	149	146	12	15
4.31443e+06	4.04831e+06	32VNM2	149	146	12	15
4.2643e+06	4.04903e+06	32VNM2	149	146	12	15
4.31518e+06	4.0982e+06	32VNM3	143	150	20	13
4.31594e+06	4.14807e+06	32VNM3	143	150	20	13
4.36609e+06	4.1473e+06	32VNM3	143	150	20	13
4.36532e+06	4.09743e+06	32VNM3	143	150	20	13
4.31518e+06	4.0982e+06	32VNM3	143	150	20	13
2.76009e+06	2.29806e+06	29TNG1	102	111	26	17
2.77173e+06	2.34674e+06	29TNG1	102	111	26	17
2.82012e+06	2.33419e+06	29TNG1	102	111	26	17
2.80851e+06	2.28552e+06	29TNG1	102	111	26	17
2.76009e+06	2.29806e+06	29TNG1	102	111	26	17
4.31443e+06	4.04831e+06	32VNM4	142	152	21	11
4.31518e+06	4.0982e+06	32VNM4	142	152	21	11
4.36532e+06	4.09743e+06	32VNM4	142	152	21	11
4.36455e+06	4.04754e+06	32VNM4	142	152	21	11
4.31443e+06	4.04831e+06	32VNM4	142	152	21	11
4.26653e+06	4.19867e+06	32VNN1	134	119	11	26
4.26728e+06	4.24852e+06	32VNN1	134	119	11	26
4.31747e+06	4.24778e+06	32VNN1	134	119	11	26
4.3167e+06	4.19793e+06	32VNN1	134	119	11	26
4.26653e+06	4.19867e+06	32VNN1	134	119	11	26
4.26578e+06	4.1488e+06	32VNN2	129	112	9	26
4.26653e+06	4.19867e+06	32VNN2	129	112	9	26
4.3167e+06	4.19793e+06	32VNN2	129	112	9	26
4.31594e+06	4.14807e+06	32VNN2	129	112	9	26
4.26578e+06	4.1488e+06	32VNN2	129	112	9	26
4.3167e+06	4.19793e+06	32VNN3	147	155	25	17
4.31747e+06	4.24778e+06	32VNN3	147	155	25	17
4.36765e+06	4.247e+06	32VNN3	147	155	25	17
4.36687e+06	4.19716e+06	32VNN3	147	155	25	17
4.3167e+06	4.19793e+06	32VNN3	147	155	25	17
4.31594e+06	4.14807e+06	32VNN4	150	138	15	27
4.3167e+06	4.19793e+06	32VNN4	150	138	15	27
4.36687e+06	4.19716e+06	32VNN4	150	138	15	27
4.36609e+06	4.1473e+06	32VNN4	150	138	15	27
4.31594e+06	4.14807e+06	32VNN4	150	138	15	27
4.26803e+06	4.29835e+06	32VNP1	143	126	10	27
4.26878e+06	4.34816e+06	32VNP1	143	126	10	27
4.31901e+06	4.34742e+06	32VNP1	143	126	10	27
4.31823e+06	4.29761e+06	32VNP1	143	126	10	27
4.26803e+06	4.29835e+06	32VNP1	143	126	10	27
4.26728e+06	4.24852e+06	32VNP2	150	143	15	22
4.26803e+06	4.29835e+06	32VNP2	150	143	15	22
4.31823e+06	4.29761e+06	32VNP2	150	143	15	22
4.31747e+06	4.24778e+06	32VNP2	150	143	15	22
4.26728e+06	4.24852e+06	32VNP2	150	143	15	22
4.31823e+06	4.29761e+06	32VNP3	0	0	0	0
4.31901e+06	4.34742e+06	32VNP3	0	0	0	0
4.36923e+06	4.34663e+06	32VNP3	0	0	0	0
4.36844e+06	4.29682e+06	32VNP3	0	0	0	0
4.31823e+06	4.29761e+06	32VNP3	0	0	0	0
4.31747e+06	4.24778e+06	32VNP4	153	123	10	40
4.31823e+06	4.29761e+06	32VNP4	153	123	10	40
4.36844e+06	4.29682e+06	32VNP4	153	123	10	40
4.36765e+06	4.247e+06	32VNP4	153	123	10	40
4.31747e+06	4.24778e+06	32VNP4	153	123	10	40
4.26954e+06	4.39796e+06	32VNQ1	136	145	16	7
4.2703e+06	4.44774e+06	32VNQ1	136	145	16	7
4.32056e+06	4.44699e+06	32VNQ1	136	145	16	7
4.31978e+06	4.39722e+06	32VNQ1	136	145	16	7
4.26954e+06	4.39796e+06	32VNQ1	136	145	16	7
2.7899e+06	4.96779e+06	27WVM1	44	48	5	1
2.81315e+06	5.01275e+06	27WVM1	44	48	5	1
2.85762e+06	4.99112e+06	27WVM1	44	48	5	1
2.83437e+06	4.94619e+06	27WVM1	44	48	5	1
2.7899e+06	4.96779e+06	27WVM1	44	48	5	1
2.74852e+06	2.24937e+06	29TNG2	106	98	16	24
2.76009e+06	2.29806e+06	29TNG2	106	98	16	24
2.80851e+06	2.28552e+06	29TNG2	106	98	16	24
2.79696e+06	2.23685e+06	29TNG2	106	98	16	24
2.74852e+06	2.24937e+06	29TNG2	106	98	16	24
4.26878e+06	4.34816e+06	32VNQ2	119	133	23	9
4.26954e+06	4.39796e+06	32VNQ2	119	133	23	9
4.31978e+06	4.39722e+06	32VNQ2	119	133	23	9
4.31901e+06	4.34742e+06	32VNQ2	119	133	23	9
4.26878e+06	4.34816e+06	32VNQ2	119	133	23	9
4.31978e+06	4.39722e+06	32VNQ3	115	133	28	10
4.32056e+06	4.44699e+06	32VNQ3	115	133	28	10
4.37082e+06	4.44619e+06	32VNQ3	115	133	28	10
4.37002e+06	4.39642e+06	32VNQ3	115	133	28	10
4.31978e+06	4.39722e+06	32VNQ3	115	133	28	10
4.31901e+06	4.34742e+06	32VNQ4	121	132	21	10
4.31978e+06	4.39722e+06	32VNQ4	121	132	21	10
4.37002e+06	4.39642e+06	32VNQ4	121	132	21	10
4.36923e+06	4.34663e+06	32VNQ4	121	132	21	10
4.31901e+06	4.34742e+06	32VNQ4	121	132	21	10
4.27107e+06	4.4975e+06	32VNR1	106	127	30	9
4.27184e+06	4.54724e+06	32VNR1	106	127	30	9
4.32214e+06	4.54649e+06	32VNR1	106	127	30	9
4.32135e+06	4.49675e+06	32VNR1	106	127	30	9
4.27107e+06	4.4975e+06	32VNR1	106	127	30	9
4.2703e+06	4.44774e+06	32VNR2	134	151	22	5
4.27107e+06	4.4975e+06	32VNR2	134	151	22	5
4.32135e+06	4.49675e+06	32VNR2	134	151	22	5
4.32056e+06	4.44699e+06	32VNR2	134	151	22	5
4.2703e+06	4.44774e+06	32VNR2	134	151	22	5
4.32135e+06	4.49675e+06	32VNR3	122	129	26	19
4.32214e+06	4.54649e+06	32VNR3	122	129	26	19
4.37243e+06	4.54567e+06	32VNR3	122	129	26	19
4.37163e+06	4.49594e+06	32VNR3	122	129	26	19
4.32135e+06	4.49675e+06	32VNR3	122	129	26	19
4.32056e+06	4.44699e+06	32VNR4	133	157	28	4
4.32135e+06	4.49675e+06	32VNR4	133	157	28	4
4.37163e+06	4.49594e+06	32VNR4	133	157	28	4
4.37082e+06	4.44619e+06	32VNR4	133	157	28	4
4.32056e+06	4.44699e+06	32VNR4	133	157	28	4
4.3593e+06	3.69801e+06	32VPH1	115	119	19	15
4.36004e+06	3.74797e+06	32VPH1	115	119	19	15
4.41009e+06	3.74721e+06	32VPH1	115	119	19	15
4.40935e+06	3.69725e+06	32VPH1	115	119	19	15
4.3593e+06	3.69801e+06	32VPH1	115	119	19	15
4.35857e+06	3.64803e+06	32VPH2	121	127	16	10
4.3593e+06	3.69801e+06	32VPH2	121	127	16	10
4.40935e+06	3.69725e+06	32VPH2	121	127	16	10
4.40861e+06	3.64728e+06	32VPH2	121	127	16	10
4.35857e+06	3.64803e+06	32VPH2	121	127	16	10
4.40935e+06	3.69725e+06	32VPH3	86	77	14	23
4.41009e+06	3.74721e+06	32VPH3	86	77	14	23
4.44327e+06	3.74669e+06	32VPH3	86	77	14	23
4.44471e+06	3.6967e+06	32VPH3	86	77	14	23
4.40935e+06	3.69725e+06	32VPH3	86	77	14	23
2.80851e+06	2.28552e+06	29TNG3	112	118	21	15
2.82012e+06	2.33419e+06	29TNG3	112	118	21	15
2.86854e+06	2.32169e+06	29TNG3	112	118	21	15
2.85695e+06	2.27304e+06	29TNG3	112	118	21	15
2.80851e+06	2.28552e+06	29TNG3	112	118	21	15
4.40861e+06	3.64728e+06	32VPH4	124	139	24	9
4.40935e+06	3.69725e+06	32VPH4	124	139	24	9
4.44471e+06	3.6967e+06	32VPH4	124	139	24	9
4.44614e+06	3.64671e+06	32VPH4	124	139	24	9
4.40861e+06	3.64728e+06	32VPH4	124	139	24	9
4.36078e+06	3.79792e+06	32VPJ1	87	100	22	9
4.36152e+06	3.84787e+06	32VPJ1	87	100	22	9
4.4116e+06	3.84709e+06	32VPJ1	87	100	22	9
4.41084e+06	3.79715e+06	32VPJ1	87	100	22	9
4.36078e+06	3.79792e+06	32VPJ1	87	100	22	9
4.36004e+06	3.74797e+06	32VPJ2	0	0	0	0
4.36078e+06	3.79792e+06	32VPJ2	0	0	0	0
4.41084e+06	3.79715e+06	32VPJ2	0	0	0	0
4.41009e+06	3.74721e+06	32VPJ2	0	0	0	0
4.36004e+06	3.74797e+06	32VPJ2	0	0	0	0
4.41236e+06	3.89702e+06	32VPK3	153	162	14	5
4.41312e+06	3.94694e+06	32VPK3	153	162	14	5
4.43745e+06	3.94654e+06	32VPK3	153	162	14	5
4.46172e+06	3.9483e+06	32VPK3	153	162	14	5
4.46541e+06	3.89851e+06	32VPK3	153	162	14	5
4.43892e+06	3.89659e+06	32VPK3	153	162	14	5
4.41236e+06	3.89702e+06	32VPK3	153	162	14	5
4.4116e+06	3.84709e+06	32VPK4	147	160	20	7
4.41236e+06	3.89702e+06	32VPK4	147	160	20	7
4.43892e+06	3.89659e+06	32VPK4	147	160	20	7
4.46541e+06	3.89851e+06	32VPK4	147	160	20	7
4.46908e+06	3.8487e+06	32VPK4	147	160	20	7
4.44037e+06	3.84663e+06	32VPK4	147	160	20	7
4.4116e+06	3.84709e+06	32VPK4	147	160	20	7
4.36379e+06	3.99764e+06	32VPL1	155	157	17	15
4.36455e+06	4.04754e+06	32VPL1	155	157	17	15
4.41467e+06	4.04673e+06	32VPL1	155	157	17	15
4.41389e+06	3.99684e+06	32VPL1	155	157	17	15
4.36379e+06	3.99764e+06	32VPL1	155	157	17	15
4.36303e+06	3.94773e+06	32VPL2	132	150	23	5
4.36379e+06	3.99764e+06	32VPL2	132	150	23	5
4.41389e+06	3.99684e+06	32VPL2	132	150	23	5
4.41312e+06	3.94694e+06	32VPL2	132	150	23	5
4.36303e+06	3.94773e+06	32VPL2	132	150	23	5
4.41389e+06	3.99684e+06	32VPL3	125	129	20	16
4.41467e+06	4.04673e+06	32VPL3	125	129	20	16
4.43451e+06	4.0464e+06	32VPL3	125	129	20	16
4.45429e+06	4.04785e+06	32VPL3	125	129	20	16
4.45802e+06	3.99808e+06	32VPL3	125	129	20	16
4.43598e+06	3.99648e+06	32VPL3	125	129	20	16
4.41389e+06	3.99684e+06	32VPL3	125	129	20	16
4.41312e+06	3.94694e+06	32VPL4	126	137	20	9
4.41389e+06	3.99684e+06	32VPL4	126	137	20	9
4.43598e+06	3.99648e+06	32VPL4	126	137	20	9
4.45802e+06	3.99808e+06	32VPL4	126	137	20	9
4.46172e+06	3.9483e+06	32VPL4	126	137	20	9
4.43745e+06	3.94654e+06	32VPL4	126	137	20	9
4.41312e+06	3.94694e+06	32VPL4	126	137	20	9
4.36532e+06	4.09743e+06	32VPM1	136	143	18	11
4.36609e+06	4.1473e+06	32VPM1	136	143	18	11
4.41624e+06	4.14648e+06	32VPM1	136	143	18	11
4.41545e+06	4.09661e+06	32VPM1	136	143	18	11
4.36532e+06	4.09743e+06	32VPM1	136	143	18	11
2.79696e+06	2.23685e+06	29TNG4	124	112	8	20
2.80851e+06	2.28552e+06	29TNG4	124	112	8	20
2.85695e+06	2.27304e+06	29TNG4	124	112	8	20
2.84542e+06	2.22439e+06	29TNG4	124	112	8	20
2.79696e+06	2.23685e+06	29TNG4	124	112	8	20
4.36455e+06	4.04754e+06	32VPM2	150	155	17	12
4.36532e+06	4.09743e+06	32VPM2	150	155	17	12
4.41545e+06	4.09661e+06	32VPM2	150	155	17	12
4.41467e+06	4.04673e+06	32VPM2	150	155	17	12
4.36455e+06	4.04754e+06	32VPM2	150	155	17	12
4.36687e+06	4.19716e+06	32VPN1	139	142	18	15
4.36765e+06	4.247e+06	32VPN1	139	142	18	15
4.42855e+06	4.24598e+06	32VPN1	139	142	18	15
4.43005e+06	4.19611e+06	32VPN1	139	142	18	15
4.36687e+06	4.19716e+06	32VPN1	139	142	18	15
4.36609e+06	4.1473e+06	32VPN2	152	156	21	17
4.36687e+06	4.19716e+06	32VPN2	152	156	21	17
4.43005e+06	4.19611e+06	32VPN2	152	156	21	17
4.43154e+06	4.14622e+06	32VPN2	152	156	21	17
4.36609e+06	4.1473e+06	32VPN2	152	156	21	17
4.36844e+06	4.29682e+06	32VPP1	124	126	18	16
4.36923e+06	4.34663e+06	32VPP1	124	126	18	16
4.42553e+06	4.34568e+06	32VPP1	124	126	18	16
4.42704e+06	4.29583e+06	32VPP1	124	126	18	16
4.36844e+06	4.29682e+06	32VPP1	124	126	18	16
4.36765e+06	4.247e+06	32VPP2	123	122	14	15
4.36844e+06	4.29682e+06	32VPP2	123	122	14	15
4.42704e+06	4.29583e+06	32VPP2	123	122	14	15
4.42855e+06	4.24598e+06	32VPP2	123	122	14	15
4.36765e+06	4.247e+06	32VPP2	123	122	14	15
4.37002e+06	4.39642e+06	32VPQ1	119	121	19	17
4.37082e+06	4.44619e+06	32VPQ1	119	121	19	17
4.42249e+06	4.4453e+06	32VPQ1	119	121	19	17
4.42401e+06	4.3955e+06	32VPQ1	119	121	19	17
4.37002e+06	4.39642e+06	32VPQ1	119	121	19	17
4.36923e+06	4.34663e+06	32VPQ2	119	130	26	15
4.37002e+06	4.39642e+06	32VPQ2	119	130	26	15
4.42401e+06	4.3955e+06	32VPQ2	119	130	26	15
4.42553e+06	4.34568e+06	32VPQ2	119	130	26	15
4.36923e+06	4.34663e+06	32VPQ2	119	130	26	15
4.37163e+06	4.49594e+06	32VPR1	144	157	25	12
4.37243e+06	4.54567e+06	32VPR1	144	157	25	12
4.41942e+06	4.54486e+06	32VPR1	144	157	25	12
4.42096e+06	4.49509e+06	32VPR1	144	157	25	12
4.37163e+06	4.49594e+06	32VPR1	144	157	25	12
4.37082e+06	4.44619e+06	32VPR2	125	143	23	5
4.37163e+06	4.49594e+06	32VPR2	125	143	23	5
4.42096e+06	4.49509e+06	32VPR2	125	143	23	5
4.42249e+06	4.4453e+06	32VPR2	125	143	23	5
4.37082e+06	4.44619e+06	32VPR2	125	143	23	5
4.27184e+06	4.54724e+06	32WNS2	0	0	0	0
4.27261e+06	4.59695e+06	32WNS2	0	0	0	0
4.32293e+06	4.5962e+06	32WNS2	0	0	0	0
4.32214e+06	4.54649e+06	32WNS2	0	0	0	0
4.27184e+06	4.54724e+06	32WNS2	0	0	0	0
2.78343e+06	2.39543e+06	29TNH1	95	103	24	16
2.7952e+06	2.44413e+06	29TNH1	95	103	24	16
2.84354e+06	2.43154e+06	29TNH1	95	103	24	16
2.8318e+06	2.38287e+06	29TNH1	95	103	24	16
2.78343e+06	2.39543e+06	29TNH1	95	103	24	16
4.32293e+06	4.5962e+06	32WNS3	64	77	25	12
4.32372e+06	4.64589e+06	32WNS3	64	77	25	12
4.37407e+06	4.64507e+06	32WNS3	64	77	25	12
4.37325e+06	4.59538e+06	32WNS3	64	77	25	12
4.32293e+06	4.5962e+06	32WNS3	64	77	25	12
4.32214e+06	4.54649e+06	32WNS4	104	112	25	17
4.32293e+06	4.5962e+06	32WNS4	104	112	25	17
4.37325e+06	4.59538e+06	32WNS4	104	112	25	17
4.37243e+06	4.54567e+06	32WNS4	104	112	25	17
4.32214e+06	4.54649e+06	32WNS4	104	112	25	17
4.32372e+06	4.64589e+06	32WNT4	0	0	0	0
4.32452e+06	4.69557e+06	32WNT4	0	0	0	0
4.37489e+06	4.69474e+06	32WNT4	0	0	0	0
4.37407e+06	4.64507e+06	32WNT4	0	0	0	0
4.32372e+06	4.64589e+06	32WNT4	0	0	0	0
4.37325e+06	4.59538e+06	32WPS1	123	108	14	29
4.37408e+06	4.64422e+06	32WPS1	123	108	14	29
4.41634e+06	4.64433e+06	32WPS1	123	108	14	29
4.41788e+06	4.5946e+06	32WPS1	123	108	14	29
4.37325e+06	4.59538e+06	32WPS1	123	108	14	29
4.37243e+06	4.54567e+06	32WPS2	116	126	21	11
4.37325e+06	4.59538e+06	32WPS2	116	126	21	11
4.41788e+06	4.5946e+06	32WPS2	116	126	21	11
4.41942e+06	4.54486e+06	32WPS2	116	126	21	11
4.37243e+06	4.54567e+06	32WPS2	116	126	21	11
4.37489e+06	4.69474e+06	32WPT1	92	82	8	18
4.37571e+06	4.74438e+06	32WPT1	92	82	8	18
4.41323e+06	4.74371e+06	32WPT1	92	82	8	18
4.41478e+06	4.69403e+06	32WPT1	92	82	8	18
4.37489e+06	4.69474e+06	32WPT1	92	82	8	18
4.37408e+06	4.64422e+06	32WPT2	106	86	14	34
4.37489e+06	4.69474e+06	32WPT2	106	86	14	34
4.41478e+06	4.69403e+06	32WPT2	106	86	14	34
4.41634e+06	4.64433e+06	32WPT2	106	86	14	34
4.37408e+06	4.64422e+06	32WPT2	106	86	14	34
4.37655e+06	4.794e+06	32WPU1	0	0	0	0
4.37738e+06	4.84359e+06	32WPU1	0	0	0	0
4.41009e+06	4.84301e+06	32WPU1	0	0	0	0
4.41166e+06	4.79337e+06	32WPU1	0	0	0	0
4.37655e+06	4.794e+06	32WPU1	0	0	0	0
4.37571e+06	4.74438e+06	32WPU2	0	0	0	0
4.37655e+06	4.794e+06	32WPU2	0	0	0	0
4.41166e+06	4.79337e+06	32WPU2	0	0	0	0
4.41323e+06	4.74371e+06	32WPU2	0	0	0	0
4.37571e+06	4.74438e+06	32WPU2	0	0	0	0
4.49931e+06	1.60052e+06	33STB3	0	0	0	0
4.49815e+06	1.65013e+06	33STB3	0	0	0	0
4.56223e+06	1.6539e+06	33STB3	0	0	0	0
4.56504e+06	1.60436e+06	33STB3	0	0	0	0
4.49931e+06	1.60052e+06	33STB3	0	0	0	0
2.77173e+06	2.34674e+06	29TNH2	102	114	23	11
2.78343e+06	2.39543e+06	29TNH2	102	114	23	11
2.8318e+06	2.38287e+06	29TNH2	102	114	23	11
2.82012e+06	2.33419e+06	29TNH2	102	114	23	11
2.77173e+06	2.34674e+06	29TNH2	102	114	23	11
4.49815e+06	1.65013e+06	33STC4	0	0	0	0
4.49698e+06	1.69977e+06	33STC4	0	0	0	0
4.55941e+06	1.70347e+06	33STC4	0	0	0	0
4.56223e+06	1.6539e+06	33STC4	0	0	0	0
4.49815e+06	1.65013e+06	33STC4	0	0	0	0
4.52564e+06	1.40354e+06	33STV3	0	0	0	0
4.52295e+06	1.45297e+06	33STV3	0	0	0	0
4.57333e+06	1.45588e+06	33STV3	0	0	0	0
4.57605e+06	1.40644e+06	33STV3	0	0	0	0
4.52564e+06	1.40354e+06	33STV3	0	0	0	0
4.56504e+06	1.60436e+06	33SUB1	82	95	24	11
4.56223e+06	1.6539e+06	33SUB1	82	95	24	11
4.61251e+06	1.65694e+06	33SUB1	82	95	24	11
4.61534e+06	1.60739e+06	33SUB1	82	95	24	11
4.56504e+06	1.60436e+06	33SUB1	82	95	24	11
4.56782e+06	1.55484e+06	33SUB2	49	56	17	10
4.56504e+06	1.60436e+06	33SUB2	49	56	17	10
4.61534e+06	1.60739e+06	33SUB2	49	56	17	10
4.61815e+06	1.55786e+06	33SUB2	49	56	17	10
4.56782e+06	1.55484e+06	33SUB2	49	56	17	10
4.61534e+06	1.60739e+06	33SUB3	94	88	8	14
4.61251e+06	1.65694e+06	33SUB3	94	88	8	14
4.66278e+06	1.66005e+06	33SUB3	94	88	8	14
4.66564e+06	1.61049e+06	33SUB3	94	88	8	14
4.61534e+06	1.60739e+06	33SUB3	94	88	8	14
4.61815e+06	1.55786e+06	33SUB4	75	76	16	15
4.61534e+06	1.60739e+06	33SUB4	75	76	16	15
4.66564e+06	1.61049e+06	33SUB4	75	76	16	15
4.66847e+06	1.56095e+06	33SUB4	75	76	16	15
4.61815e+06	1.55786e+06	33SUB4	75	76	16	15
4.55941e+06	1.70347e+06	33SUC1	0	0	0	0
4.55656e+06	1.75305e+06	33SUC1	0	0	0	0
4.60679e+06	1.75611e+06	33SUC1	0	0	0	0
4.60966e+06	1.70652e+06	33SUC1	0	0	0	0
4.55941e+06	1.70347e+06	33SUC1	0	0	0	0
4.56223e+06	1.6539e+06	33SUC2	76	85	18	9
4.55941e+06	1.70347e+06	33SUC2	76	85	18	9
4.60966e+06	1.70652e+06	33SUC2	76	85	18	9
4.61251e+06	1.65694e+06	33SUC2	76	85	18	9
4.56223e+06	1.6539e+06	33SUC2	76	85	18	9
4.61251e+06	1.65694e+06	33SUC4	69	68	17	18
4.60966e+06	1.70652e+06	33SUC4	69	68	17	18
4.65991e+06	1.70963e+06	33SUC4	69	68	17	18
4.66278e+06	1.66005e+06	33SUC4	69	68	17	18
4.61251e+06	1.65694e+06	33SUC4	69	68	17	18
4.67129e+06	1.51143e+06	33SVA1	0	0	0	0
4.66847e+06	1.56095e+06	33SVA1	0	0	0	0
4.7188e+06	1.56411e+06	33SVA1	0	0	0	0
4.72164e+06	1.51459e+06	33SVA1	0	0	0	0
4.67129e+06	1.51143e+06	33SVA1	0	0	0	0
2.8318e+06	2.38287e+06	29TNH3	87	97	22	12
2.84354e+06	2.43154e+06	29TNH3	87	97	22	12
2.89191e+06	2.419e+06	29TNH3	87	97	22	12
2.88019e+06	2.37035e+06	29TNH3	87	97	22	12
2.8318e+06	2.38287e+06	29TNH3	87	97	22	12
4.72164e+06	1.51459e+06	33SVA3	75	70	9	14
4.7188e+06	1.56411e+06	33SVA3	75	70	9	14
4.76912e+06	1.56736e+06	33SVA3	75	70	9	14
4.77199e+06	1.51783e+06	33SVA3	75	70	9	14
4.72164e+06	1.51459e+06	33SVA3	75	70	9	14
4.66564e+06	1.61049e+06	33SVB1	107	95	9	21
4.66278e+06	1.66005e+06	33SVB1	107	95	9	21
4.71306e+06	1.66323e+06	33SVB1	107	95	9	21
4.71594e+06	1.61366e+06	33SVB1	107	95	9	21
4.66564e+06	1.61049e+06	33SVB1	107	95	9	21
4.66847e+06	1.56095e+06	33SVB2	84	97	23	10
4.66564e+06	1.61049e+06	33SVB2	84	97	23	10
4.71594e+06	1.61366e+06	33SVB2	84	97	23	10
4.7188e+06	1.56411e+06	33SVB2	84	97	23	10
4.66847e+06	1.56095e+06	33SVB2	84	97	23	10
4.71594e+06	1.61366e+06	33SVB3	98	95	18	21
4.71306e+06	1.66323e+06	33SVB3	98	95	18	21
4.76333e+06	1.66648e+06	33SVB3	98	95	18	21
4.76623e+06	1.61691e+06	33SVB3	98	95	18	21
4.71594e+06	1.61366e+06	33SVB3	98	95	18	21
4.7188e+06	1.56411e+06	33SVB4	86	82	16	20
4.71594e+06	1.61366e+06	33SVB4	86	82	16	20
4.76623e+06	1.61691e+06	33SVB4	86	82	16	20
4.76912e+06	1.56736e+06	33SVB4	86	82	16	20
4.7188e+06	1.56411e+06	33SVB4	86	82	16	20
4.65991e+06	1.70963e+06	33SVC1	0	0	0	0
4.65702e+06	1.75924e+06	33SVC1	0	0	0	0
4.70724e+06	1.76244e+06	33SVC1	0	0	0	0
4.71016e+06	1.71282e+06	33SVC1	0	0	0	0
4.65991e+06	1.70963e+06	33SVC1	0	0	0	0
4.66278e+06	1.66005e+06	33SVC2	58	64	17	11
4.65991e+06	1.70963e+06	33SVC2	58	64	17	11
4.71016e+06	1.71282e+06	33SVC2	58	64	17	11
4.71306e+06	1.66323e+06	33SVC2	58	64	17	11
4.66278e+06	1.66005e+06	33SVC2	58	64	17	11
4.71016e+06	1.71282e+06	33SVC3	0	0	0	0
4.70724e+06	1.76244e+06	33SVC3	0	0	0	0
4.75746e+06	1.7657e+06	33SVC3	0	0	0	0
4.7604e+06	1.71608e+06	33SVC3	0	0	0	0
4.71016e+06	1.71282e+06	33SVC3	0	0	0	0
4.71306e+06	1.66323e+06	33SVC4	73	73	15	15
4.71016e+06	1.71282e+06	33SVC4	73	73	15	15
4.7604e+06	1.71608e+06	33SVC4	73	73	15	15
4.76333e+06	1.66648e+06	33SVC4	73	73	15	15
4.71306e+06	1.66323e+06	33SVC4	73	73	15	15
4.67686e+06	1.41248e+06	33SVV1	0	0	0	0
4.67409e+06	1.46194e+06	33SVV1	0	0	0	0
4.72447e+06	1.46509e+06	33SVV1	0	0	0	0
4.72727e+06	1.41562e+06	33SVV1	0	0	0	0
4.67686e+06	1.41248e+06	33SVV1	0	0	0	0
2.82012e+06	2.33419e+06	29TNH4	81	92	19	8
2.8318e+06	2.38287e+06	29TNH4	81	92	19	8
2.88019e+06	2.37035e+06	29TNH4	81	92	19	8
2.86854e+06	2.32169e+06	29TNH4	81	92	19	8
2.82012e+06	2.33419e+06	29TNH4	81	92	19	8
4.77199e+06	1.51783e+06	33SWA1	74	81	21	14
4.76912e+06	1.56736e+06	33SWA1	74	81	21	14
4.81943e+06	1.57067e+06	33SWA1	74	81	21	14
4.82232e+06	1.52114e+06	33SWA1	74	81	21	14
4.77199e+06	1.51783e+06	33SWA1	74	81	21	14
4.76623e+06	1.61691e+06	33SWB1	91	84	8	15
4.76333e+06	1.66648e+06	33SWB1	91	84	8	15
4.81359e+06	1.6698e+06	33SWB1	91	84	8	15
4.81651e+06	1.62023e+06	33SWB1	91	84	8	15
4.76623e+06	1.61691e+06	33SWB1	91	84	8	15
4.76912e+06	1.56736e+06	33SWB2	74	91	28	11
4.76623e+06	1.61691e+06	33SWB2	74	91	28	11
4.81651e+06	1.62023e+06	33SWB2	74	91	28	11
4.81943e+06	1.57067e+06	33SWB2	74	91	28	11
4.76912e+06	1.56736e+06	33SWB2	74	91	28	11
4.7604e+06	1.71608e+06	33SWC1	0	0	0	0
4.75746e+06	1.7657e+06	33SWC1	0	0	0	0
4.80768e+06	1.76903e+06	33SWC1	0	0	0	0
4.81064e+06	1.71941e+06	33SWC1	0	0	0	0
4.7604e+06	1.71608e+06	33SWC1	0	0	0	0
4.76333e+06	1.66648e+06	33SWC2	80	91	17	6
4.7604e+06	1.71608e+06	33SWC2	80	91	17	6
4.81064e+06	1.71941e+06	33SWC2	80	91	17	6
4.81359e+06	1.6698e+06	33SWC2	80	91	17	6
4.76333e+06	1.66648e+06	33SWC2	80	91	17	6
4.81064e+06	1.71941e+06	33SWC3	0	0	0	0
4.80768e+06	1.76903e+06	33SWC3	0	0	0	0
4.85787e+06	1.77242e+06	33SWC3	0	0	0	0
4.86086e+06	1.7228e+06	33SWC3	0	0	0	0
4.81064e+06	1.71941e+06	33SWC3	0	0	0	0
4.81359e+06	1.6698e+06	33SWC4	87	106	22	3
4.81064e+06	1.71941e+06	33SWC4	87	106	22	3
4.86086e+06	1.7228e+06	33SWC4	87	106	22	3
4.86383e+06	1.6732e+06	33SWC4	87	106	22	3
4.81359e+06	1.6698e+06	33SWC4	87	106	22	3
4.8047e+06	1.81867e+06	33SWD3	73	82	21	12
4.8017e+06	1.86834e+06	33SWD3	73	82	21	12
4.85185e+06	1.87173e+06	33SWD3	73	82	21	12
4.85487e+06	1.82207e+06	33SWD3	73	82	21	12
4.8047e+06	1.81867e+06	33SWD3	73	82	21	12
4.80768e+06	1.76903e+06	33SWD4	0	0	0	0
4.8047e+06	1.81867e+06	33SWD4	0	0	0	0
4.85487e+06	1.82207e+06	33SWD4	0	0	0	0
4.85787e+06	1.77242e+06	33SWD4	0	0	0	0
4.80768e+06	1.76903e+06	33SWD4	0	0	0	0
4.75153e+06	1.865e+06	33SWE2	103	83	10	30
4.74854e+06	1.91468e+06	33SWE2	103	83	10	30
4.79869e+06	1.91802e+06	33SWE2	103	83	10	30
4.8017e+06	1.86834e+06	33SWE2	103	83	10	30
4.75153e+06	1.865e+06	33SWE2	103	83	10	30
2.7952e+06	2.44413e+06	29TNJ2	0	0	0	0
2.80702e+06	2.49282e+06	29TNJ2	0	0	0	0
2.85535e+06	2.48022e+06	29TNJ2	0	0	0	0
2.84354e+06	2.43154e+06	29TNJ2	0	0	0	0
2.7952e+06	2.44413e+06	29TNJ2	0	0	0	0
4.8017e+06	1.86834e+06	33SWE4	101	108	21	14
4.79869e+06	1.91802e+06	33SWE4	101	108	21	14
4.84882e+06	1.92142e+06	33SWE4	101	108	21	14
4.85185e+06	1.87173e+06	33SWE4	101	108	21	14
4.8017e+06	1.86834e+06	33SWE4	101	108	21	14
4.86086e+06	1.7228e+06	33SXC1	90	77	16	29
4.85787e+06	1.77242e+06	33SXC1	90	77	16	29
4.90806e+06	1.77588e+06	33SXC1	90	77	16	29
4.91106e+06	1.72626e+06	33SXC1	90	77	16	29
4.86086e+06	1.7228e+06	33SXC1	90	77	16	29
4.86383e+06	1.6732e+06	33SXC2	0	0	0	0
4.86086e+06	1.7228e+06	33SXC2	0	0	0	0
4.91106e+06	1.72626e+06	33SXC2	0	0	0	0
4.91406e+06	1.67666e+06	33SXC2	0	0	0	0
4.86383e+06	1.6732e+06	33SXC2	0	0	0	0
4.85487e+06	1.82207e+06	33SXD1	111	124	24	11
4.85185e+06	1.87173e+06	33SXD1	111	124	24	11
4.90199e+06	1.87519e+06	33SXD1	111	124	24	11
4.90503e+06	1.82553e+06	33SXD1	111	124	24	11
4.85487e+06	1.82207e+06	33SXD1	111	124	24	11
4.85787e+06	1.77242e+06	33SXD2	111	111	14	14
4.85487e+06	1.82207e+06	33SXD2	111	111	14	14
4.90503e+06	1.82553e+06	33SXD2	111	111	14	14
4.90806e+06	1.77588e+06	33SXD2	111	111	14	14
4.85787e+06	1.77242e+06	33SXD2	111	111	14	14
4.90503e+06	1.82553e+06	33SXD3	0	0	0	0
4.90199e+06	1.87519e+06	33SXD3	0	0	0	0
4.95211e+06	1.87871e+06	33SXD3	0	0	0	0
4.95517e+06	1.82905e+06	33SXD3	0	0	0	0
4.90503e+06	1.82553e+06	33SXD3	0	0	0	0
4.90806e+06	1.77588e+06	33SXD4	95	105	23	13
4.90503e+06	1.82553e+06	33SXD4	95	105	23	13
4.95517e+06	1.82905e+06	33SXD4	95	105	23	13
4.95822e+06	1.77941e+06	33SXD4	95	105	23	13
4.90806e+06	1.77588e+06	33SXD4	95	105	23	13
4.85185e+06	1.87173e+06	33SXE2	0	0	0	0
4.84882e+06	1.92142e+06	33SXE2	0	0	0	0
4.89894e+06	1.92487e+06	33SXE2	0	0	0	0
4.90199e+06	1.87519e+06	33SXE2	0	0	0	0
4.85185e+06	1.87173e+06	33SXE2	0	0	0	0
4.48738e+06	2.09768e+06	33TTG3	111	109	14	16
4.48615e+06	2.14751e+06	33TTG3	111	109	14	16
4.53306e+06	2.15043e+06	33TTG3	111	109	14	16
4.53606e+06	2.1007e+06	33TTG3	111	109	14	16
4.48738e+06	2.09768e+06	33TTG3	111	109	14	16
4.48861e+06	2.04788e+06	33TTG4	107	106	14	15
4.48738e+06	2.09768e+06	33TTG4	107	106	14	15
4.53606e+06	2.1007e+06	33TTG4	107	106	14	15
4.53905e+06	2.05098e+06	33TTG4	107	106	14	15
4.48861e+06	2.04788e+06	33TTG4	107	106	14	15
2.84354e+06	2.43154e+06	29TNJ4	0	0	0	0
2.85535e+06	2.48022e+06	29TNJ4	0	0	0	0
2.9037e+06	2.46766e+06	29TNJ4	0	0	0	0
2.89191e+06	2.419e+06	29TNJ4	0	0	0	0
2.84354e+06	2.43154e+06	29TNJ4	0	0	0	0
4.48491e+06	2.19735e+06	33TTH3	105	110	18	13
4.48367e+06	2.24721e+06	33TTH3	105	110	18	13
4.52698e+06	2.24994e+06	33TTH3	105	110	18	13
4.53003e+06	2.20017e+06	33TTH3	105	110	18	13
4.48491e+06	2.19735e+06	33TTH3	105	110	18	13
4.48615e+06	2.14751e+06	33TTH4	113	102	10	21
4.48491e+06	2.19735e+06	33TTH4	113	102	10	21
4.53003e+06	2.20017e+06	33TTH4	113	102	10	21
4.53306e+06	2.15043e+06	33TTH4	113	102	10	21
4.48615e+06	2.14751e+06	33TTH4	113	102	10	21
4.48242e+06	2.29709e+06	33TTJ3	113	125	22	10
4.48116e+06	2.34698e+06	33TTJ3	113	125	22	10
4.52082e+06	2.3495e+06	33TTJ3	113	125	22	10
4.52391e+06	2.29971e+06	33TTJ3	113	125	22	10
4.48242e+06	2.29709e+06	33TTJ3	113	125	22	10
4.48367e+06	2.24721e+06	33TTJ4	105	108	17	14
4.48242e+06	2.29709e+06	33TTJ4	105	108	17	14
4.52391e+06	2.29971e+06	33TTJ4	105	108	17	14
4.52698e+06	2.24994e+06	33TTJ4	105	108	17	14
4.48367e+06	2.24721e+06	33TTJ4	105	108	17	14
4.47989e+06	2.39688e+06	33TTK3	116	125	21	12
4.47862e+06	2.4468e+06	33TTK3	116	125	21	12
4.51458e+06	2.4491e+06	33TTK3	116	125	21	12
4.51771e+06	2.39929e+06	33TTK3	116	125	21	12
4.47989e+06	2.39688e+06	33TTK3	116	125	21	12
4.48116e+06	2.34698e+06	33TTK4	121	128	19	12
4.47989e+06	2.39688e+06	33TTK4	121	128	19	12
4.51771e+06	2.39929e+06	33TTK4	121	128	19	12
4.52082e+06	2.3495e+06	33TTK4	121	128	19	12
4.48116e+06	2.34698e+06	33TTK4	121	128	19	12
4.47734e+06	2.49673e+06	33TTL3	153	133	13	33
4.47606e+06	2.54667e+06	33TTL3	153	133	13	33
4.50826e+06	2.54875e+06	33TTL3	153	133	13	33
4.51143e+06	2.49892e+06	33TTL3	153	133	13	33
4.47734e+06	2.49673e+06	33TTL3	153	133	13	33
4.47862e+06	2.4468e+06	33TTL4	101	115	24	10
4.47734e+06	2.49673e+06	33TTL4	101	115	24	10
4.51143e+06	2.49892e+06	33TTL4	101	115	24	10
4.51458e+06	2.4491e+06	33TTL4	101	115	24	10
4.47862e+06	2.4468e+06	33TTL4	101	115	24	10
4.54202e+06	2.00128e+06	33TUF1	101	86	5	20
4.53905e+06	2.05098e+06	33TUF1	101	86	5	20
4.58916e+06	2.05411e+06	33TUF1	101	86	5	20
4.59214e+06	2.0044e+06	33TUF1	101	86	5	20
4.54202e+06	2.00128e+06	33TUF1	101	86	5	20
4.54497e+06	1.9516e+06	33TUF2	0	0	0	0
4.54202e+06	2.00128e+06	33TUF2	0	0	0	0
4.59214e+06	2.0044e+06	33TUF2	0	0	0	0
4.59511e+06	1.95471e+06	33TUF2	0	0	0	0
4.54497e+06	1.9516e+06	33TUF2	0	0	0	0
2.81124e+06	2.07847e+06	29TPE1	103	120	23	6
2.82257e+06	2.1271e+06	29TPE1	103	120	23	6
2.87111e+06	2.11473e+06	29TPE1	103	120	23	6
2.85981e+06	2.06612e+06	29TPE1	103	120	23	6
2.81124e+06	2.07847e+06	29TPE1	103	120	23	6
4.59214e+06	2.0044e+06	33TUF3	94	85	11	20
4.58916e+06	2.05411e+06	33TUF3	94	85	11	20
4.63926e+06	2.0573e+06	33TUF3	94	85	11	20
4.64227e+06	2.00758e+06	33TUF3	94	85	11	20
4.59214e+06	2.0044e+06	33TUF3	94	85	11	20
4.53606e+06	2.1007e+06	33TUG1	133	113	5	25
4.53306e+06	2.15043e+06	33TUG1	133	113	5	25
4.58312e+06	2.15359e+06	33TUG1	133	113	5	25
4.58615e+06	2.10384e+06	33TUG1	133	113	5	25
4.53606e+06	2.1007e+06	33TUG1	133	113	5	25
4.53905e+06	2.05098e+06	33TUG2	123	107	8	24
4.53606e+06	2.1007e+06	33TUG2	123	107	8	24
4.58615e+06	2.10384e+06	33TUG2	123	107	8	24
4.58916e+06	2.05411e+06	33TUG2	123	107	8	24
4.53905e+06	2.05098e+06	33TUG2	123	107	8	24
4.58615e+06	2.10384e+06	33TUG3	120	123	17	14
4.58312e+06	2.15359e+06	33TUG3	120	123	17	14
4.63319e+06	2.15679e+06	33TUG3	120	123	17	14
4.63623e+06	2.10704e+06	33TUG3	120	123	17	14
4.58615e+06	2.10384e+06	33TUG3	120	123	17	14
4.58916e+06	2.05411e+06	33TUG4	134	119	9	24
4.58615e+06	2.10384e+06	33TUG4	134	119	9	24
4.63623e+06	2.10704e+06	33TUG4	134	119	9	24
4.63926e+06	2.0573e+06	33TUG4	134	119	9	24
4.58916e+06	2.05411e+06	33TUG4	134	119	9	24
4.53003e+06	2.20017e+06	33TUH1	111	119	19	11
4.52698e+06	2.24994e+06	33TUH1	111	119	19	11
4.57701e+06	2.25312e+06	33TUH1	111	119	19	11
4.58007e+06	2.20335e+06	33TUH1	111	119	19	11
4.53003e+06	2.20017e+06	33TUH1	111	119	19	11
4.53306e+06	2.15043e+06	33TUH2	129	116	10	23
4.53003e+06	2.20017e+06	33TUH2	129	116	10	23
4.58007e+06	2.20335e+06	33TUH2	129	116	10	23
4.58312e+06	2.15359e+06	33TUH2	129	116	10	23
4.53306e+06	2.15043e+06	33TUH2	129	116	10	23
4.58007e+06	2.20335e+06	33TUH3	105	119	23	9
4.57701e+06	2.25312e+06	33TUH3	105	119	23	9
4.62705e+06	2.25635e+06	33TUH3	105	119	23	9
4.63013e+06	2.20656e+06	33TUH3	105	119	23	9
4.58007e+06	2.20335e+06	33TUH3	105	119	23	9
4.58312e+06	2.15359e+06	33TUH4	124	117	11	18
4.58007e+06	2.20335e+06	33TUH4	124	117	11	18
4.63013e+06	2.20656e+06	33TUH4	124	117	11	18
4.63319e+06	2.15679e+06	33TUH4	124	117	11	18
4.58312e+06	2.15359e+06	33TUH4	124	117	11	18
4.52391e+06	2.29971e+06	33TUJ1	97	103	20	14
4.52082e+06	2.3495e+06	33TUJ1	97	103	20	14
4.57082e+06	2.3527e+06	33TUJ1	97	103	20	14
4.57392e+06	2.30291e+06	33TUJ1	97	103	20	14
4.52391e+06	2.29971e+06	33TUJ1	97	103	20	14
2.83437e+06	4.94619e+06	27WVM3	38	44	6	0
2.85762e+06	4.99112e+06	27WVM3	38	44	6	0
2.90211e+06	4.96944e+06	27WVM3	38	44	6	0
2.87886e+06	4.92454e+06	27WVM3	38	44	6	0
2.83437e+06	4.94619e+06	27WVM3	38	44	6	0
2.85981e+06	2.06612e+06	29TPE3	140	123	7	24
2.87111e+06	2.11473e+06	29TPE3	140	123	7	24
2.91968e+06	2.10243e+06	29TPE3	140	123	7	24
2.90841e+06	2.05383e+06	29TPE3	140	123	7	24
2.85981e+06	2.06612e+06	29TPE3	140	123	7	24
4.52698e+06	2.24994e+06	33TUJ2	123	120	14	17
4.52391e+06	2.29971e+06	33TUJ2	123	120	14	17
4.57392e+06	2.30291e+06	33TUJ2	123	120	14	17
4.57701e+06	2.25312e+06	33TUJ2	123	120	14	17
4.52698e+06	2.24994e+06	33TUJ2	123	120	14	17
4.57701e+06	2.25312e+06	33TUJ4	0	0	0	0
4.57392e+06	2.30291e+06	33TUJ4	0	0	0	0
4.62395e+06	2.30614e+06	33TUJ4	0	0	0	0
4.62705e+06	2.25635e+06	33TUJ4	0	0	0	0
4.57701e+06	2.25312e+06	33TUJ4	0	0	0	0
4.5677e+06	2.40252e+06	33TUK3	0	0	0	0
4.56456e+06	2.45234e+06	33TUK3	0	0	0	0
4.61454e+06	2.45561e+06	33TUK3	0	0	0	0
4.61769e+06	2.40577e+06	33TUK3	0	0	0	0
4.5677e+06	2.40252e+06	33TUK3	0	0	0	0
4.51143e+06	2.49892e+06	33TUL1	134	141	28	21
4.50826e+06	2.54875e+06	33TUL1	134	141	28	21
4.55821e+06	2.55201e+06	33TUL1	134	141	28	21
4.56139e+06	2.50217e+06	33TUL1	134	141	28	21
4.51143e+06	2.49892e+06	33TUL1	134	141	28	21
4.51458e+06	2.4491e+06	33TUL2	0	0	0	0
4.51143e+06	2.49892e+06	33TUL2	0	0	0	0
4.56139e+06	2.50217e+06	33TUL2	0	0	0	0
4.56456e+06	2.45234e+06	33TUL2	0	0	0	0
4.51458e+06	2.4491e+06	33TUL2	0	0	0	0
4.56139e+06	2.50217e+06	33TUL3	154	168	29	15
4.55821e+06	2.55201e+06	33TUL3	154	168	29	15
4.60817e+06	2.5553e+06	33TUL3	154	168	29	15
4.61136e+06	2.50545e+06	33TUL3	154	168	29	15
4.56139e+06	2.50217e+06	33TUL3	154	168	29	15
4.56456e+06	2.45234e+06	33TUL4	114	130	36	20
4.56139e+06	2.50217e+06	33TUL4	114	130	36	20
4.61136e+06	2.50545e+06	33TUL4	114	130	36	20
4.61454e+06	2.45561e+06	33TUL4	114	130	36	20
4.56456e+06	2.45234e+06	33TUL4	114	130	36	20
4.50507e+06	2.59859e+06	33TUM1	109	123	17	3
4.50186e+06	2.64844e+06	33TUM1	109	123	17	3
4.5518e+06	2.65172e+06	33TUM1	109	123	17	3
4.55502e+06	2.60186e+06	33TUM1	109	123	17	3
4.50507e+06	2.59859e+06	33TUM1	109	123	17	3
4.50826e+06	2.54875e+06	33TUM2	134	157	26	3
4.50507e+06	2.59859e+06	33TUM2	134	157	26	3
4.55502e+06	2.60186e+06	33TUM2	134	157	26	3
4.55821e+06	2.55201e+06	33TUM2	134	157	26	3
4.50826e+06	2.54875e+06	33TUM2	134	157	26	3
4.55502e+06	2.60186e+06	33TUM3	121	142	22	1
4.5518e+06	2.65172e+06	33TUM3	121	142	22	1
4.60174e+06	2.65503e+06	33TUM3	121	142	22	1
4.60496e+06	2.60516e+06	33TUM3	121	142	22	1
4.55502e+06	2.60186e+06	33TUM3	121	142	22	1
2.83396e+06	2.17574e+06	29TPF1	97	120	29	6
2.84542e+06	2.22439e+06	29TPF1	97	120	29	6
2.89391e+06	2.21198e+06	29TPF1	97	120	29	6
2.88248e+06	2.16335e+06	29TPF1	97	120	29	6
2.83396e+06	2.17574e+06	29TPF1	97	120	29	6
4.55821e+06	2.55201e+06	33TUM4	138	152	21	7
4.55502e+06	2.60186e+06	33TUM4	138	152	21	7
4.60496e+06	2.60516e+06	33TUM4	138	152	21	7
4.60817e+06	2.5553e+06	33TUM4	138	152	21	7
4.55821e+06	2.55201e+06	33TUM4	138	152	21	7
4.49864e+06	2.69829e+06	33TUN1	132	137	11	6
4.49539e+06	2.74815e+06	33TUN1	132	137	11	6
4.54531e+06	2.75146e+06	33TUN1	132	137	11	6
4.54856e+06	2.70159e+06	33TUN1	132	137	11	6
4.49864e+06	2.69829e+06	33TUN1	132	137	11	6
4.50186e+06	2.64844e+06	33TUN2	121	131	18	8
4.49864e+06	2.69829e+06	33TUN2	121	131	18	8
4.54856e+06	2.70159e+06	33TUN2	121	131	18	8
4.5518e+06	2.65172e+06	33TUN2	121	131	18	8
4.50186e+06	2.64844e+06	33TUN2	121	131	18	8
4.54856e+06	2.70159e+06	33TUN3	132	140	12	4
4.54531e+06	2.75146e+06	33TUN3	132	140	12	4
4.59523e+06	2.75479e+06	33TUN3	132	140	12	4
4.59849e+06	2.70491e+06	33TUN3	132	140	12	4
4.54856e+06	2.70159e+06	33TUN3	132	140	12	4
4.5518e+06	2.65172e+06	33TUN4	102	124	24	2
4.54856e+06	2.70159e+06	33TUN4	102	124	24	2
4.59849e+06	2.70491e+06	33TUN4	102	124	24	2
4.60174e+06	2.65503e+06	33TUN4	102	124	24	2
4.5518e+06	2.65172e+06	33TUN4	102	124	24	2
4.64822e+06	1.90819e+06	33TVE1	0	0	0	0
4.64525e+06	1.95787e+06	33TVE1	0	0	0	0
4.69539e+06	1.9611e+06	33TVE1	0	0	0	0
4.69838e+06	1.9114e+06	33TVE1	0	0	0	0
4.64822e+06	1.90819e+06	33TVE1	0	0	0	0
4.69838e+06	1.9114e+06	33TVE3	73	82	21	12
4.69539e+06	1.9611e+06	33TVE3	73	82	21	12
4.74553e+06	1.96438e+06	33TVE3	73	82	21	12
4.74854e+06	1.91468e+06	33TVE3	73	82	21	12
4.69838e+06	1.9114e+06	33TVE3	73	82	21	12
4.64227e+06	2.00758e+06	33TVF1	120	124	18	14
4.63926e+06	2.0573e+06	33TVF1	120	124	18	14
4.68936e+06	2.06054e+06	33TVF1	120	124	18	14
4.69239e+06	2.01081e+06	33TVF1	120	124	18	14
4.64227e+06	2.00758e+06	33TVF1	120	124	18	14
4.64525e+06	1.95787e+06	33TVF2	0	0	0	0
4.64227e+06	2.00758e+06	33TVF2	0	0	0	0
4.69239e+06	2.01081e+06	33TVF2	0	0	0	0
4.69539e+06	1.9611e+06	33TVF2	0	0	0	0
4.64525e+06	1.95787e+06	33TVF2	0	0	0	0
4.69239e+06	2.01081e+06	33TVF3	0	0	0	0
4.68936e+06	2.06054e+06	33TVF3	0	0	0	0
4.73946e+06	2.06383e+06	33TVF3	0	0	0	0
4.7425e+06	2.0141e+06	33TVF3	0	0	0	0
4.69239e+06	2.01081e+06	33TVF3	0	0	0	0
2.82257e+06	2.1271e+06	29TPF2	102	109	19	12
2.83396e+06	2.17574e+06	29TPF2	102	109	19	12
2.88248e+06	2.16335e+06	29TPF2	102	109	19	12
2.87111e+06	2.11473e+06	29TPF2	102	109	19	12
2.82257e+06	2.1271e+06	29TPF2	102	109	19	12
4.69539e+06	1.9611e+06	33TVF4	106	107	15	14
4.69239e+06	2.01081e+06	33TVF4	106	107	15	14
4.7425e+06	2.0141e+06	33TVF4	106	107	15	14
4.74553e+06	1.96438e+06	33TVF4	106	107	15	14
4.69539e+06	1.9611e+06	33TVF4	106	107	15	14
4.63623e+06	2.10704e+06	33TVG1	140	123	8	25
4.63319e+06	2.15679e+06	33TVG1	140	123	8	25
4.68326e+06	2.16005e+06	33TVG1	140	123	8	25
4.68632e+06	2.11029e+06	33TVG1	140	123	8	25
4.63623e+06	2.10704e+06	33TVG1	140	123	8	25
4.63926e+06	2.0573e+06	33TVG2	143	117	0	26
4.63623e+06	2.10704e+06	33TVG2	143	117	0	26
4.68632e+06	2.11029e+06	33TVG2	143	117	0	26
4.68936e+06	2.06054e+06	33TVG2	143	117	0	26
4.63926e+06	2.0573e+06	33TVG2	143	117	0	26
4.68632e+06	2.11029e+06	33TVG3	92	98	21	15
4.68326e+06	2.16005e+06	33TVG3	92	98	21	15
4.73332e+06	2.16335e+06	33TVG3	92	98	21	15
4.7364e+06	2.11359e+06	33TVG3	92	98	21	15
4.68632e+06	2.11029e+06	33TVG3	92	98	21	15
4.68936e+06	2.06054e+06	33TVG4	108	119	18	7
4.68632e+06	2.11029e+06	33TVG4	108	119	18	7
4.7364e+06	2.11359e+06	33TVG4	108	119	18	7
4.73946e+06	2.06383e+06	33TVG4	108	119	18	7
4.68936e+06	2.06054e+06	33TVG4	108	119	18	7
4.63013e+06	2.20656e+06	33TVH1	68	78	19	9
4.62705e+06	2.25635e+06	33TVH1	68	78	19	9
4.67708e+06	2.25962e+06	33TVH1	68	78	19	9
4.68018e+06	2.20983e+06	33TVH1	68	78	19	9
4.63013e+06	2.20656e+06	33TVH1	68	78	19	9
4.63319e+06	2.15679e+06	33TVH2	103	78	10	35
4.63013e+06	2.20656e+06	33TVH2	103	78	10	35
4.68018e+06	2.20983e+06	33TVH2	103	78	10	35
4.68326e+06	2.16005e+06	33TVH2	103	78	10	35
4.63319e+06	2.15679e+06	33TVH2	103	78	10	35
4.67397e+06	2.30942e+06	33TVJ3	0	0	0	0
4.67084e+06	2.35924e+06	33TVJ3	0	0	0	0
4.72084e+06	2.36257e+06	33TVJ3	0	0	0	0
4.72398e+06	2.31274e+06	33TVJ3	0	0	0	0
4.67397e+06	2.30942e+06	33TVJ3	0	0	0	0
4.61769e+06	2.40577e+06	33TVK1	0	0	0	0
4.61454e+06	2.45561e+06	33TVK1	0	0	0	0
4.66452e+06	2.45891e+06	33TVK1	0	0	0	0
4.66769e+06	2.40907e+06	33TVK1	0	0	0	0
4.61769e+06	2.40577e+06	33TVK1	0	0	0	0
4.62083e+06	2.35595e+06	33TVK2	0	0	0	0
4.61769e+06	2.40577e+06	33TVK2	0	0	0	0
4.66769e+06	2.40907e+06	33TVK2	0	0	0	0
4.67084e+06	2.35924e+06	33TVK2	0	0	0	0
4.62083e+06	2.35595e+06	33TVK2	0	0	0	0
2.88248e+06	2.16335e+06	29TPF3	127	132	14	9
2.89391e+06	2.21198e+06	29TPF3	127	132	14	9
2.94243e+06	2.19962e+06	29TPF3	127	132	14	9
2.93102e+06	2.15102e+06	29TPF3	127	132	14	9
2.88248e+06	2.16335e+06	29TPF3	127	132	14	9
4.66769e+06	2.40907e+06	33TVK3	119	122	17	14
4.66452e+06	2.45891e+06	33TVK3	119	122	17	14
4.7145e+06	2.46225e+06	33TVK3	119	122	17	14
4.71768e+06	2.4124e+06	33TVK3	119	122	17	14
4.66769e+06	2.40907e+06	33TVK3	119	122	17	14
4.67084e+06	2.35924e+06	33TVK4	0	0	0	0
4.66769e+06	2.40907e+06	33TVK4	0	0	0	0
4.71768e+06	2.4124e+06	33TVK4	0	0	0	0
4.72084e+06	2.36257e+06	33TVK4	0	0	0	0
4.67084e+06	2.35924e+06	33TVK4	0	0	0	0
4.61136e+06	2.50545e+06	33TVL1	153	174	31	10
4.60817e+06	2.5553e+06	33TVL1	153	174	31	10
4.65813e+06	2.55862e+06	33TVL1	153	174	31	10
4.66133e+06	2.50876e+06	33TVL1	153	174	31	10
4.61136e+06	2.50545e+06	33TVL1	153	174	31	10
4.61454e+06	2.45561e+06	33TVL2	146	172	40	14
4.61136e+06	2.50545e+06	33TVL2	146	172	40	14
4.66133e+06	2.50876e+06	33TVL2	146	172	40	14
4.66452e+06	2.45891e+06	33TVL2	146	172	40	14
4.61454e+06	2.45561e+06	33TVL2	146	172	40	14
4.66133e+06	2.50876e+06	33TVL3	165	174	19	10
4.65813e+06	2.55862e+06	33TVL3	165	174	19	10
4.70809e+06	2.56197e+06	33TVL3	165	174	19	10
4.7113e+06	2.5121e+06	33TVL3	165	174	19	10
4.66133e+06	2.50876e+06	33TVL3	165	174	19	10
4.66452e+06	2.45891e+06	33TVL4	143	142	15	16
4.66133e+06	2.50876e+06	33TVL4	143	142	15	16
4.7113e+06	2.5121e+06	33TVL4	143	142	15	16
4.7145e+06	2.46225e+06	33TVL4	143	142	15	16
4.66452e+06	2.45891e+06	33TVL4	143	142	15	16
4.60496e+06	2.60516e+06	33TVM1	137	149	15	3
4.60174e+06	2.65503e+06	33TVM1	137	149	15	3
4.65168e+06	2.65837e+06	33TVM1	137	149	15	3
4.65491e+06	2.60849e+06	33TVM1	137	149	15	3
4.60496e+06	2.60516e+06	33TVM1	137	149	15	3
4.60817e+06	2.5553e+06	33TVM2	140	145	16	11
4.60496e+06	2.60516e+06	33TVM2	140	145	16	11
4.65491e+06	2.60849e+06	33TVM2	140	145	16	11
4.65813e+06	2.55862e+06	33TVM2	140	145	16	11
4.60817e+06	2.5553e+06	33TVM2	140	145	16	11
4.65491e+06	2.60849e+06	33TVM3	137	146	18	9
4.65168e+06	2.65837e+06	33TVM3	137	146	18	9
4.70161e+06	2.66173e+06	33TVM3	137	146	18	9
4.70486e+06	2.61184e+06	33TVM3	137	146	18	9
4.65491e+06	2.60849e+06	33TVM3	137	146	18	9
4.65813e+06	2.55862e+06	33TVM4	138	164	35	9
4.65491e+06	2.60849e+06	33TVM4	138	164	35	9
4.70486e+06	2.61184e+06	33TVM4	138	164	35	9
4.70809e+06	2.56197e+06	33TVM4	138	164	35	9
4.65813e+06	2.55862e+06	33TVM4	138	164	35	9
2.87111e+06	2.11473e+06	29TPF4	143	135	8	16
2.88248e+06	2.16335e+06	29TPF4	143	135	8	16
2.93102e+06	2.15102e+06	29TPF4	143	135	8	16
2.91968e+06	2.10243e+06	29TPF4	143	135	8	16
2.87111e+06	2.11473e+06	29TPF4	143	135	8	16
4.59849e+06	2.70491e+06	33TVN1	126	135	14	5
4.59523e+06	2.75479e+06	33TVN1	126	135	14	5
4.64515e+06	2.75814e+06	33TVN1	126	135	14	5
4.64842e+06	2.70825e+06	33TVN1	126	135	14	5
4.59849e+06	2.70491e+06	33TVN1	126	135	14	5
4.60174e+06	2.65503e+06	33TVN2	111	116	13	8
4.59849e+06	2.70491e+06	33TVN2	111	116	13	8
4.64842e+06	2.70825e+06	33TVN2	111	116	13	8
4.65168e+06	2.65837e+06	33TVN2	111	116	13	8
4.60174e+06	2.65503e+06	33TVN2	111	116	13	8
4.64842e+06	2.70825e+06	33TVN3	124	137	18	5
4.64515e+06	2.75814e+06	33TVN3	124	137	18	5
4.69507e+06	2.76151e+06	33TVN3	124	137	18	5
4.69835e+06	2.71162e+06	33TVN3	124	137	18	5
4.64842e+06	2.70825e+06	33TVN3	124	137	18	5
4.65168e+06	2.65837e+06	33TVN4	120	137	20	3
4.64842e+06	2.70825e+06	33TVN4	120	137	20	3
4.69835e+06	2.71162e+06	33TVN4	120	137	20	3
4.70161e+06	2.66173e+06	33TVN4	120	137	20	3
4.65168e+06	2.65837e+06	33TVN4	120	137	20	3
4.74854e+06	1.91468e+06	33TWE1	126	120	11	17
4.74553e+06	1.96438e+06	33TWE1	126	120	11	17
4.79566e+06	1.96772e+06	33TWE1	126	120	11	17
4.79869e+06	1.91802e+06	33TWE1	126	120	11	17
4.74854e+06	1.91468e+06	33TWE1	126	120	11	17
4.79869e+06	1.91802e+06	33TWE3	121	121	15	15
4.79566e+06	1.96772e+06	33TWE3	121	121	15	15
4.84577e+06	1.97112e+06	33TWE3	121	121	15	15
4.84882e+06	1.92142e+06	33TWE3	121	121	15	15
4.79869e+06	1.91802e+06	33TWE3	121	121	15	15
4.7425e+06	2.0141e+06	33TWF1	99	91	16	24
4.73946e+06	2.06383e+06	33TWF1	99	91	16	24
4.78955e+06	2.06718e+06	33TWF1	99	91	16	24
4.79261e+06	2.01744e+06	33TWF1	99	91	16	24
4.7425e+06	2.0141e+06	33TWF1	99	91	16	24
4.74553e+06	1.96438e+06	33TWF2	127	118	16	25
4.7425e+06	2.0141e+06	33TWF2	127	118	16	25
4.79261e+06	2.01744e+06	33TWF2	127	118	16	25
4.79566e+06	1.96772e+06	33TWF2	127	118	16	25
4.74553e+06	1.96438e+06	33TWF2	127	118	16	25
4.79261e+06	2.01744e+06	33TWF3	81	97	32	16
4.78955e+06	2.06718e+06	33TWF3	81	97	32	16
4.83963e+06	2.07058e+06	33TWF3	81	97	32	16
4.84271e+06	2.02084e+06	33TWF3	81	97	32	16
4.79261e+06	2.01744e+06	33TWF3	81	97	32	16
4.79566e+06	1.96772e+06	33TWF4	110	99	11	22
4.79261e+06	2.01744e+06	33TWF4	110	99	11	22
4.84271e+06	2.02084e+06	33TWF4	110	99	11	22
4.84577e+06	1.97112e+06	33TWF4	110	99	11	22
4.79566e+06	1.96772e+06	33TWF4	110	99	11	22
2.85695e+06	2.27304e+06	29TPG1	121	138	26	9
2.86854e+06	2.32169e+06	29TPG1	121	138	26	9
2.91698e+06	2.30924e+06	29TPG1	121	138	26	9
2.90542e+06	2.26061e+06	29TPG1	121	138	26	9
2.85695e+06	2.27304e+06	29TPG1	121	138	26	9
4.73946e+06	2.06383e+06	33TWG2	116	105	4	15
4.7364e+06	2.11359e+06	33TWG2	116	105	4	15
4.78647e+06	2.11694e+06	33TWG2	116	105	4	15
4.78955e+06	2.06718e+06	33TWG2	116	105	4	15
4.73946e+06	2.06383e+06	33TWG2	116	105	4	15
4.78955e+06	2.06718e+06	33TWG4	144	109	8	43
4.78647e+06	2.11694e+06	33TWG4	144	109	8	43
4.83653e+06	2.12033e+06	33TWG4	144	109	8	43
4.83963e+06	2.07058e+06	33TWG4	144	109	8	43
4.78955e+06	2.06718e+06	33TWG4	144	109	8	43
4.73023e+06	2.21314e+06	33TWH1	0	0	0	0
4.72711e+06	2.26293e+06	33TWH1	0	0	0	0
4.77714e+06	2.26629e+06	33TWH1	0	0	0	0
4.78026e+06	2.21649e+06	33TWH1	0	0	0	0
4.73023e+06	2.21314e+06	33TWH1	0	0	0	0
4.78026e+06	2.21649e+06	33TWH3	0	0	0	0
4.77714e+06	2.26629e+06	33TWH3	0	0	0	0
4.82715e+06	2.26969e+06	33TWH3	0	0	0	0
4.83029e+06	2.21989e+06	33TWH3	0	0	0	0
4.78026e+06	2.21649e+06	33TWH3	0	0	0	0
4.72398e+06	2.31274e+06	33TWJ1	117	114	19	22
4.72084e+06	2.36257e+06	33TWJ1	117	114	19	22
4.77083e+06	2.36593e+06	33TWJ1	117	114	19	22
4.77399e+06	2.3161e+06	33TWJ1	117	114	19	22
4.72398e+06	2.31274e+06	33TWJ1	117	114	19	22
4.72711e+06	2.26293e+06	33TWJ2	0	0	0	0
4.72398e+06	2.31274e+06	33TWJ2	0	0	0	0
4.77399e+06	2.3161e+06	33TWJ2	0	0	0	0
4.77714e+06	2.26629e+06	33TWJ2	0	0	0	0
4.72711e+06	2.26293e+06	33TWJ2	0	0	0	0
4.77399e+06	2.3161e+06	33TWJ3	118	124	22	16
4.77083e+06	2.36593e+06	33TWJ3	118	124	22	16
4.82082e+06	2.36933e+06	33TWJ3	118	124	22	16
4.82399e+06	2.31951e+06	33TWJ3	118	124	22	16
4.77399e+06	2.3161e+06	33TWJ3	118	124	22	16
4.77714e+06	2.26629e+06	33TWJ4	0	0	0	0
4.77399e+06	2.3161e+06	33TWJ4	0	0	0	0
4.82399e+06	2.31951e+06	33TWJ4	0	0	0	0
4.82715e+06	2.26969e+06	33TWJ4	0	0	0	0
4.77714e+06	2.26629e+06	33TWJ4	0	0	0	0
4.71768e+06	2.4124e+06	33TWK1	106	111	21	16
4.7145e+06	2.46225e+06	33TWK1	106	111	21	16
4.76447e+06	2.46562e+06	33TWK1	106	111	21	16
4.76766e+06	2.41577e+06	33TWK1	106	111	21	16
4.71768e+06	2.4124e+06	33TWK1	106	111	21	16
4.72084e+06	2.36257e+06	33TWK2	0	0	0	0
4.71768e+06	2.4124e+06	33TWK2	0	0	0	0
4.76766e+06	2.41577e+06	33TWK2	0	0	0	0
4.77083e+06	2.36593e+06	33TWK2	0	0	0	0
4.72084e+06	2.36257e+06	33TWK2	0	0	0	0
2.84542e+06	2.22439e+06	29TPG2	130	124	15	21
2.85695e+06	2.27304e+06	29TPG2	130	124	15	21
2.90542e+06	2.26061e+06	29TPG2	130	124	15	21
2.89391e+06	2.21198e+06	29TPG2	130	124	15	21
2.84542e+06	2.22439e+06	29TPG2	130	124	15	21
4.76766e+06	2.41577e+06	33TWK3	0	0	0	0
4.76447e+06	2.46562e+06	33TWK3	0	0	0	0
4.81443e+06	2.46902e+06	33TWK3	0	0	0	0
4.81763e+06	2.41917e+06	33TWK3	0	0	0	0
4.76766e+06	2.41577e+06	33TWK3	0	0	0	0
4.77083e+06	2.36593e+06	33TWK4	0	0	0	0
4.76766e+06	2.41577e+06	33TWK4	0	0	0	0
4.81763e+06	2.41917e+06	33TWK4	0	0	0	0
4.82082e+06	2.36933e+06	33TWK4	0	0	0	0
4.77083e+06	2.36593e+06	33TWK4	0	0	0	0
4.7113e+06	2.5121e+06	33TWL1	131	153	27	5
4.70809e+06	2.56197e+06	33TWL1	131	153	27	5
4.75804e+06	2.56535e+06	33TWL1	131	153	27	5
4.76126e+06	2.51548e+06	33TWL1	131	153	27	5
4.7113e+06	2.5121e+06	33TWL1	131	153	27	5
4.7145e+06	2.46225e+06	33TWL2	135	138	20	17
4.7113e+06	2.5121e+06	33TWL2	135	138	20	17
4.76126e+06	2.51548e+06	33TWL2	135	138	20	17
4.76447e+06	2.46562e+06	33TWL2	135	138	20	17
4.7145e+06	2.46225e+06	33TWL2	135	138	20	17
4.76126e+06	2.51548e+06	33TWL3	140	135	9	14
4.75804e+06	2.56535e+06	33TWL3	140	135	9	14
4.80797e+06	2.56876e+06	33TWL3	140	135	9	14
4.81121e+06	2.51888e+06	33TWL3	140	135	9	14
4.76126e+06	2.51548e+06	33TWL3	140	135	9	14
4.76447e+06	2.46562e+06	33TWL4	104	116	25	13
4.76126e+06	2.51548e+06	33TWL4	104	116	25	13
4.81121e+06	2.51888e+06	33TWL4	104	116	25	13
4.81443e+06	2.46902e+06	33TWL4	104	116	25	13
4.76447e+06	2.46562e+06	33TWL4	104	116	25	13
4.70486e+06	2.61184e+06	33TWM1	133	149	24	8
4.70161e+06	2.66173e+06	33TWM1	133	149	24	8
4.75154e+06	2.66511e+06	33TWM1	133	149	24	8
4.7548e+06	2.61523e+06	33TWM1	133	149	24	8
4.70486e+06	2.61184e+06	33TWM1	133	149	24	8
4.70809e+06	2.56197e+06	33TWM2	137	158	34	13
4.70486e+06	2.61184e+06	33TWM2	137	158	34	13
4.7548e+06	2.61523e+06	33TWM2	137	158	34	13
4.75804e+06	2.56535e+06	33TWM2	137	158	34	13
4.70809e+06	2.56197e+06	33TWM2	137	158	34	13
4.7548e+06	2.61523e+06	33TWM3	148	153	17	12
4.75154e+06	2.66511e+06	33TWM3	148	153	17	12
4.80146e+06	2.66852e+06	33TWM3	148	153	17	12
4.80472e+06	2.61864e+06	33TWM3	148	153	17	12
4.7548e+06	2.61523e+06	33TWM3	148	153	17	12
4.75804e+06	2.56535e+06	33TWM4	156	166	20	10
4.7548e+06	2.61523e+06	33TWM4	156	166	20	10
4.80472e+06	2.61864e+06	33TWM4	156	166	20	10
4.80797e+06	2.56876e+06	33TWM4	156	166	20	10
4.75804e+06	2.56535e+06	33TWM4	156	166	20	10
2.90542e+06	2.26061e+06	29TPG3	0	0	0	0
2.91698e+06	2.30924e+06	29TPG3	0	0	0	0
2.96545e+06	2.29684e+06	29TPG3	0	0	0	0
2.95391e+06	2.24823e+06	29TPG3	0	0	0	0
2.90542e+06	2.26061e+06	29TPG3	0	0	0	0
4.69835e+06	2.71162e+06	33TWN1	125	127	10	8
4.69507e+06	2.76151e+06	33TWN1	125	127	10	8
4.74499e+06	2.76491e+06	33TWN1	125	127	10	8
4.74827e+06	2.71501e+06	33TWN1	125	127	10	8
4.69835e+06	2.71162e+06	33TWN1	125	127	10	8
4.70161e+06	2.66173e+06	33TWN2	120	139	25	6
4.69835e+06	2.71162e+06	33TWN2	120	139	25	6
4.74827e+06	2.71501e+06	33TWN2	120	139	25	6
4.75154e+06	2.66511e+06	33TWN2	120	139	25	6
4.70161e+06	2.66173e+06	33TWN2	120	139	25	6
4.74827e+06	2.71501e+06	33TWN3	124	140	19	3
4.74499e+06	2.76491e+06	33TWN3	124	140	19	3
4.79489e+06	2.76832e+06	33TWN3	124	140	19	3
4.79818e+06	2.71842e+06	33TWN3	124	140	19	3
4.74827e+06	2.71501e+06	33TWN3	124	140	19	3
4.75154e+06	2.66511e+06	33TWN4	140	144	14	10
4.74827e+06	2.71501e+06	33TWN4	140	144	14	10
4.79818e+06	2.71842e+06	33TWN4	140	144	14	10
4.80146e+06	2.66852e+06	33TWN4	140	144	14	10
4.75154e+06	2.66511e+06	33TWN4	140	144	14	10
4.84882e+06	1.92142e+06	33TXE1	100	115	20	5
4.84577e+06	1.97112e+06	33TXE1	100	115	20	5
4.89587e+06	1.97457e+06	33TXE1	100	115	20	5
4.89894e+06	1.92487e+06	33TXE1	100	115	20	5
4.84882e+06	1.92142e+06	33TXE1	100	115	20	5
4.89894e+06	1.92487e+06	33TXE3	88	86	13	15
4.89587e+06	1.97457e+06	33TXE3	88	86	13	15
4.94595e+06	1.97808e+06	33TXE3	88	86	13	15
4.94903e+06	1.92838e+06	33TXE3	88	86	13	15
4.89894e+06	1.92487e+06	33TXE3	88	86	13	15
4.84271e+06	2.02084e+06	33TXF1	0	0	0	0
4.83963e+06	2.07058e+06	33TXF1	0	0	0	0
4.88969e+06	2.07403e+06	33TXF1	0	0	0	0
4.89278e+06	2.02429e+06	33TXF1	0	0	0	0
4.84271e+06	2.02084e+06	33TXF1	0	0	0	0
4.84577e+06	1.97112e+06	33TXF2	81	94	19	6
4.84271e+06	2.02084e+06	33TXF2	81	94	19	6
4.89278e+06	2.02429e+06	33TXF2	81	94	19	6
4.89587e+06	1.97457e+06	33TXF2	81	94	19	6
4.84577e+06	1.97112e+06	33TXF2	81	94	19	6
4.89278e+06	2.02429e+06	33TXF3	0	0	0	0
4.88969e+06	2.07403e+06	33TXF3	0	0	0	0
4.93973e+06	2.07753e+06	33TXF3	0	0	0	0
4.94284e+06	2.0278e+06	33TXF3	0	0	0	0
4.89278e+06	2.02429e+06	33TXF3	0	0	0	0
4.89587e+06	1.97457e+06	33TXF4	70	82	22	10
4.89278e+06	2.02429e+06	33TXF4	70	82	22	10
4.94284e+06	2.0278e+06	33TXF4	70	82	22	10
4.94595e+06	1.97808e+06	33TXF4	70	82	22	10
4.89587e+06	1.97457e+06	33TXF4	70	82	22	10
2.89391e+06	2.21198e+06	29TPG4	129	127	14	16
2.90542e+06	2.26061e+06	29TPG4	129	127	14	16
2.95391e+06	2.24823e+06	29TPG4	129	127	14	16
2.94243e+06	2.19962e+06	29TPG4	129	127	14	16
2.89391e+06	2.21198e+06	29TPG4	129	127	14	16
4.83653e+06	2.12033e+06	33TXG1	0	0	0	0
4.83342e+06	2.17011e+06	33TXG1	0	0	0	0
4.88344e+06	2.17355e+06	33TXG1	0	0	0	0
4.88657e+06	2.12378e+06	33TXG1	0	0	0	0
4.83653e+06	2.12033e+06	33TXG1	0	0	0	0
4.83029e+06	2.21989e+06	33TXH1	0	0	0	0
4.82715e+06	2.26969e+06	33TXH1	0	0	0	0
4.87714e+06	2.27314e+06	33TXH1	0	0	0	0
4.8803e+06	2.22334e+06	33TXH1	0	0	0	0
4.83029e+06	2.21989e+06	33TXH1	0	0	0	0
4.83342e+06	2.17011e+06	33TXH2	0	0	0	0
4.83029e+06	2.21989e+06	33TXH2	0	0	0	0
4.8803e+06	2.22334e+06	33TXH2	0	0	0	0
4.88344e+06	2.17355e+06	33TXH2	0	0	0	0
4.83342e+06	2.17011e+06	33TXH2	0	0	0	0
4.8803e+06	2.22334e+06	33TXH3	85	106	36	15
4.87714e+06	2.27314e+06	33TXH3	85	106	36	15
4.92712e+06	2.27662e+06	33TXH3	85	106	36	15
4.93029e+06	2.22683e+06	33TXH3	85	106	36	15
4.8803e+06	2.22334e+06	33TXH3	85	106	36	15
4.88344e+06	2.17355e+06	33TXH4	0	0	0	0
4.8803e+06	2.22334e+06	33TXH4	0	0	0	0
4.93029e+06	2.22683e+06	33TXH4	0	0	0	0
4.93345e+06	2.17705e+06	33TXH4	0	0	0	0
4.88344e+06	2.17355e+06	33TXH4	0	0	0	0
4.82399e+06	2.31951e+06	33TXJ1	0	0	0	0
4.82082e+06	2.36933e+06	33TXJ1	0	0	0	0
4.87079e+06	2.37278e+06	33TXJ1	0	0	0	0
4.87397e+06	2.32295e+06	33TXJ1	0	0	0	0
4.82399e+06	2.31951e+06	33TXJ1	0	0	0	0
4.82715e+06	2.26969e+06	33TXJ2	115	120	20	15
4.82399e+06	2.31951e+06	33TXJ2	115	120	20	15
4.87397e+06	2.32295e+06	33TXJ2	115	120	20	15
4.87714e+06	2.27314e+06	33TXJ2	115	120	20	15
4.82715e+06	2.26969e+06	33TXJ2	115	120	20	15
4.87397e+06	2.32295e+06	33TXJ3	0	0	0	0
4.87079e+06	2.37278e+06	33TXJ3	0	0	0	0
4.92073e+06	2.37625e+06	33TXJ3	0	0	0	0
4.92393e+06	2.32643e+06	33TXJ3	0	0	0	0
4.87397e+06	2.32295e+06	33TXJ3	0	0	0	0
4.87714e+06	2.27314e+06	33TXJ4	0	0	0	0
4.87397e+06	2.32295e+06	33TXJ4	0	0	0	0
4.92393e+06	2.32643e+06	33TXJ4	0	0	0	0
4.92712e+06	2.27662e+06	33TXJ4	0	0	0	0
4.87714e+06	2.27314e+06	33TXJ4	0	0	0	0
4.81763e+06	2.41917e+06	33TXK1	102	114	35	23
4.81443e+06	2.46902e+06	33TXK1	102	114	35	23
4.86437e+06	2.47246e+06	33TXK1	102	114	35	23
4.86758e+06	2.42261e+06	33TXK1	102	114	35	23
4.81763e+06	2.41917e+06	33TXK1	102	114	35	23
2.88019e+06	2.37035e+06	29TPH1	0	0	0	0
2.89191e+06	2.419e+06	29TPH1	0	0	0	0
2.94031e+06	2.40651e+06	29TPH1	0	0	0	0
2.92861e+06	2.35787e+06	29TPH1	0	0	0	0
2.88019e+06	2.37035e+06	29TPH1	0	0	0	0
4.82082e+06	2.36933e+06	33TXK2	81	98	27	10
4.81763e+06	2.41917e+06	33TXK2	81	98	27	10
4.86758e+06	2.42261e+06	33TXK2	81	98	27	10
4.87079e+06	2.37278e+06	33TXK2	81	98	27	10
4.82082e+06	2.36933e+06	33TXK2	81	98	27	10
4.86758e+06	2.42261e+06	33TXK3	123	131	23	15
4.86437e+06	2.47246e+06	33TXK3	123	131	23	15
4.91429e+06	2.47593e+06	33TXK3	123	131	23	15
4.91752e+06	2.42609e+06	33TXK3	123	131	23	15
4.86758e+06	2.42261e+06	33TXK3	123	131	23	15
4.87079e+06	2.37278e+06	33TXK4	0	0	0	0
4.86758e+06	2.42261e+06	33TXK4	0	0	0	0
4.91752e+06	2.42609e+06	33TXK4	0	0	0	0
4.92073e+06	2.37625e+06	33TXK4	0	0	0	0
4.87079e+06	2.37278e+06	33TXK4	0	0	0	0
4.81121e+06	2.51888e+06	33TXL1	111	118	18	11
4.80797e+06	2.56876e+06	33TXL1	111	118	18	11
4.8579e+06	2.57219e+06	33TXL1	111	118	18	11
4.86114e+06	2.52232e+06	33TXL1	111	118	18	11
4.81121e+06	2.51888e+06	33TXL1	111	118	18	11
4.81443e+06	2.46902e+06	33TXL2	128	134	20	14
4.81121e+06	2.51888e+06	33TXL2	128	134	20	14
4.86114e+06	2.52232e+06	33TXL2	128	134	20	14
4.86437e+06	2.47246e+06	33TXL2	128	134	20	14
4.81443e+06	2.46902e+06	33TXL2	128	134	20	14
4.86114e+06	2.52232e+06	33TXL3	146	131	11	26
4.8579e+06	2.57219e+06	33TXL3	146	131	11	26
4.9078e+06	2.57566e+06	33TXL3	146	131	11	26
4.91105e+06	2.52579e+06	33TXL3	146	131	11	26
4.86114e+06	2.52232e+06	33TXL3	146	131	11	26
4.86437e+06	2.47246e+06	33TXL4	136	130	18	24
4.86114e+06	2.52232e+06	33TXL4	136	130	18	24
4.91105e+06	2.52579e+06	33TXL4	136	130	18	24
4.91429e+06	2.47593e+06	33TXL4	136	130	18	24
4.86437e+06	2.47246e+06	33TXL4	136	130	18	24
4.80472e+06	2.61864e+06	33TXM1	141	141	16	16
4.80146e+06	2.66852e+06	33TXM1	141	141	16	16
4.85136e+06	2.67196e+06	33TXM1	141	141	16	16
4.85464e+06	2.62207e+06	33TXM1	141	141	16	16
4.80472e+06	2.61864e+06	33TXM1	141	141	16	16
4.80797e+06	2.56876e+06	33TXM2	124	136	21	9
4.80472e+06	2.61864e+06	33TXM2	124	136	21	9
4.85464e+06	2.62207e+06	33TXM2	124	136	21	9
4.8579e+06	2.57219e+06	33TXM2	124	136	21	9
4.80797e+06	2.56876e+06	33TXM2	124	136	21	9
4.85464e+06	2.62207e+06	33TXM3	149	158	20	11
4.85136e+06	2.67196e+06	33TXM3	149	158	20	11
4.90125e+06	2.67541e+06	33TXM3	149	158	20	11
4.90453e+06	2.62553e+06	33TXM3	149	158	20	11
4.85464e+06	2.62207e+06	33TXM3	149	158	20	11
2.8112e+06	4.9012e+06	27WVM4	50	58	10	2
2.83437e+06	4.94619e+06	27WVM4	50	58	10	2
2.87886e+06	4.92454e+06	27WVM4	50	58	10	2
2.85569e+06	4.87958e+06	27WVM4	50	58	10	2
2.8112e+06	4.9012e+06	27WVM4	50	58	10	2
2.86854e+06	2.32169e+06	29TPH2	102	99	15	18
2.88019e+06	2.37035e+06	29TPH2	102	99	15	18
2.92861e+06	2.35787e+06	29TPH2	102	99	15	18
2.91698e+06	2.30924e+06	29TPH2	102	99	15	18
2.86854e+06	2.32169e+06	29TPH2	102	99	15	18
4.8579e+06	2.57219e+06	33TXM4	130	135	12	7
4.85464e+06	2.62207e+06	33TXM4	130	135	12	7
4.90453e+06	2.62553e+06	33TXM4	130	135	12	7
4.9078e+06	2.57566e+06	33TXM4	130	135	12	7
4.8579e+06	2.57219e+06	33TXM4	130	135	12	7
4.79818e+06	2.71842e+06	33TXN1	162	173	18	7
4.79489e+06	2.76832e+06	33TXN1	162	173	18	7
4.84478e+06	2.77175e+06	33TXN1	162	173	18	7
4.84808e+06	2.72185e+06	33TXN1	162	173	18	7
4.79818e+06	2.71842e+06	33TXN1	162	173	18	7
4.80146e+06	2.66852e+06	33TXN2	126	146	24	4
4.79818e+06	2.71842e+06	33TXN2	126	146	24	4
4.84808e+06	2.72185e+06	33TXN2	126	146	24	4
4.85136e+06	2.67196e+06	33TXN2	126	146	24	4
4.80146e+06	2.66852e+06	33TXN2	126	146	24	4
4.84808e+06	2.72185e+06	33TXN3	129	156	34	7
4.84478e+06	2.77175e+06	33TXN3	129	156	34	7
4.89465e+06	2.7752e+06	33TXN3	129	156	34	7
4.89796e+06	2.72531e+06	33TXN3	129	156	34	7
4.84808e+06	2.72185e+06	33TXN3	129	156	34	7
4.85136e+06	2.67196e+06	33TXN4	115	136	28	7
4.84808e+06	2.72185e+06	33TXN4	115	136	28	7
4.89796e+06	2.72531e+06	33TXN4	115	136	28	7
4.90125e+06	2.67541e+06	33TXN4	115	136	28	7
4.85136e+06	2.67196e+06	33TXN4	115	136	28	7
4.94903e+06	1.92838e+06	33TYE1	0	0	0	0
4.94595e+06	1.97808e+06	33TYE1	0	0	0	0
4.9998e+06	1.98192e+06	33TYE1	0	0	0	0
5.00461e+06	1.93235e+06	33TYE1	0	0	0	0
4.94903e+06	1.92838e+06	33TYE1	0	0	0	0
4.94595e+06	1.97808e+06	33TYF2	0	0	0	0
4.94284e+06	2.0278e+06	33TYF2	0	0	0	0
4.99496e+06	2.03151e+06	33TYF2	0	0	0	0
4.9998e+06	1.98192e+06	33TYF2	0	0	0	0
4.94595e+06	1.97808e+06	33TYF2	0	0	0	0
4.93029e+06	2.22683e+06	33TYH1	118	145	46	19
4.92712e+06	2.27662e+06	33TYH1	118	145	46	19
4.97037e+06	2.27967e+06	33TYH1	118	145	46	19
4.97534e+06	2.23001e+06	33TYH1	118	145	46	19
4.93029e+06	2.22683e+06	33TYH1	118	145	46	19
4.93345e+06	2.17705e+06	33TYH2	0	0	0	0
4.93029e+06	2.22683e+06	33TYH2	0	0	0	0
4.97534e+06	2.23001e+06	33TYH2	0	0	0	0
4.98029e+06	2.18036e+06	33TYH2	0	0	0	0
4.93345e+06	2.17705e+06	33TYH2	0	0	0	0
4.92393e+06	2.32643e+06	33TYJ1	0	0	0	0
4.92073e+06	2.37625e+06	33TYJ1	0	0	0	0
4.96034e+06	2.37904e+06	33TYJ1	0	0	0	0
4.96537e+06	2.32935e+06	33TYJ1	0	0	0	0
4.92393e+06	2.32643e+06	33TYJ1	0	0	0	0
2.92861e+06	2.35787e+06	29TPH3	0	0	0	0
2.94031e+06	2.40651e+06	29TPH3	0	0	0	0
2.98873e+06	2.39406e+06	29TPH3	0	0	0	0
2.97705e+06	2.34545e+06	29TPH3	0	0	0	0
2.92861e+06	2.35787e+06	29TPH3	0	0	0	0
4.92712e+06	2.27662e+06	33TYJ2	116	137	39	18
4.92393e+06	2.32643e+06	33TYJ2	116	137	39	18
4.96537e+06	2.32935e+06	33TYJ2	116	137	39	18
4.97037e+06	2.27967e+06	33TYJ2	116	137	39	18
4.92712e+06	2.27662e+06	33TYJ2	116	137	39	18
4.91752e+06	2.42609e+06	33TYK1	107	94	12	25
4.91429e+06	2.47593e+06	33TYK1	107	94	12	25
4.9502e+06	2.47845e+06	33TYK1	107	94	12	25
4.95528e+06	2.42874e+06	33TYK1	107	94	12	25
4.91752e+06	2.42609e+06	33TYK1	107	94	12	25
4.92073e+06	2.37625e+06	33TYK2	86	96	29	19
4.91752e+06	2.42609e+06	33TYK2	86	96	29	19
4.95528e+06	2.42874e+06	33TYK2	86	96	29	19
4.96034e+06	2.37904e+06	33TYK2	86	96	29	19
4.92073e+06	2.37625e+06	33TYK2	86	96	29	19
4.91105e+06	2.52579e+06	33TYL1	116	133	23	6
4.9078e+06	2.57566e+06	33TYL1	116	133	23	6
4.93996e+06	2.5779e+06	33TYL1	116	133	23	6
4.94509e+06	2.52817e+06	33TYL1	116	133	23	6
4.91105e+06	2.52579e+06	33TYL1	116	133	23	6
4.91429e+06	2.47593e+06	33TYL2	128	137	27	18
4.91105e+06	2.52579e+06	33TYL2	128	137	27	18
4.94509e+06	2.52817e+06	33TYL2	128	137	27	18
4.9502e+06	2.47845e+06	33TYL2	128	137	27	18
4.91429e+06	2.47593e+06	33TYL2	128	137	27	18
4.90453e+06	2.62553e+06	33TYM1	136	145	15	6
4.90125e+06	2.67541e+06	33TYM1	136	145	15	6
4.92961e+06	2.67739e+06	33TYM1	136	145	15	6
4.95774e+06	2.68154e+06	33TYM1	136	145	15	6
4.96482e+06	2.63206e+06	33TYM1	136	145	15	6
4.9348e+06	2.62764e+06	33TYM1	136	145	15	6
4.90453e+06	2.62553e+06	33TYM1	136	145	15	6
4.9078e+06	2.57566e+06	33TYM2	130	132	18	16
4.90453e+06	2.62553e+06	33TYM2	130	132	18	16
4.9348e+06	2.62764e+06	33TYM2	130	132	18	16
4.96482e+06	2.63206e+06	33TYM2	130	132	18	16
4.97186e+06	2.58258e+06	33TYM2	130	132	18	16
4.93996e+06	2.5779e+06	33TYM2	130	132	18	16
4.9078e+06	2.57566e+06	33TYM2	130	132	18	16
4.89796e+06	2.72531e+06	33TYN1	152	159	18	11
4.89465e+06	2.7752e+06	33TYN1	152	159	18	11
4.91916e+06	2.77691e+06	33TYN1	152	159	18	11
4.94346e+06	2.78051e+06	33TYN1	152	159	18	11
4.95062e+06	2.73102e+06	33TYN1	152	159	18	11
4.9244e+06	2.72715e+06	33TYN1	152	159	18	11
4.89796e+06	2.72531e+06	33TYN1	152	159	18	11
4.90125e+06	2.67541e+06	33TYN2	149	149	18	18
4.89796e+06	2.72531e+06	33TYN2	149	149	18	18
4.9244e+06	2.72715e+06	33TYN2	149	149	18	18
4.95062e+06	2.73102e+06	33TYN2	149	149	18	18
4.95774e+06	2.68154e+06	33TYN2	149	149	18	18
4.92961e+06	2.67739e+06	33TYN2	149	149	18	18
4.90125e+06	2.67541e+06	33TYN2	149	149	18	18
4.4504e+06	3.4967e+06	33UUA1	116	132	23	7
4.44899e+06	3.54671e+06	33UUA1	116	132	23	7
4.49073e+06	3.54965e+06	33UUA1	116	132	23	7
4.49427e+06	3.49978e+06	33UUA1	116	132	23	7
4.4504e+06	3.4967e+06	33UUA1	116	132	23	7
2.91698e+06	2.30924e+06	29TPH4	121	123	18	16
2.92861e+06	2.35787e+06	29TPH4	121	123	18	16
2.97705e+06	2.34545e+06	29TPH4	121	123	18	16
2.96545e+06	2.29684e+06	29TPH4	121	123	18	16
2.91698e+06	2.30924e+06	29TPH4	121	123	18	16
4.45181e+06	3.44668e+06	33UUA2	149	152	14	11
4.4504e+06	3.4967e+06	33UUA2	149	152	14	11
4.49427e+06	3.49978e+06	33UUA2	149	152	14	11
4.4978e+06	3.44991e+06	33UUA2	149	152	14	11
4.45181e+06	3.44668e+06	33UUA2	149	152	14	11
4.49427e+06	3.49978e+06	33UUA3	99	110	27	16
4.49073e+06	3.54965e+06	33UUA3	99	110	27	16
4.54063e+06	3.55316e+06	33UUA3	99	110	27	16
4.54417e+06	3.50328e+06	33UUA3	99	110	27	16
4.49427e+06	3.49978e+06	33UUA3	99	110	27	16
4.4978e+06	3.44991e+06	33UUA4	161	171	12	2
4.49427e+06	3.49978e+06	33UUA4	161	171	12	2
4.54417e+06	3.50328e+06	33UUA4	161	171	12	2
4.54769e+06	3.45339e+06	33UUA4	161	171	12	2
4.4978e+06	3.44991e+06	33UUA4	161	171	12	2
4.44757e+06	3.59671e+06	33UUB1	138	143	18	13
4.44614e+06	3.64671e+06	33UUB1	138	143	18	13
4.48358e+06	3.64937e+06	33UUB1	138	143	18	13
4.48716e+06	3.59951e+06	33UUB1	138	143	18	13
4.44757e+06	3.59671e+06	33UUB1	138	143	18	13
4.44899e+06	3.54671e+06	33UUB2	130	138	18	10
4.44757e+06	3.59671e+06	33UUB2	130	138	18	10
4.48716e+06	3.59951e+06	33UUB2	130	138	18	10
4.49073e+06	3.54965e+06	33UUB2	130	138	18	10
4.44899e+06	3.54671e+06	33UUB2	130	138	18	10
4.48716e+06	3.59951e+06	33UUB3	142	160	22	4
4.48358e+06	3.64937e+06	33UUB3	142	160	22	4
4.53349e+06	3.6529e+06	33UUB3	142	160	22	4
4.53707e+06	3.60303e+06	33UUB3	142	160	22	4
4.48716e+06	3.59951e+06	33UUB3	142	160	22	4
4.49073e+06	3.54965e+06	33UUB4	132	127	10	15
4.48716e+06	3.59951e+06	33UUB4	132	127	10	15
4.53707e+06	3.60303e+06	33UUB4	132	127	10	15
4.54063e+06	3.55316e+06	33UUB4	132	127	10	15
4.49073e+06	3.54965e+06	33UUB4	132	127	10	15
4.49212e+06	2.79801e+06	33UUP1	128	132	17	13
4.48884e+06	2.84788e+06	33UUP1	128	132	17	13
4.53874e+06	2.85122e+06	33UUP1	128	132	17	13
4.54203e+06	2.80134e+06	33UUP1	128	132	17	13
4.49212e+06	2.79801e+06	33UUP1	128	132	17	13
4.49539e+06	2.74815e+06	33UUP2	141	154	22	9
4.49212e+06	2.79801e+06	33UUP2	141	154	22	9
4.54203e+06	2.80134e+06	33UUP2	141	154	22	9
4.54531e+06	2.75146e+06	33UUP2	141	154	22	9
4.49539e+06	2.74815e+06	33UUP2	141	154	22	9
4.54203e+06	2.80134e+06	33UUP3	135	142	15	8
4.53874e+06	2.85122e+06	33UUP3	135	142	15	8
4.58865e+06	2.85457e+06	33UUP3	135	142	15	8
4.59195e+06	2.80468e+06	33UUP3	135	142	15	8
4.54203e+06	2.80134e+06	33UUP3	135	142	15	8
2.89191e+06	2.419e+06	29TPJ2	86	84	16	18
2.9037e+06	2.46766e+06	29TPJ2	86	84	16	18
2.95207e+06	2.45515e+06	29TPJ2	86	84	16	18
2.94031e+06	2.40651e+06	29TPJ2	86	84	16	18
2.89191e+06	2.419e+06	29TPJ2	86	84	16	18
4.54531e+06	2.75146e+06	33UUP4	132	144	22	10
4.54203e+06	2.80134e+06	33UUP4	132	144	22	10
4.59195e+06	2.80468e+06	33UUP4	132	144	22	10
4.59523e+06	2.75479e+06	33UUP4	132	144	22	10
4.54531e+06	2.75146e+06	33UUP4	132	144	22	10
4.48553e+06	2.89776e+06	33UUQ1	155	165	20	10
4.48221e+06	2.94763e+06	33UUQ1	155	165	20	10
4.5321e+06	2.951e+06	33UUQ1	155	165	20	10
4.53543e+06	2.90111e+06	33UUQ1	155	165	20	10
4.48553e+06	2.89776e+06	33UUQ1	155	165	20	10
4.48884e+06	2.84788e+06	33UUQ2	149	157	18	10
4.48553e+06	2.89776e+06	33UUQ2	149	157	18	10
4.53543e+06	2.90111e+06	33UUQ2	149	157	18	10
4.53874e+06	2.85122e+06	33UUQ2	149	157	18	10
4.48884e+06	2.84788e+06	33UUQ2	149	157	18	10
4.53543e+06	2.90111e+06	33UUQ3	161	152	7	16
4.5321e+06	2.951e+06	33UUQ3	161	152	7	16
4.582e+06	2.95437e+06	33UUQ3	161	152	7	16
4.58533e+06	2.90447e+06	33UUQ3	161	152	7	16
4.53543e+06	2.90111e+06	33UUQ3	161	152	7	16
4.53874e+06	2.85122e+06	33UUQ4	157	140	9	26
4.53543e+06	2.90111e+06	33UUQ4	157	140	9	26
4.58533e+06	2.90447e+06	33UUQ4	157	140	9	26
4.58865e+06	2.85457e+06	33UUQ4	157	140	9	26
4.53874e+06	2.85122e+06	33UUQ4	157	140	9	26
4.4642e+06	2.99652e+06	33UUR1	151	166	23	8
4.46285e+06	3.04654e+06	33UUR1	151	166	23	8
4.52539e+06	3.05078e+06	33UUR1	151	166	23	8
4.52875e+06	3.00089e+06	33UUR1	151	166	23	8
4.4642e+06	2.99652e+06	33UUR1	151	166	23	8
4.48221e+06	2.94763e+06	33UUR2	155	162	16	9
4.47886e+06	2.99751e+06	33UUR2	155	162	16	9
4.52875e+06	3.00089e+06	33UUR2	155	162	16	9
4.5321e+06	2.951e+06	33UUR2	155	162	16	9
4.48221e+06	2.94763e+06	33UUR2	155	162	16	9
4.52875e+06	3.00089e+06	33UUR3	156	174	22	4
4.52539e+06	3.05078e+06	33UUR3	156	174	22	4
4.57528e+06	3.05418e+06	33UUR3	156	174	22	4
4.57865e+06	3.00427e+06	33UUR3	156	174	22	4
4.52875e+06	3.00089e+06	33UUR3	156	174	22	4
4.5321e+06	2.951e+06	33UUR4	155	156	11	10
4.52875e+06	3.00089e+06	33UUR4	155	156	11	10
4.57865e+06	3.00427e+06	33UUR4	155	156	11	10
4.582e+06	2.95437e+06	33UUR4	155	156	11	10
4.5321e+06	2.951e+06	33UUR4	155	156	11	10
4.46149e+06	3.09655e+06	33UUS1	0	0	0	0
4.46013e+06	3.14657e+06	33UUS1	0	0	0	0
4.5186e+06	3.15057e+06	33UUS1	0	0	0	0
4.522e+06	3.10068e+06	33UUS1	0	0	0	0
4.46149e+06	3.09655e+06	33UUS1	0	0	0	0
2.94031e+06	2.40651e+06	29TPJ4	0	0	0	0
2.95207e+06	2.45515e+06	29TPJ4	0	0	0	0
3.00047e+06	2.44268e+06	29TPJ4	0	0	0	0
2.98873e+06	2.39406e+06	29TPJ4	0	0	0	0
2.94031e+06	2.40651e+06	29TPJ4	0	0	0	0
4.46285e+06	3.04654e+06	33UUS2	142	157	20	5
4.46149e+06	3.09655e+06	33UUS2	142	157	20	5
4.522e+06	3.10068e+06	33UUS2	142	157	20	5
4.52539e+06	3.05078e+06	33UUS2	142	157	20	5
4.46285e+06	3.04654e+06	33UUS2	142	157	20	5
4.522e+06	3.10068e+06	33UUS3	139	154	23	8
4.5186e+06	3.15057e+06	33UUS3	139	154	23	8
4.56848e+06	3.15399e+06	33UUS3	139	154	23	8
4.57189e+06	3.10408e+06	33UUS3	139	154	23	8
4.522e+06	3.10068e+06	33UUS3	139	154	23	8
4.52539e+06	3.05078e+06	33UUS4	138	149	15	4
4.522e+06	3.10068e+06	33UUS4	138	149	15	4
4.57189e+06	3.10408e+06	33UUS4	138	149	15	4
4.57528e+06	3.05418e+06	33UUS4	138	149	15	4
4.52539e+06	3.05078e+06	33UUS4	138	149	15	4
4.45876e+06	3.19659e+06	33UUT1	143	152	16	7
4.45738e+06	3.24661e+06	33UUT1	143	152	16	7
4.51174e+06	3.25036e+06	33UUT1	143	152	16	7
4.51518e+06	3.20047e+06	33UUT1	143	152	16	7
4.45876e+06	3.19659e+06	33UUT1	143	152	16	7
4.46013e+06	3.14657e+06	33UUT2	155	172	22	5
4.45876e+06	3.19659e+06	33UUT2	155	172	22	5
4.51518e+06	3.20047e+06	33UUT2	155	172	22	5
4.5186e+06	3.15057e+06	33UUT2	155	172	22	5
4.46013e+06	3.14657e+06	33UUT2	155	172	22	5
4.51518e+06	3.20047e+06	33UUT3	141	157	19	3
4.51174e+06	3.25036e+06	33UUT3	141	157	19	3
4.56162e+06	3.2538e+06	33UUT3	141	157	19	3
4.56506e+06	3.2039e+06	33UUT3	141	157	19	3
4.51518e+06	3.20047e+06	33UUT3	141	157	19	3
4.5186e+06	3.15057e+06	33UUT4	136	160	27	3
4.51518e+06	3.20047e+06	33UUT4	136	160	27	3
4.56506e+06	3.2039e+06	33UUT4	136	160	27	3
4.56848e+06	3.15399e+06	33UUT4	136	160	27	3
4.5186e+06	3.15057e+06	33UUT4	136	160	27	3
4.456e+06	3.29663e+06	33UUU1	0	0	0	0
4.45461e+06	3.34665e+06	33UUU1	0	0	0	0
4.50481e+06	3.35014e+06	33UUU1	0	0	0	0
4.50828e+06	3.30025e+06	33UUU1	0	0	0	0
4.456e+06	3.29663e+06	33UUU1	0	0	0	0
4.45738e+06	3.24661e+06	33UUU2	0	0	0	0
4.456e+06	3.29663e+06	33UUU2	0	0	0	0
4.50828e+06	3.30025e+06	33UUU2	0	0	0	0
4.51174e+06	3.25036e+06	33UUU2	0	0	0	0
4.45738e+06	3.24661e+06	33UUU2	0	0	0	0
4.50828e+06	3.30025e+06	33UUU3	150	157	9	2
4.50481e+06	3.35014e+06	33UUU3	150	157	9	2
4.55469e+06	3.3536e+06	33UUU3	150	157	9	2
4.55817e+06	3.3037e+06	33UUU3	150	157	9	2
4.50828e+06	3.30025e+06	33UUU3	150	157	9	2
2.90841e+06	2.05383e+06	29TQE1	141	151	16	6
2.91968e+06	2.10243e+06	29TQE1	141	151	16	6
2.97196e+06	2.08925e+06	29TQE1	141	151	16	6
2.96236e+06	2.04027e+06	29TQE1	141	151	16	6
2.90841e+06	2.05383e+06	29TQE1	141	151	16	6
4.51174e+06	3.25036e+06	33UUU4	153	164	20	9
4.50828e+06	3.30025e+06	33UUU4	153	164	20	9
4.55817e+06	3.3037e+06	33UUU4	153	164	20	9
4.56162e+06	3.2538e+06	33UUU4	153	164	20	9
4.51174e+06	3.25036e+06	33UUU4	153	164	20	9
4.45321e+06	3.39667e+06	33UUV1	145	155	14	4
4.45181e+06	3.44668e+06	33UUV1	145	155	14	4
4.4978e+06	3.44991e+06	33UUV1	145	155	14	4
4.50131e+06	3.40003e+06	33UUV1	145	155	14	4
4.45321e+06	3.39667e+06	33UUV1	145	155	14	4
4.45461e+06	3.34665e+06	33UUV2	156	158	10	8
4.45321e+06	3.39667e+06	33UUV2	156	158	10	8
4.50131e+06	3.40003e+06	33UUV2	156	158	10	8
4.50481e+06	3.35014e+06	33UUV2	156	158	10	8
4.45461e+06	3.34665e+06	33UUV2	156	158	10	8
4.50131e+06	3.40003e+06	33UUV3	152	161	14	5
4.4978e+06	3.44991e+06	33UUV3	152	161	14	5
4.54769e+06	3.45339e+06	33UUV3	152	161	14	5
[truncated: 12,207 more rows]

## Sheet: Supp. Fig. 6
Source data for Supplementary Figure S6: Migratory distances for each migratory behaviour category for 378 species of European breeding birds. Migratory distances are measured as the distance between the centre of gravity of species’ breeding and non-breeding ranges as defined by BirdLife International 1. Migratory behaviour categories are defined on a five-point scale ranging from complete resid…
Binomial Name	Migratory behaviour	Migratory distance
Acanthis flammea	2	411.585
Accipiter brevipes	5	2678.67
Accipiter gentilis	2	41.6131
Accipiter nisus	2	941.758
Acrocephalus agricola	4	2763.91
Acrocephalus arundinaceus	5	3805.39
Acrocephalus dumetorum	5	140.047
Acrocephalus melanopogon	2	680.395
Acrocephalus paludicola	5	3054.24
Acrocephalus palustris	5	4901.05
Acrocephalus schoenobaenus	5	3955.72
Acrocephalus scirpaceus	5	3765.18
Actitis hypoleucos	5	3858.54
Aegithalos caudatus	1	85.1808
Aegolius funereus	1	14.6358
Aegypius monachus	1	1506
Alauda arvensis	2	975.153
Alaudala rufescens	4	1214.79
Alcedo atthis	2	708.322
Alectoris barbara	1	527.248
Alectoris chukar	1	351.937
Alectoris graeca	1	5.91e-05
Alectoris rufa	1	0
Anas acuta	3	2890.99
Anas crecca	2	2205.13
Anas platyrhynchos	2	783.392
Anser anser	2	1071.31
Anser brachyrhynchus	3	1062.89
Anser erythropus	3	1965.48
Anser fabalis	3	1423.21
Anthus campestris	5	2311.34
Anthus cervinus	5	3999.25
Anthus petrosus	2	787.876
Anthus pratensis	2	1324.63
Anthus spinoletta	4	473.176
Anthus trivialis	5	3753.33
Apus apus	5	4501.54
Apus caffer	3	3138.33
Apus pallidus	5	1971.19
Aquila adalberti	1	0
Aquila chrysaetos	2	309.186
Aquila fasciata	1	528.839
Aquila heliaca	2	1484.16
Ardea alba	2	3209.43
Ardea cinerea	2	3099.22
Ardea purpurea	5	3382.95
Ardeola ralloides	5	3425.99
Arenaria interpres	4	3685.97
Asio flammeus	2	1174.96
Asio otus	2	297.807
Athene noctua	1	601.989
Aythya ferina	2	1712.26
Aythya fuligula	2	1943.36
Aythya marila	3	1007.25
Aythya nyroca	4	1837.08
Bombycilla garrulus	2	767.112
Bonasa bonasia	1	0
Botaurus stellaris	2	2729.84
Branta bernicla	4	1947.53
Branta leucopsis	3	1199.52
Bubo bubo	1	101.935
Bubo scandiacus	3	377.102
Bubulcus ibis	2	3047.06
Bucephala clangula	3	998.499
Burhinus oedicnemus	2	1749.75
Buteo buteo	2	2665.09
Buteo lagopus	3	1111.89
Buteo rufinus	2	1629.6
Calandrella brachydactyla	5	1668.27
Calcarius lapponicus	3	1139.63
Calidris alpina	3	2252.45
Calidris falcinellus	5	3471.85
Calidris maritima	3	534.159
Calidris minuta	4	4732.84
Calidris pugnax	5	4245.29
Calidris temminckii	5	3926.33
Caprimulgus europaeus	5	3977.16
Caprimulgus ruficollis	5	1607.7
Carduelis carduelis	2	573.865
Carduelis citrinella	2	0
Carduelis corsicana	2	0
Carpodacus erythrinus	5	3678
Cecropis daurica	5	2290.53
Cercotrichas galactotes	5	2154.49
Certhia brachydactyla	1	114.574
Certhia familiaris	1	46.2583
Cettia cetti	1	446.916
Charadrius alexandrinus	4	2031.52
Charadrius dubius	5	3202.33
Charadrius hiaticula	2	4298.91
Chersophilus duponti	1	624.015
Chloris chloris	2	297.923
Ciconia ciconia	5	3532.21
Ciconia nigra	5	3791.3
Cinclus cinclus	2	286.791
Circaetus gallicus	5	2673.98
Circus aeruginosus	2	3241.36
Circus cyaneus	2	1101.35
Circus macrourus	5	3597.64
Circus pygargus	5	3523.15
Cisticola juncidis	1	3140.87
Clamator glandarius	5	2745.21
Clanga clanga	4	2013.11
Clanga pomarina	5	3875.47
Clangula hyemalis	2	761.79
Coccothraustes coccothraustes	2	418.959
Columba livia	1	876.837
Columba oenas	2	895.796
Columba palumbus	2	970.795
Coracias garrulus	5	3696.4
Corvus corax	1	255.016
Corvus corone	1	207.841
Corvus frugilegus	2	528.209
Corvus monedula	2	230.433
Coturnix coturnix	5	2977.46
Crex crex	5	4911.18
Cuculus canorus	5	4106.72
Cyanecula svecica	4	2645.59
Cyanistes caeruleus	1	111.78
Cyanopica cooki	1	0
Cygnus cygnus	3	955.635
Cygnus olor	2	297.83
Delichon urbicum	5	3943.99
Dendrocopos leucotos	1	43.6178
Dendrocopos major	1	67.6279
Dendrocopos syriacus	1	291.016
Dryobates minor	1	63.2521
Dryocopus martius	1	35.3248
Egretta garzetta	2	2899.3
Elanus caeruleus	1	3277.72
Emberiza aureola	5	3893.92
Emberiza caesia	4	1675.92
Emberiza calandra	2	417.831
Emberiza cia	2	501.493
Emberiza cirlus	1	141.926
Emberiza citrinella	2	232.002
Emberiza hortulana	5	3014.59
Emberiza melanocephala	5	2899.23
Emberiza pusilla	5	3934.86
Emberiza rustica	5	4042.93
Emberiza schoeniclus	2	909.352
Eremophila alpestris	2	996.439
Erithacus rubecula	2	887.455
Eudromias morinellus	2	2325.36
Falco biarmicus	1	2664.3
Falco cherrug	2	1824.41
Falco columbarius	3	1199.03
Falco eleonorae	5	4419.75
Falco naumanni	5	3410.22
Falco peregrinus	2	2761.54
Falco rusticolus	2	310.995
Falco subbuteo	5	3945.61
Falco tinnunculus	2	2774.43
Falco vespertinus	5	5231.13
Ficedula albicollis	5	4442.53
Ficedula hypoleuca	5	3713.31
Ficedula parva	5	3064.45
Ficedula semitorquata	5	3129.15
Fringilla coelebs	2	648.099
Fringilla montifringilla	3	1319.53
Fulica atra	2	1098.17
Galerida cristata	1	986.34
Galerida theklae	1	1146.06
Gallinago gallinago	2	2985.66
Gallinago media	5	4033.9
Gallinula chloropus	2	2770.87
Garrulus glandarius	1	143.777
Gavia arctica	3	1139.94
Gavia immer	3	862.586
Gavia stellata	3	951.94
Glareola nordmanni	5	4665.77
Glareola pratincola	5	2594.23
Glaucidium passerinum	1	8.35e-05
Grus grus	4	2336.53
Gypaetus barbatus	1	1739.01
Gyps fulvus	2	1713.4
Haematopus ostralegus	2	2061.64
Haliaeetus albicilla	2	574.167
Hieraaetus pennatus	5	3601.9
Himantopus himantopus	5	3059.08
Hippolais icterina	5	4797.72
Hippolais olivetorum	5	4329.13
Hippolais polyglotta	5	2440.92
Hirundo rustica	5	4165.63
Histrionicus histrionicus	2	21.2238
Hydrocoloeus minutus	3	1091.9
Iduna opaca	5	1837.59
Iduna pallida	5	2252.33
Ixobrychus minutus	5	3707.71
Jynx torquilla	5	3092.76
Lagopus lagopus	1	106.649
Lagopus muta	1	0
Lanius collurio	5	4879.95
Lanius excubitor	2	1659.56
Lanius meridionalis	1	61.2987
Lanius minor	5	5044.76
Lanius nubicus	5	1885.02
Lanius senator	5	2240.93
Larus argentatus	2	759.838
Larus cachinnans	2	733.017
Larus canus	3	1051.1
Larus fuscus	3	3297.61
Larus melanocephalus	3	1172.01
Larus michahellis	2	107.147
Larus ridibundus	2	1323.08
Leiopicus medius	1	144.243
Limosa lapponica	5	3954.48
Limosa limosa	4	3144.44
Linaria cannabina	2	556.604
Linaria flavirostris	2	843.886
Locustella fluviatilis	5	4913.65
Locustella luscinioides	5	2746.5
Locustella naevia	5	3157.88
Lophophanes cristatus	1	0
Loxia curvirostra	1	126.567
Loxia leucoptera	1	0
Loxia pytyopsittacus	1	0
Loxia scotica	1	0
Lullula arborea	2	745.762
Luscinia luscinia	5	4872.38
Luscinia megarhynchos	5	2667.44
Lymnocryptes minimus	3	3358.76
Lyrurus tetrix	1	1.6742
Mareca penelope	2	2862.66
Mareca strepera	2	1643.14
Marmaronetta angustirostris	2	1006.79
Melanitta fusca	3	1391.98
Melanitta nigra	3	1309.34
Melanocorypha calandra	2	417.367
Mergellus albellus	4	1056.93
Mergus merganser	2	999.763
Mergus serrator	2	1249.25
Merops apiaster	5	4315.5
Microcarbo pygmaeus	2	370.165
Milvus migrans	5	3633.73
Milvus milvus	2	412.455
Monticola saxatilis	5	2901.94
Monticola solitarius	2	1365.58
Montifringilla nivalis	1	737.749
Motacilla alba	2	1915.48
Motacilla cinerea	2	965.71
Motacilla citreola	5	1678.4
Motacilla flava	5	3786.6
Muscicapa striata	5	4443.91
Neophron percnopterus	5	1968.2
Netta rufina	2	959.654
Nucifraga caryocatactes	1	5.91e-05
Numenius arquata	4	3538.01
Numenius phaeopus	5	4278.47
Nycticorax nycticorax	5	3275.23
Oenanthe hispanica	5	1745.29
Oenanthe isabellina	4	2238.29
Oenanthe leucura	2	420.002
Oenanthe oenanthe	5	3198.16
Oenanthe pleschanka	5	2889.91
Oriolus oriolus	5	4262.29
Otis tarda	2	652.125
Otus scops	2	2736.28
Oxyura leucocephala	2	517.221
Pandion haliaetus	5	4100.88
Panurus biarmicus	1	203.416
Parus major	1	140.947
Passer domesticus	1	561.793
Passer hispaniolensis	2	663.511
Passer italiae	1	5.91e-05
Passer montanus	2	164.795
Pastor roseus	5	2905.8
Pelecanus crispus	3	901.319
Perdix perdix	1	77.6901
Periparus ater	1	174.657
Perisoreus infaustus	1	0
Pernis apivorus	5	3979.85
Petronia petronia	1	733.16
Phalacrocorax carbo	2	3465.97
Phalaropus fulicarius	5	4269.6
Phalaropus lobatus	5	3783.99
Phoenicopterus roseus	2	3445.89
Phoenicurus ochruros	2	1512.26
Phoenicurus phoenicurus	5	3083.61
Phylloscopus bonelli	5	2146.07
Phylloscopus borealis	5	5717.76
Phylloscopus collybita	2	2181.3
Phylloscopus orientalis	5	2061.49
Phylloscopus sibilatrix	5	3457.07
Phylloscopus trochiloides	5	3773.56
Phylloscopus trochilus	5	4488.47
Pica pica	1	169.332
Picoides tridactylus	1	5.91e-05
Picus canus	1	5.70625
Picus sharpei	1	0
Picus viridis	1	104.125
Pinicola enucleator	2	197.795
Platalea leucorodia	4	1913.16
Plectrophenax nivalis	3	1197.25
Plegadis falcinellus	5	3274.4
Pluvialis apricaria	3	1483
Podiceps auritus	3	1192.65
Podiceps cristatus	3	2256.34
Podiceps grisegena	3	1020.03
Podiceps nigricollis	3	4108.8
Poecile cinctus	1	0
Poecile lugubris	1	525.297
Poecile montanus	1	0.283569
Poecile palustris	1	31.3686
Porphyrio porphyrio	2	3500.54
Porzana porzana	5	4367.4
Prunella collaris	2	217.892
Prunella modularis	2	917.953
Pterocles alchata	4	1629.93
Pterocles orientalis	2	1396.08
Ptyonoprogne rupestris	4	805.698
Pyrrhocorax graculus	1	615.63
Pyrrhocorax pyrrhocorax	1	1019.27
Pyrrhula pyrrhula	2	270.601
Rallus aquaticus	2	724.837
Recurvirostra avosetta	2	3389.85
Regulus ignicapilla	3	328.118
Regulus regulus	2	327.094
Remiz pendulinus	2	876.231
Riparia riparia	5	3772.2
Saxicola rubetra	5	3402.23
Saxicola torquatus	4	2520.7
Scolopax rusticola	2	1173.57
Serinus serinus	2	426.638
Sitta europaea	1	95.2042
Sitta neumayer	1	798.718
Sitta whiteheadi	1	0
Spatula clypeata	2	2268.05
Spatula querquedula	5	3162.73
Spinus spinus	2	746.868
Streptopelia decaocto	1	136.304
Streptopelia turtur	5	2707.9
Strix aluco	1	105.197
Strix nebulosa	1	0
Strix uralensis	1	5.91e-05
Sturnus unicolor	1	121.275
Sturnus vulgaris	2	813.055
Surnia ulula	2	6.9647
Sylvia atricapilla	2	2158.63
Sylvia borin	5	4158.83
Sylvia cantillans	5	1665.01
Sylvia communis	5	3485.06
Sylvia conspicillata	2	760.124
Sylvia crassirostris	5	1909.66
Sylvia curruca	5	2608.11
Sylvia hortensis	5	1845.57
Sylvia melanocephala	2	725.71
Sylvia nisoria	5	3634.26
Sylvia ruppeli	5	1368.3
Sylvia sarda	2	357.208
Sylvia subalpina	5	1800.73
Sylvia undata	1	245.879
Tachybaptus ruficollis	2	2791.01
Tachymarptis melba	5	2867.8
Tadorna ferruginea	2	1537.41
Tadorna tadorna	2	688.526
Tetrao urogallus	1	0
Tetrax tetrax	2	715.057
Tichodroma muraria	2	77.2523
Tringa erythropus	4	3851.47
Tringa glareola	5	4293.61
Tringa nebularia	5	4345.88
Tringa ochropus	3	3592.34
Tringa stagnatilis	5	3849.57
Tringa totanus	2	2163.45
Troglodytes troglodytes	2	394.192
Turdus iliacus	3	1371.09
Turdus merula	2	566.291
Turdus philomelos	2	1180.84
Turdus pilaris	3	629.584
Turdus torquatus	2	1442.67
Turdus viscivorus	2	888.443
Tyto alba	1	2640.53
Upupa epops	5	3200.84
Vanellus vanellus	2	1112.02
Xenus cinereus	5	4515.62
Zapornia parva	5	1921.64
Zapornia pusilla	5	4501.17

## Sheet: Supp. Fig. 7
Source Data for plotting Supplementary Figure S7: Standardised coefficients from MCMC generalised linear mixed models of the colonisation and extinction events of European breeding birds between 1985-1988 and 2013-2017. Note different models have been fitted with different covariates to test model sensitivity. Columns indicate the modelled response (colonisation or extinciton events), the model s…
Covariate	Model set	Response	Mean standardised effect size	Lower 95% CI	Upper 95% CI	Posterior standard deviation
Altitudinal range	Final models	Colonisation	0.0765868	-0.0780054	0.230221	0.0787274
Annex I status	Final models	Colonisation	-0.17371	-0.465558	0.117622	0.148551
Area of protected land	Final models	Colonisation	-0.22782	-0.35139	-0.106733	0.0624901
Change in climate suitability	Final models	Colonisation	0.182989	0.136241	0.230021	0.0239212
Change in extent of favourable land cover	Final models	Colonisation	0.0529396	0.0150312	0.0905624	0.0191552
Climate suitability	Final models	Colonisation	0.785896	0.729464	0.842931	0.0289672
Clutch size	Final models	Colonisation	-0.0427938	-0.173684	0.0905532	0.0671064
Diet breadth	Final models	Colonisation	0.023691	-0.109877	0.158029	0.068324
Distance from nearest continually occupied grid cell	Final models	Colonisation	-3.61099	-3.76128	-3.45568	0.0783371
Distance from species EBBA1 COG	Final models	Colonisation	-0.466025	-0.548213	-0.385703	0.0414211
Extent of favourable land cover	Final models	Colonisation	0.212166	0.167244	0.258323	0.0232844
Generation length	Final models	Colonisation	-0.0631193	-0.28111	0.155947	0.11148
Habitat breadth	Final models	Colonisation	0.0228626	-0.138783	0.182788	0.0821907
Habitat diversity	Final models	Colonisation	0.113967	-0.0231228	0.252353	0.0701924
Hand-wing index	Final models	Colonisation	0.065795	-0.0895236	0.224802	0.0802345
Mean mass	Final models	Colonisation	0.202331	-0.0123468	0.418305	0.109746
Migratory distance	Final models	Colonisation	0.0189119	-0.115632	0.155597	0.0690786
Montane status	Final models	Colonisation	-0.0962371	-0.485686	0.297429	0.19967
Persecuted	Final models	Colonisation	0.121176	-0.0426704	0.290194	0.0850243
Range size	Final models	Colonisation	-0.501465	-0.626524	-0.376642	0.0637535
Altitudinal range	Final models	Extinction	0.0214477	-0.0366888	0.0803325	0.0298307
Annex I status	Final models	Extinction	-0.187382	-0.376222	-0.00339904	0.0950104
Area of protected land	Final models	Extinction	0.0821873	0.0356312	0.128955	0.0237768
Change in climate suitability	Final models	Extinction	-0.238484	-0.273629	-0.203726	0.0178512
Change in extent of favourable land cover	Final models	Extinction	-0.02763	-0.0576504	0.00222084	0.0152718
Climate suitability	Final models	Extinction	-1.02988	-1.07527	-0.984991	0.0229635
Clutch size	Final models	Extinction	0.00536388	-0.0998157	0.114436	0.0544234
Diet breadth	Final models	Extinction	0.00348128	-0.0783778	0.0848412	0.0415324
Distance from nearest continually occupied grid cell	Final models	Extinction	2.0116	1.87046	2.16091	0.0740216
Distance from species EBBA1 COG	Final models	Extinction	0.389003	0.33727	0.441527	0.0265956
Extent of favourable land cover	Final models	Extinction	-0.361108	-0.406753	-0.318007	0.0226774
Generation length	Final models	Extinction	-0.136615	-0.250069	-0.0251809	0.057115
Habitat breadth	Final models	Extinction	-0.0930107	-0.182697	-0.0040443	0.0454124
Habitat diversity	Final models	Extinction	-0.161702	-0.217224	-0.107229	0.0280807
Hand-wing index	Final models	Extinction	0.0176778	-0.0897905	0.127043	0.0548126
Mean mass	Final models	Extinction	-0.030612	-0.103508	0.0416909	0.0369385
Migratory distance	Final models	Extinction	0.00893405	-0.077876	0.0975563	0.0445863
Montane status	Final models	Extinction	-0.19949	-0.416958	0.0185493	0.111338
Persecuted	Final models	Extinction	-0.037063	-0.0873005	0.015455	0.0261209
Range size	Final models	Extinction	0.338393	0.253055	0.422852	0.0431221
Altitudinal range	Land use option 1	Colonisation	0.0724005	-0.0797708	0.226494	0.0784498
Annex I status	Land use option 1	Colonisation	-0.173477	-0.468785	0.123788	0.15037
Area of protected land	Land use option 1	Colonisation	-0.233022	-0.356518	-0.111958	0.0623593
Change in climate suitability	Land use option 1	Colonisation	0.184101	0.137403	0.232433	0.0241615
Change in extent of favourable land cover	Land use option 1	Colonisation	0.0359522	-0.00295006	0.0762919	0.0202169
Climate suitability	Land use option 1	Colonisation	0.788805	0.732324	0.846952	0.0290818
Clutch size	Land use option 1	Colonisation	-0.0422343	-0.175407	0.092671	0.0676772
Diet breadth	Land use option 1	Colonisation	0.023846	-0.108755	0.159213	0.0683733
Distance from nearest continually occupied grid cell	Land use option 1	Colonisation	-3.61484	-3.75305	-3.45139	0.0783331
Distance from species EBBA1 COG	Land use option 1	Colonisation	-0.46614	-0.548703	-0.385045	0.0417503
Extent of favourable land cover	Land use option 1	Colonisation	0.202883	0.159527	0.249705	0.0231407
Generation length	Land use option 1	Colonisation	-0.0654342	-0.285935	0.150697	0.111373
Habitat breadth	Land use option 1	Colonisation	0.0187229	-0.14423	0.176318	0.0820896
Habitat diversity	Land use option 1	Colonisation	0.133096	-0.000479763	0.269138	0.0690412
Hand-wing index	Land use option 1	Colonisation	0.0654362	-0.0914447	0.225011	0.0804657
Mean mass	Land use option 1	Colonisation	0.204569	-0.00537126	0.421975	0.109466
Migratory distance	Land use option 1	Colonisation	0.0180025	-0.117096	0.155492	0.0693791
Montane status	Land use option 1	Colonisation	-0.100008	-0.488555	0.29483	0.200772
Persecuted	Land use option 1	Colonisation	0.116861	-0.0443156	0.285334	0.0846433
Range size	Land use option 1	Colonisation	-0.499802	-0.623558	-0.375579	0.0631506
Altitudinal range	Land use option 1	Extinction	0.0200321	-0.0384765	0.0775296	0.0295825
Annex I status	Land use option 1	Extinction	-0.179144	-0.35796	-0.00153824	0.0911857
Area of protected land	Land use option 1	Extinction	0.0832868	0.0369669	0.129665	0.0239479
Change in climate suitability	Land use option 1	Extinction	-0.241539	-0.278115	-0.206475	0.0182116
Change in extent of favourable land cover	Land use option 1	Extinction	-0.0149559	-0.0457303	0.0153537	0.0156905
Climate suitability	Land use option 1	Extinction	-1.03117	-1.07713	-0.98543	0.0234008
Clutch size	Land use option 1	Extinction	0.00399287	-0.0947869	0.106605	0.0515698
Diet breadth	Land use option 1	Extinction	0.00613004	-0.072102	0.0861	0.0401492
Distance from nearest continually occupied grid cell	Land use option 1	Extinction	2.00493	1.86439	2.15446	0.0752103
Distance from species EBBA1 COG	Land use option 1	Extinction	0.390118	0.337323	0.442072	0.0266208
Extent of favourable land cover	Land use option 1	Extinction	-0.327196	-0.371295	-0.28626	0.0217337
Generation length	Land use option 1	Extinction	-0.134542	-0.24334	-0.0234753	0.0557477
Habitat breadth	Land use option 1	Extinction	-0.0854216	-0.172591	0.000151465	0.04419
Habitat diversity	Land use option 1	Extinction	-0.139062	-0.193873	-0.0861174	0.0271743
Hand-wing index	Land use option 1	Extinction	0.0189675	-0.0837519	0.120704	0.0517444
Mean mass	Land use option 1	Extinction	-0.0339377	-0.106168	0.0370026	0.0362131
Migratory distance	Land use option 1	Extinction	0.00978573	-0.0728447	0.0932352	0.0426285
Montane status	Land use option 1	Extinction	-0.191656	-0.408062	0.0229225	0.109076
Persecuted	Land use option 1	Extinction	-0.0362068	-0.0860618	0.0149101	0.0255564
Range size	Land use option 1	Extinction	0.332528	0.25023	0.414443	0.0420644
Altitudinal range	Land use option 2	Colonisation	0.10052	-0.0489731	0.254527	0.0772452
Annex I status	Land use option 2	Colonisation	-0.172849	-0.465426	0.123998	0.149882
Area of protected land	Land use option 2	Colonisation	-0.222102	-0.344343	-0.102308	0.062388
Change in climate suitability	Land use option 2	Colonisation	0.185888	0.139351	0.233903	0.0239793
Change in extent of favourable land cover	Land use option 2	Colonisation	0.0565234	0.0212344	0.0910246	0.0179885
Climate suitability	Land use option 2	Colonisation	0.789706	0.734162	0.846002	0.028472
Clutch size	Land use option 2	Colonisation	-0.0456884	-0.173278	0.0865679	0.066851
Diet breadth	Land use option 2	Colonisation	0.0242879	-0.106264	0.157488	0.0675683
Distance from nearest continually occupied grid cell	Land use option 2	Colonisation	-3.61078	-3.75421	-3.44329	0.0787173
Distance from species EBBA1 COG	Land use option 2	Colonisation	-0.466333	-0.547013	-0.387099	0.0409783
Extent of favourable land cover	Land use option 2	Colonisation	0.213704	0.167574	0.26157	0.0237275
Generation length	Land use option 2	Colonisation	-0.0737012	-0.292877	0.143116	0.111682
Habitat breadth	Land use option 2	Colonisation	0.0280603	-0.131649	0.188971	0.0816811
Habitat diversity	Land use option 2	Colonisation	0.0643239	-0.0716985	0.200877	0.0696641
Hand-wing index	Land use option 2	Colonisation	0.0688636	-0.0894842	0.231412	0.0806651
Mean mass	Land use option 2	Colonisation	0.208757	-0.00567991	0.426336	0.109435
Migratory distance	Land use option 2	Colonisation	0.0161654	-0.120158	0.154582	0.069365
Montane status	Land use option 2	Colonisation	-0.0899259	-0.479375	0.303649	0.19939
Persecuted	Land use option 2	Colonisation	0.120004	-0.041828	0.289635	0.0850763
Range size	Land use option 2	Colonisation	-0.508533	-0.63658	-0.38279	0.0646502
Altitudinal range	Land use option 2	Extinction	0.0023001	-0.0545024	0.058415	0.0290284
Annex I status	Land use option 2	Extinction	-0.182226	-0.369648	0.00497167	0.0952757
Area of protected land	Land use option 2	Extinction	0.0746265	0.0277377	0.120795	0.0239134
Change in climate suitability	Land use option 2	Extinction	-0.245666	-0.281894	-0.211241	0.0179857
Change in extent of favourable land cover	Land use option 2	Extinction	-0.0140045	-0.0429277	0.0160154	0.0151149
Climate suitability	Land use option 2	Extinction	-1.03354	-1.07855	-0.987863	0.0233162
Clutch size	Land use option 2	Extinction	0.0106449	-0.0924525	0.122099	0.0542323
Diet breadth	Land use option 2	Extinction	0.00370806	-0.0774553	0.0843314	0.0409856
Distance from nearest continually occupied grid cell	Land use option 2	Extinction	2.00647	1.85572	2.14599	0.0754238
Distance from species EBBA1 COG	Land use option 2	Extinction	0.393145	0.34195	0.446449	0.026704
Extent of favourable land cover	Land use option 2	Extinction	-0.351349	-0.394857	-0.307685	0.0220088
Generation length	Land use option 2	Extinction	-0.124382	-0.234656	-0.01339	0.0565953
Habitat breadth	Land use option 2	Extinction	-0.097592	-0.186982	-0.00937319	0.0454108
Habitat diversity	Land use option 2	Extinction	-0.154773	-0.210455	-0.101285	0.0278761
Hand-wing index	Land use option 2	Extinction	0.0164616	-0.0914236	0.12381	0.0540607
Mean mass	Land use option 2	Extinction	-0.0353919	-0.107665	0.0360336	0.0367924
Migratory distance	Land use option 2	Extinction	0.0142952	-0.0718467	0.10142	0.0436845
Montane status	Land use option 2	Extinction	-0.221544	-0.442956	-0.000982873	0.112333
Persecuted	Land use option 2	Extinction	-0.0379576	-0.0879106	0.013355	0.0260547
Range size	Land use option 2	Extinction	0.343856	0.259909	0.428758	0.042886
Altitudinal range	Land use option 3	Colonisation	0.0611875	-0.0950547	0.218087	0.0795208
Annex I status	Land use option 3	Colonisation	-0.172616	-0.458367	0.121345	0.149037
Area of protected land	Land use option 3	Colonisation	-0.230287	-0.357206	-0.109817	0.0627612
Change in climate suitability	Land use option 3	Colonisation	0.180817	0.134195	0.227951	0.0241855
Change in extent of favourable land cover	Land use option 3	Colonisation	0.0513958	0.0126152	0.090446	0.0199396
Climate suitability	Land use option 3	Colonisation	0.784664	0.728433	0.839671	0.028039
Clutch size	Land use option 3	Colonisation	-0.0393691	-0.171399	0.0941221	0.0677082
Diet breadth	Land use option 3	Colonisation	0.0257392	-0.106532	0.160388	0.0680144
Distance from nearest continually occupied grid cell	Land use option 3	Colonisation	-3.61189	-3.75504	-3.45038	0.0785359
Distance from species EBBA1 COG	Land use option 3	Colonisation	-0.460962	-0.544297	-0.377761	0.0423576
Extent of favourable land cover	Land use option 3	Colonisation	0.187521	0.143356	0.232534	0.0228012
Generation length	Land use option 3	Colonisation	-0.053429	-0.272508	0.160123	0.111372
Habitat breadth	Land use option 3	Colonisation	0.0135149	-0.147491	0.171856	0.0814502
Habitat diversity	Land use option 3	Colonisation	0.124421	-0.0164206	0.267716	0.073374
Hand-wing index	Land use option 3	Colonisation	0.0560985	-0.0958337	0.214373	0.0792262
Mean mass	Land use option 3	Colonisation	0.194548	-0.0231927	0.412484	0.110933
Migratory distance	Land use option 3	Colonisation	0.0243371	-0.110789	0.160278	0.0692426
Montane status	Land use option 3	Colonisation	-0.109765	-0.494103	0.284261	0.198564
Persecuted	Land use option 3	Colonisation	0.12345	-0.0388558	0.291936	0.0845059
Range size	Land use option 3	Colonisation	-0.501588	-0.628363	-0.374729	0.0643634
Altitudinal range	Land use option 3	Extinction	0.0255647	-0.0338359	0.0856916	0.0305453
Annex I status	Land use option 3	Extinction	-0.19275	-0.375634	-0.0146823	0.0922588
Area of protected land	Land use option 3	Extinction	0.0848112	0.0383483	0.132231	0.0240835
Change in climate suitability	Land use option 3	Extinction	-0.228496	-0.263808	-0.193007	0.0180393
Change in extent of favourable land cover	Land use option 3	Extinction	-0.0345302	-0.0648197	-0.00480217	0.0153122
Climate suitability	Land use option 3	Extinction	-1.03054	-1.07619	-0.985519	0.0236411
Clutch size	Land use option 3	Extinction	-0.00194774	-0.103852	0.10361	0.0528418
Diet breadth	Land use option 3	Extinction	0.00259733	-0.0763818	0.0823402	0.0405315
Distance from nearest continually occupied grid cell	Land use option 3	Extinction	2.02547	1.87417	2.19074	0.0802873
Distance from species EBBA1 COG	Land use option 3	Extinction	0.376184	0.324866	0.428166	0.0262644
Extent of favourable land cover	Land use option 3	Extinction	-0.332806	-0.377223	-0.290765	0.0222803
Generation length	Land use option 3	Extinction	-0.145569	-0.254986	-0.0388944	0.054857
Habitat breadth	Land use option 3	Extinction	-0.0767257	-0.163618	0.0095773	0.0440713
Habitat diversity	Land use option 3	Extinction	-0.170388	-0.227263	-0.116219	0.0284197
Hand-wing index	Land use option 3	Extinction	0.0264723	-0.0749388	0.130357	0.0525673
Mean mass	Land use option 3	Extinction	-0.022562	-0.0928115	0.0487072	0.0360675
Migratory distance	Land use option 3	Extinction	-0.00155678	-0.0863364	0.087042	0.0434993
Montane status	Land use option 3	Extinction	-0.155158	-0.370798	0.0629183	0.110533
Persecuted	Land use option 3	Extinction	-0.0407912	-0.0909981	0.0103132	0.025779
Range size	Land use option 3	Extinction	0.341129	0.257876	0.424352	0.0427233
Altitudinal range	With CST from SDMs with top climate variable set	Colonisation	0.0761379	-0.0781282	0.232946	0.0791493
Annex I status	With CST from SDMs with top climate variable set	Colonisation	-0.164979	-0.444667	0.133942	0.148816
Area of protected land	With CST from SDMs with top climate variable set	Colonisation	-0.231405	-0.35665	-0.11067	0.0627351
Change in climate suitability	With CST from SDMs with top climate variable set	Colonisation	0.188933	0.134716	0.240266	0.0273016
Change in extent of favourable land cover	With CST from SDMs with top climate variable set	Colonisation	0.0576112	0.0212743	0.0939425	0.0186205
Climate suitability	With CST from SDMs with top climate variable set	Colonisation	0.785957	0.727595	0.846896	0.0306289
Clutch size	With CST from SDMs with top climate variable set	Colonisation	-0.039858	-0.171	0.0945988	0.0682817
Diet breadth	With CST from SDMs with top climate variable set	Colonisation	0.0256503	-0.109459	0.158802	0.0678864
Distance from nearest continually occupied grid cell	With CST from SDMs with top climate variable set	Colonisation	-3.61318	-3.76145	-3.44791	0.0810552
Distance from species EBBA1 COG	With CST from SDMs with top climate variable set	Colonisation	-0.467335	-0.550442	-0.384741	0.042582
Extent of favourable land cover	With CST from SDMs with top climate variable set	Colonisation	0.208305	0.163571	0.254689	0.0232291
Generation length	With CST from SDMs with top climate variable set	Colonisation	-0.0755063	-0.296851	0.141641	0.111563
Habitat breadth	With CST from SDMs with top climate variable set	Colonisation	0.0237012	-0.135467	0.189386	0.0829647
Habitat diversity	With CST from SDMs with top climate variable set	Colonisation	0.115112	-0.0219638	0.253768	0.0706595
Hand-wing index	With CST from SDMs with top climate variable set	Colonisation	0.076309	-0.0794998	0.234776	0.0809125
Mean mass	With CST from SDMs with top climate variable set	Colonisation	0.207566	-0.00840125	0.422231	0.109513
Migratory distance	With CST from SDMs with top climate variable set	Colonisation	0.0233048	-0.111096	0.158734	0.0687907
Montane status	With CST from SDMs with top climate variable set	Colonisation	-0.0976442	-0.48495	0.297995	0.199243
Persecuted	With CST from SDMs with top climate variable set	Colonisation	0.117715	-0.0466475	0.282891	0.0857652
Range size	With CST from SDMs with top climate variable set	Colonisation	-0.521375	-0.648651	-0.3984	0.0642383
Altitudinal range	With CST from SDMs with top climate variable set	Extinction	0.0149287	-0.0442276	0.0733055	0.0299805
Annex I status	With CST from SDMs with top climate variable set	Extinction	-0.175414	-0.357906	0.00435927	0.0923562
Area of protected land	With CST from SDMs with top climate variable set	Extinction	0.0812907	0.0337186	0.129152	0.0243897
Change in climate suitability	With CST from SDMs with top climate variable set	Extinction	-0.228976	-0.26445	-0.193156	0.0182306
Change in extent of favourable land cover	With CST from SDMs with top climate variable set	Extinction	-0.0261102	-0.0559765	0.00382838	0.0152257
Climate suitability	With CST from SDMs with top climate variable set	Extinction	-1.02549	-1.06981	-0.981117	0.0225484
Clutch size	With CST from SDMs with top climate variable set	Extinction	-0.0111883	-0.113642	0.092718	0.0524312
Diet breadth	With CST from SDMs with top climate variable set	Extinction	0.00651269	-0.0748535	0.0852024	0.0407548
Distance from nearest continually occupied grid cell	With CST from SDMs with top climate variable set	Extinction	2.03093	1.88834	2.18319	0.0749985
Distance from species EBBA1 COG	With CST from SDMs with top climate variable set	Extinction	0.395074	0.342685	0.446893	0.0267346
Extent of favourable land cover	With CST from SDMs with top climate variable set	Extinction	-0.342042	-0.388765	-0.299476	0.0226341
Generation length	With CST from SDMs with top climate variable set	Extinction	-0.13178	-0.243284	-0.0224578	0.0557679
Habitat breadth	With CST from SDMs with top climate variable set	Extinction	-0.0944716	-0.182615	-0.007818	0.0446218
Habitat diversity	With CST from SDMs with top climate variable set	Extinction	-0.160214	-0.216586	-0.104825	0.0287563
Hand-wing index	With CST from SDMs with top climate variable set	Extinction	0.0152928	-0.0866936	0.120055	0.0525125
Mean mass	With CST from SDMs with top climate variable set	Extinction	-0.028593	-0.0981493	0.0420757	0.0357615
Migratory distance	With CST from SDMs with top climate variable set	Extinction	-0.000959656	-0.0863573	0.0860722	0.0437584
Montane status	With CST from SDMs with top climate variable set	Extinction	-0.17855	-0.393378	0.0350825	0.10944
Persecuted	With CST from SDMs with top climate variable set	Extinction	-0.038988	-0.0890128	0.0136917	0.0258894
Range size	With CST from SDMs with top climate variable set	Extinction	0.340927	0.257883	0.424981	0.0424441
Altitudinal range	With full data set	Colonisation	0.218665	0.048668	0.388676	0.0854781
Annex I status	With full data set	Colonisation	-0.184503	-0.474207	0.113668	0.149309
Area of protected land	With full data set	Colonisation	-0.343109	-0.487417	-0.204282	0.0717173
Change in climate suitability	With full data set	Colonisation	0.182205	0.136928	0.22969	0.0239497
Change in extent of favourable land cover	With full data set	Colonisation	0.0522501	0.0144912	0.0894112	0.0191489
Climate suitability	With full data set	Colonisation	0.802575	0.745665	0.862865	0.0295076
Clutch size	With full data set	Colonisation	-0.0427877	-0.176622	0.0898579	0.0683561
Diet breadth	With full data set	Colonisation	0.0270086	-0.110316	0.163503	0.0694671
Distance from nearest continually occupied grid cell	With full data set	Colonisation	-3.62886	-3.7804	-3.39605	0.0927743
Distance from species EBBA1 COG	With full data set	Colonisation	-0.493434	-0.571618	-0.413062	0.0401036
Extent of favourable land cover	With full data set	Colonisation	0.213112	0.168502	0.259774	0.0231045
Generation length	With full data set	Colonisation	-0.0476012	-0.268639	0.170751	0.111397
Habitat breadth	With full data set	Colonisation	0.0157685	-0.145182	0.176441	0.0822486
Habitat diversity	With full data set	Colonisation	0.233905	0.0866976	0.382885	0.0761621
Hand-wing index	With full data set	Colonisation	0.0619212	-0.0956905	0.221074	0.0804402
Mean mass	With full data set	Colonisation	0.197084	-0.0193356	0.406217	0.109
Migratory distance	With full data set	Colonisation	0.0242704	-0.109101	0.160209	0.0694509
Montane status	With full data set	Colonisation	-0.0887771	-0.477243	0.297012	0.199629
Persecuted	With full data set	Colonisation	0.114985	-0.0449053	0.285165	0.0850122
Range size	With full data set	Colonisation	-0.49012	-0.616178	-0.363974	0.0645332
Altitudinal range	With full data set	Extinction	0.0287488	-0.0283569	0.0866711	0.0293127
Annex I status	With full data set	Extinction	-0.171978	-0.358801	0.00205885	0.0913093
Area of protected land	With full data set	Extinction	0.0796611	0.0340462	0.124721	0.0230586
Change in climate suitability	With full data set	Extinction	-0.233376	-0.267519	-0.199531	0.0173581
Change in extent of favourable land cover	With full data set	Extinction	-0.0296975	-0.0589132	-0.000560264	0.0149633
Climate suitability	With full data set	Extinction	-1.03103	-1.07599	-0.987199	0.0227288
Clutch size	With full data set	Extinction	0.00147881	-0.100999	0.109413	0.0531476
Diet breadth	With full data set	Extinction	0.0110962	-0.0680818	0.0899825	0.0402203
Distance from nearest continually occupied grid cell	With full data set	Extinction	1.92635	1.78317	2.07168	0.0737328
Distance from species EBBA1 COG	With full data set	Extinction	0.385517	0.334866	0.43735	0.0258833
Extent of favourable land cover	With full data set	Extinction	-0.369369	-0.414223	-0.326352	0.0224574
Generation length	With full data set	Extinction	-0.133165	-0.24333	-0.0236828	0.0557584
Habitat breadth	With full data set	Extinction	-0.0968441	-0.183601	-0.0114222	0.0437516
Habitat diversity	With full data set	Extinction	-0.172357	-0.227911	-0.11822	0.027715
Hand-wing index	With full data set	Extinction	0.014277	-0.0923593	0.120664	0.0537829
Mean mass	With full data set	Extinction	-0.0339797	-0.10461	0.0371609	0.0362694
Migratory distance	With full data set	Extinction	0.00973841	-0.0767243	0.093924	0.043359
Montane status	With full data set	Extinction	-0.194147	-0.411166	0.0221921	0.109337
Persecuted	With full data set	Extinction	-0.0309432	-0.0812553	0.020601	0.0262904
Range size	With full data set	Extinction	0.349245	0.268201	0.431764	0.0415707
Altitudinal range	With interaction terms	Colonisation	0.0700904	-0.0806479	0.219325	0.0769162
Annex I status	With interaction terms	Colonisation	-0.167696	-0.446943	0.124528	0.147167
Area of protected land	With interaction terms	Colonisation	-0.22636	-0.34227	-0.108577	0.0606308
Change in climate suitability	With interaction terms	Colonisation	0.151662	0.104342	0.198418	0.0243201
Change in extent of favourable land cover	With interaction terms	Colonisation	0.0761092	0.0125559	0.14511	0.0333965
Climate suitability	With interaction terms	Colonisation	0.769559	0.713865	0.826831	0.0291603
Climate suitability * Change in climate suitability	With interaction terms	Colonisation	0.149885	0.100492	0.201985	0.0261024
Clutch size	With interaction terms	Colonisation	-0.0435752	-0.173366	0.0868636	0.0659719
Diet breadth	With interaction terms	Colonisation	0.0232062	-0.109246	0.156121	0.0677682
Distance from nearest continually occupied grid cell	With interaction terms	Colonisation	-3.61917	-3.77043	-3.45167	0.0833822
Distance from species EBBA1 COG	With interaction terms	Colonisation	-0.474505	-0.557763	-0.390908	0.0428284
Extent of favourable land cover	With interaction terms	Colonisation	0.213327	0.167775	0.261926	0.0240811
Extent of favourable land cover * Change in extent of favourable land cover	With interaction terms	Colonisation	-0.0157552	-0.0579732	0.0234907	0.0205472
Generation length	With interaction terms	Colonisation	-0.0558409	-0.272546	0.156893	0.109882
Habitat breadth	With interaction terms	Colonisation	0.0202096	-0.138177	0.177733	0.0803171
Habitat diversity	With interaction terms	Colonisation	0.112159	-0.0205521	0.245768	0.0684719
Hand-wing index	With interaction terms	Colonisation	0.0567323	-0.0953919	0.212957	0.0785676
Mean mass	With interaction terms	Colonisation	0.193988	-0.0211467	0.407963	0.109452
Migratory distance	With interaction terms	Colonisation	0.0203109	-0.112347	0.154411	0.0681308
Montane status	With interaction terms	Colonisation	-0.10354	-0.490884	0.281574	0.196599
Persecuted	With interaction terms	Colonisation	0.118257	-0.0379648	0.284351	0.0819698
Range size	With interaction terms	Colonisation	-0.48903	-0.613453	-0.366631	0.0633747
Altitudinal range	With interaction terms	Extinction	0.00705817	-0.0515515	0.0656715	0.0295733
Annex I status	With interaction terms	Extinction	-0.190845	-0.373173	-0.0141741	0.0921467
Area of protected land	With interaction terms	Extinction	0.0850438	0.0380376	0.131225	0.0237718
Change in climate suitability	With interaction terms	Extinction	-0.232128	-0.267934	-0.197238	0.0181235
Change in extent of favourable land cover	With interaction terms	Extinction	-0.0567793	-0.107586	-0.00443353	0.0264208
ChangeEoFLC.CurrEoFLC	With interaction terms	Extinction	0.0244514	-0.0145362	0.0629505	0.0197455
Climate suitability	With interaction terms	Extinction	-1.01605	-1.06218	-0.968124	0.0240437
Climate suitability * Change in climate suitability	With interaction terms	Extinction	-0.181428	-0.222958	-0.142842	0.0205483
Clutch size	With interaction terms	Extinction	0.00677074	-0.0967363	0.115355	0.0540712
Diet breadth	With interaction terms	Extinction	7.91196e-05	-0.0782594	0.079562	0.0401
Distance from nearest continually occupied grid cell	With interaction terms	Extinction	1.99522	1.8509	2.15292	0.0762669
Distance from species EBBA1 COG	With interaction terms	Extinction	0.404109	0.351186	0.456751	0.0270918
Extent of favourable land cover	With interaction terms	Extinction	-0.355419	-0.402243	-0.311016	0.023216
Generation length	With interaction terms	Extinction	-0.138524	-0.249737	-0.0297678	0.0560406
Habitat breadth	With interaction terms	Extinction	-0.0888532	-0.176953	-0.00365183	0.044069
Habitat diversity	With interaction terms	Extinction	-0.159146	-0.214685	-0.104285	0.0281874
Hand-wing index	With interaction terms	Extinction	0.0256451	-0.0814102	0.132118	0.0546392
Mean mass	With interaction terms	Extinction	-0.0261152	-0.0966303	0.0445125	0.036013
Migratory distance	With interaction terms	Extinction	0.00232525	-0.084401	0.0885634	0.0439478
Montane status	With interaction terms	Extinction	-0.18776	-0.402473	0.0277733	0.108661
Persecuted	With interaction terms	Extinction	-0.0308173	-0.0816669	0.021682	0.0259917
Range size	With interaction terms	Extinction	0.346084	0.263725	0.428198	0.0421028
Altitudinal range	With interaction terms2	Colonisation	0.0794449	-0.0760315	0.231059	0.0789062
Annex I status	With interaction terms2	Colonisation	-0.173537	-0.463264	0.121283	0.149487
Area of protected land	With interaction terms2	Colonisation	-0.228256	-0.351854	-0.108249	0.0623282
Change in climate suitability	With interaction terms2	Colonisation	0.175913	0.129142	0.225696	0.0248231
Change in extent of favourable land cover	With interaction terms2	Colonisation	0.0514669	0.0139025	0.0894617	0.0194013
Climate suitability	With interaction terms2	Colonisation	0.786628	0.732894	0.841242	0.0282762
Climate suitability * Change in extent of favourable land cover	With interaction terms2	Colonisation	0.0393021	0.00419182	0.0765247	0.0183469
Clutch size	With interaction terms2	Colonisation	-0.0457284	-0.176027	0.0856087	0.0666284
Diet breadth	With interaction terms2	Colonisation	0.023106	-0.107662	0.15692	0.0674435
Distance from nearest continually occupied grid cell	With interaction terms2	Colonisation	-3.6104	-3.7621	-3.4422	0.0818893
Distance from species EBBA1 COG	With interaction terms2	Colonisation	-0.467889	-0.547583	-0.388581	0.0407192
Extent of favourable land cover	With interaction terms2	Colonisation	0.202553	0.156933	0.249643	0.0236248
Extent of favourable land cover * Change in climate suitability	With interaction terms2	Colonisation	0.0321017	-0.000755741	0.0631937	0.0166775
Generation length	With interaction terms2	Colonisation	-0.0649827	-0.282439	0.150947	0.111169
Habitat breadth	With interaction terms2	Colonisation	0.0195403	-0.143953	0.179257	0.0820794
Habitat diversity	With interaction terms2	Colonisation	0.113905	-0.0224122	0.251242	0.0700526
Hand-wing index	With interaction terms2	Colonisation	0.0651263	-0.0894654	0.223958	0.0798418
Mean mass	With interaction terms2	Colonisation	0.201258	-0.0146439	0.418396	0.110598
Migratory distance	With interaction terms2	Colonisation	0.0179008	-0.116448	0.153816	0.0683916
Montane status	With interaction terms2	Colonisation	-0.0958057	-0.482457	0.299479	0.198956
Persecuted	With interaction terms2	Colonisation	0.122143	-0.0388564	0.290808	0.0840555
Range size	With interaction terms2	Colonisation	-0.501952	-0.62615	-0.375797	0.0637538
Altitudinal range	With interaction terms2	Extinction	0.0201363	-0.0388395	0.0778943	0.0296155
Annex I status	With interaction terms2	Extinction	-0.183444	-0.374803	5.37149e-05	0.0951996
Area of protected land	With interaction terms2	Extinction	0.0822951	0.0368236	0.12936	0.0236399
Change in climate suitability	With interaction terms2	Extinction	-0.233332	-0.26853	-0.198464	0.0180024
Change in extent of favourable land cover	With interaction terms2	Extinction	-0.0277292	-0.0593703	0.00392018	0.0160729
Climate suitability	With interaction terms2	Extinction	-1.03029	-1.07509	-0.984419	0.023277
Climate suitability * Change in extent of favourable land cover	With interaction terms2	Extinction	0.00465667	-0.0272615	0.0356414	0.0161367
Clutch size	With interaction terms2	Extinction	0.0072353	-0.096972	0.114106	0.053137
Diet breadth	With interaction terms2	Extinction	0.00161395	-0.0794239	0.0799173	0.0406285
Distance from nearest continually occupied grid cell	With interaction terms2	Extinction	2.01961	1.88318	2.17138	0.0736817
Distance from species EBBA1 COG	With interaction terms2	Extinction	0.390201	0.33826	0.443055	0.0267462
Extent of favourable land cover	With interaction terms2	Extinction	-0.357292	-0.401764	-0.314483	0.0223034
Extent of favourable land cover * Change in climate suitability	With interaction terms2	Extinction	-0.0358361	-0.0659063	-0.00568263	0.0154633
Generation length	With interaction terms2	Extinction	-0.134541	-0.248029	-0.0237918	0.056738
Habitat breadth	With interaction terms2	Extinction	-0.0907912	-0.179402	-0.00349642	0.044912
Habitat diversity	With interaction terms2	Extinction	-0.161049	-0.217381	-0.106887	0.0283301
Hand-wing index	With interaction terms2	Extinction	0.0203992	-0.0888736	0.127161	0.0547914
Mean mass	With interaction terms2	Extinction	-0.0304509	-0.102931	0.0413611	0.0365082
Migratory distance	With interaction terms2	Extinction	0.0101691	-0.0756068	0.0982798	0.0443284
Montane status	With interaction terms2	Extinction	-0.194537	-0.411117	0.0245978	0.110757
Persecuted	With interaction terms2	Extinction	-0.0379698	-0.0878852	0.0132174	0.0258229
Range size	With interaction terms2	Extinction	0.340792	0.258566	0.426269	0.0426091
Altitudinal range	With migration status	Colonisation	0.0764277	-0.0775882	0.225312	0.0780433
Annex I status	With migration status	Colonisation	-0.168018	-0.453007	0.127673	0.147116
Area of protected land	With migration status	Colonisation	-0.228161	-0.348319	-0.107247	0.0615253
Change in climate suitability	With migration status	Colonisation	0.183347	0.137154	0.231742	0.0239225
Change in extent of favourable land cover	With migration status	Colonisation	0.053515	0.0155038	0.0909127	0.0193928
Climate suitability	With migration status	Colonisation	0.785284	0.730532	0.840455	0.0282488
Clutch size	With migration status	Colonisation	-0.0454159	-0.177772	0.0867	0.0677935
Diet breadth	With migration status	Colonisation	0.0183749	-0.117207	0.151791	0.0681904
Distance from nearest continually occupied grid cell	With migration status	Colonisation	-3.60584	-3.75507	-3.44876	0.0785857
Distance from species EBBA1 COG	With migration status	Colonisation	-0.465742	-0.544312	-0.387985	0.0399069
Extent of favourable land cover	With migration status	Colonisation	0.212446	0.166789	0.258863	0.0235258
Generation length	With migration status	Colonisation	-0.0692578	-0.285172	0.151748	0.110842
Habitat breadth	With migration status	Colonisation	0.0301036	-0.129243	0.185952	0.0790244
Habitat diversity	With migration status	Colonisation	0.112917	-0.0267876	0.249975	0.0702926
Hand-wing index	With migration status	Colonisation	0.0735071	-0.0822286	0.23596	0.0805441
Mean mass	With migration status	Colonisation	0.197183	-0.0177629	0.417393	0.110348
Migratory status	With migration status	Colonisation	-0.0102901	-0.0961521	0.0744527	0.0438216
Montane status	With migration status	Colonisation	-0.10891	-0.513115	0.289841	0.203878
Persecuted	With migration status	Colonisation	0.120994	-0.0431113	0.29407	0.0860995
Range size	With migration status	Colonisation	-0.504439	-0.629916	-0.381472	0.0640282
Altitudinal range	With migration status	Extinction	0.0217334	-0.0371594	0.0800562	0.0298136
Annex I status	With migration status	Extinction	-0.197077	-0.386082	-0.0163999	0.0944464
Area of protected land	With migration status	Extinction	0.0824559	0.0364383	0.128798	0.0238991
Change in climate suitability	With migration status	Extinction	-0.239445	-0.276282	-0.204238	0.0183868
Change in extent of favourable land cover	With migration status	Extinction	-0.0279832	-0.0579914	0.00172916	0.0151778
Climate suitability	With migration status	Extinction	-1.02977	-1.0744	-0.984941	0.0230442
Clutch size	With migration status	Extinction	0.011838	-0.0952553	0.119558	0.0543947
Diet breadth	With migration status	Extinction	0.0104421	-0.070861	0.0910486	0.0412022
Distance from nearest continually occupied grid cell	With migration status	Extinction	2.00913	1.86769	2.14873	0.0706918
Distance from species EBBA1 COG	With migration status	Extinction	0.38791	0.335393	0.439884	0.0263541
Extent of favourable land cover	With migration status	Extinction	-0.361618	-0.406893	-0.318382	0.0226107
Generation length	With migration status	Extinction	-0.132843	-0.24755	-0.0203967	0.0583429
Habitat breadth	With migration status	Extinction	-0.0968722	-0.186459	-0.00947588	0.0452938
Habitat diversity	With migration status	Extinction	-0.161687	-0.218407	-0.106635	0.0282628
Hand-wing index	With migration status	Extinction	0.0018206	-0.110161	0.112162	0.0568431
Mean mass	With migration status	Extinction	-0.0255766	-0.0976753	0.0459938	0.0368328
Migratory status	With migration status	Extinction	0.0393181	-0.0149987	0.0950168	0.0282081
Montane status	With migration status	Extinction	-0.185351	-0.401226	0.0354654	0.110927
Persecuted	With migration status	Extinction	-0.0353711	-0.0856629	0.0169098	0.0262492
Range size	With migration status	Extinction	0.342776	0.257782	0.429054	0.0435478
Altitudinal range	With weighted sampling of non-colonisation events	Colonisation	0.0996377	-0.0853758	0.299946	0.0981066
Annex I status	With weighted sampling of non-colonisation events	Colonisation	-0.101472	-0.305945	0.0898957	0.100078
Area of protected land	With weighted sampling of non-colonisation events	Colonisation	-0.25552	-0.435491	-0.115998	0.0805304
Change in climate suitability	With weighted sampling of non-colonisation events	Colonisation	0.186219	0.129095	0.289139	0.0384942
Change in extent of favourable land cover	With weighted sampling of non-colonisation events	Colonisation	0.0403894	-0.00295863	0.0852831	0.0225803
Climate suitability	With weighted sampling of non-colonisation events	Colonisation	0.894596	0.70476	1.44281	0.162787
Clutch size	With weighted sampling of non-colonisation events	Colonisation	-0.0324604	-0.125896	0.0621539	0.0486933
Diet breadth	With weighted sampling of non-colonisation events	Colonisation	0.00388149	-0.0892129	0.0971831	0.0469221
Distance from nearest continually occupied grid cell	With weighted sampling of non-colonisation events	Colonisation	-1.14614	-1.77433	-0.928912	0.191492
Distance from species EBBA1 COG	With weighted sampling of non-colonisation events	Colonisation	-0.426923	-0.6811	-0.324917	0.0798275
Extent of favourable land cover	With weighted sampling of non-colonisation events	Colonisation	0.267025	0.197913	0.408373	0.0489974
Generation length	With weighted sampling of non-colonisation events	Colonisation	-0.0116732	-0.156485	0.13568	0.0739963
Habitat breadth	With weighted sampling of non-colonisation events	Colonisation	0.0805714	-0.0242051	0.195794	0.0559524
Habitat diversity	With weighted sampling of non-colonisation events	Colonisation	0.130229	-0.0372105	0.320664	0.0901195
Hand-wing index	With weighted sampling of non-colonisation events	Colonisation	-0.0060499	-0.124682	0.103736	0.0575347
Mean mass	With weighted sampling of non-colonisation events	Colonisation	0.157908	0.0218066	0.31602	0.075255
Migratory distance	With weighted sampling of non-colonisation events	Colonisation	-0.0256573	-0.115913	0.0678691	0.0465459
Montane status	With weighted sampling of non-colonisation events	Colonisation	-0.0202877	-0.291843	0.244264	0.135349
Persecuted	With weighted sampling of non-colonisation events	Colonisation	0.0792607	-0.0257436	0.20354	0.058412
Range size	With weighted sampling of non-colonisation events	Colonisation	0.112418	0.0210335	0.217697	0.0502756
Altitudinal range	Without distance variables	Colonisation	0.237105	0.0644529	0.409238	0.087807
Annex I status	Without distance variables	Colonisation	-0.115778	-0.275205	0.0484725	0.0828062
Area of protected land	Without distance variables	Colonisation	-0.234227	-0.370524	-0.100903	0.0689359
Change in climate suitability	Without distance variables	Colonisation	0.308063	0.272331	0.34849	0.0193375
Change in extent of favourable land cover	Without distance variables	Colonisation	0.0524683	0.0197403	0.0834609	0.0163292
Climate suitability	Without distance variables	Colonisation	1.93847	1.88077	2.00072	0.0304381
Clutch size	Without distance variables	Colonisation	-0.0149856	-0.0992847	0.0651557	0.0412257
Diet breadth	Without distance variables	Colonisation	0.0105955	-0.0631878	0.0846108	0.0377452
Extent of favourable land cover	Without distance variables	Colonisation	0.221648	0.182435	0.261971	0.0202396
Generation length	Without distance variables	Colonisation	0.0370966	-0.0816315	0.160789	0.0620712
Habitat breadth	Without distance variables	Colonisation	0.0634366	-0.0201783	0.147127	0.0421529
Habitat diversity	Without distance variables	Colonisation	0.0473589	-0.103102	0.198998	0.0776148
Hand-wing index	Without distance variables	Colonisation	0.0207717	-0.0762688	0.110493	0.0474062
Mean mass	Without distance variables	Colonisation	0.105127	-0.00975596	0.219368	0.058959
Migratory distance	Without distance variables	Colonisation	-0.0653314	-0.134857	0.00701542	0.0362023
Montane status	Without distance variables	Colonisation	0.0178637	-0.182302	0.225475	0.103533
Persecuted	Without distance variables	Colonisation	0.0437712	-0.0236732	0.11534	0.0354279
Range size	Without distance variables	Colonisation	-0.317213	-0.386712	-0.248078	0.0354469
Altitudinal range	Without distance variables	Extinction	-0.0401599	-0.0990797	0.0186644	0.0299826
Annex I status	Without distance variables	Extinction	-0.172706	-0.35913	0.00734213	0.0935652
Area of protected land	Without distance variables	Extinction	0.105237	0.0585995	0.153678	0.0242104
Change in climate suitability	Without distance variables	Extinction	-0.227622	-0.268212	-0.190348	0.0197664
Change in extent of favourable land cover	Without distance variables	Extinction	-0.0259202	-0.0567027	0.00360354	0.0153788
Climate suitability	Without distance variables	Extinction	-1.4595	-1.61618	-1.38296	0.060458
Clutch size	Without distance variables	Extinction	0.00604795	-0.0939082	0.110961	0.0525919
Diet breadth	Without distance variables	Extinction	0.0288876	-0.0528836	0.106603	0.0409049
Extent of favourable land cover	Without distance variables	Extinction	-0.35158	-0.406955	-0.303831	0.0261157
Generation length	Without distance variables	Extinction	-0.12428	-0.235011	-0.0156125	0.0560907
Habitat breadth	Without distance variables	Extinction	-0.105794	-0.19141	-0.0182019	0.0443139
Habitat diversity	Without distance variables	Extinction	-0.139781	-0.197796	-0.0840894	0.029196
Hand-wing index	Without distance variables	Extinction	0.0185498	-0.0849217	0.123496	0.0530865
Mean mass	Without distance variables	Extinction	-0.0321139	-0.103744	0.0385911	0.0365589
Migratory distance	Without distance variables	Extinction	0.0433722	-0.0420402	0.131705	0.04433
Montane status	Without distance variables	Extinction	-0.160366	-0.383054	0.0630517	0.111937
Persecuted	Without distance variables	Extinction	-0.0140101	-0.0593045	0.0342448	0.0236816
Range size	Without distance variables	Extinction	0.62088	0.536225	0.717792	0.0464253
Altitudinal range	Without habitat breadth	Colonisation	0.0911002	-0.0655908	0.248628	0.0802332
Annex I status	Without habitat breadth	Colonisation	-0.222423	-0.469798	0.0292211	0.128494
Area of protected land	Without habitat breadth	Colonisation	-0.239939	-0.365792	-0.12019	0.0625743
Change in climate suitability	Without habitat breadth	Colonisation	0.17059	0.130395	0.212374	0.0206655
Change in extent of favourable land cover	Without habitat breadth	Colonisation	0.0476165	0.0119224	0.0827551	0.0181995
Climate suitability	Without habitat breadth	Colonisation	0.847461	0.79252	0.902687	0.0279963
Clutch size	Without habitat breadth	Colonisation	-0.062997	-0.183848	0.0594975	0.062777
Diet breadth	Without habitat breadth	Colonisation	0.0185753	-0.0927656	0.131056	0.0571294
Distance from nearest continually occupied grid cell	Without habitat breadth	Colonisation	-3.2924	-3.42033	-3.16042	0.0668889
Distance from species EBBA1 COG	Without habitat breadth	Colonisation	-0.443576	-0.52119	-0.368329	0.0388022
Extent of favourable land cover	Without habitat breadth	Colonisation	0.248624	0.206553	0.290774	0.0215546
[truncated: 67 more rows]

[truncated: 6 more sheets: Supp. Fig. 8, Supp. Fig. 9, Supp. Fig. 10, Supp. Fig. 11, Supp. Fig. 12, Supp. Table S1]
